# Supplementary material for: Hesperidin Displays Relevant Role in the Nutrigenomic Effect of Orange Juice on Blood Leukocytes in Human Volunteers: A Randomized Controlled Cross-Over Study
Source: PLoS One. 2011 Nov 16;6(11):e26669. doi: 10.1371/journal.pone.0026669 (PMC3217928; doi:10.1371/journal.pone.0026669)
Supplement: Table S2 — List of differentially expressed genes after orange juice consumption. (XLS) [file pone.0026669.s004.xls]

## Sheet: Feuil1
Supplemental table S2 : List of differentially expressed genes after orange juice consumption
Ensembl ID	Fold-change	Gene Name	Gene symbol
ENSG00000166896	2.6964	Mitochondrial inner membrane protease ATP23 homolog (EC 3.4.24.-) (XRCC6-binding protein 1) (Ku70-binding protein 3)	XRCC6BP1
ENSG00000099622	2.51543	Cold-inducible RNA-binding protein (Glycine-rich RNA-binding protein CIRP) (A18 hnRNP)	CIRBP
ENSG00000114742	2.44382	WD repeat-containing protein 48 (WD repeat endosomal protein) (p80)	WDR48
ENSG00000189433	2.40159	Gap junction beta-4 protein (Connexin-30.3) (Cx30.3)	GJB4
ENSG00000109501	2.34319	Wolframin	WFS1
ENSG00000129757	2.33648	Cyclin-dependent kinase inhibitor 1C (Cyclin-dependent kinase inhibitor p57) (p57KIP2)	CDKN1C
ENSG00000162722	2.33337	Tripartite motif-containing protein 58 (Protein BIA2)	TRIM58
ENSG00000128159	2.32549	Gamma-tubulin complex component 6 (GCP-6)	TUBGCP6
ENSG00000169021	2.27091	Cytochrome b-c1 complex subunit Rieske, mitochondrial precursor (EC 1.10.2.2) (Ubiquinol-cytochrome c reductase iron-sulfur subunit) (Rieske iron-sulfur protein) (RISP) (Complex III subunit 5)	UQCRFS1
ENSG00000141956	2.2625	PR domain zinc finger protein 15 (PR domain-containing protein 15) (Zinc finger protein 298)	PRDM15
ENSG00000143816	2.2542	Protein Wnt-9a precursor (Wnt-14)	WNT9A
ENSG00000113209	2.25035	Protocadherin beta-5 precursor (PCDH-beta-5)	PCDHB5
ENSG00000177700	2.24716	DNA-directed RNA polymerases I, II, and III subunit RPABC5 (RNA polymerases I, II, and III subunit ABC5) (DNA-directed RNA polymerase III subunit L) (RPB10) (DNA-directed RNA polymerase II 7.6 kDa polypeptide) (RPB7.6).	POLR2L
ENSG00000136826	2.21655	Krueppel-like factor 4 (Epithelial zinc finger protein EZF) (Gut- enriched krueppel-like factor)	KLF4
ENSG00000126883	2.19506	Nuclear pore complex protein Nup214 (Nucleoporin Nup214) (214 kDa nucleoporin) (Protein CAN)	NUP214
ENSG00000109854	2.19385	Oxidoreductase HTATIP2 (EC 1.1.1.-) (HIV-1 TAT-interactive protein 2) (30 kDa HIV-1 TAT-interacting protein)	HTATIP2
ENSG00000199156	2.19305	hsa-mir-422a	hsa-mir-422a
ENSG00000188386	2.19145	Calcineurin subunit B type 2 (Protein phosphatase 2B regulatory subunit 2) (Protein phosphatase 3 regulatory subunit B beta isoform) (Calcineurin B-like protein) (CBLP) (CNBII)	PPP3R2
ENSG00000184710	2.17036		ENSG00000184710
ENSG00000157399	2.16769	Arylsulfatase E precursor (EC 3.1.6.-) (ASE)	ARSE
ENSG00000113272	2.14409	Probable tRNA(His) guanylyltransferase (EC 2.7.7.-) (tRNA-histidine guanylyltransferase) (Interphase cytoplasmic foci protein 45)	THG1L
ENSG00000041802	2.136	Large subunit GTPase 1 homolog (EC 3.6.1.-) (hLsg1)	LSG1
ENSG00000132305	2.12287	Mitochondrial inner membrane protein (Mitofilin) (p87/89) (Cell proliferation-inducing gene 4 protein)	IMMT
ENSG00000136273	2.11727	Checkpoint protein HUS1 (hHUS1)	HUS1
ENSG00000114270	2.1172	Collagen alpha-1(VII) chain precursor (Long-chain collagen) (LC collagen)	COL7A1
ENSG00000170854	2.1026	MYC-induced nuclear antigen (Mineral dust-induced gene protein) (Nucleolar protein 52)	MINA
ENSG00000136717	2.09068	Myc box-dependent-interacting protein 1 (Bridging integrator 1) (Amphiphysin-like protein) (Amphiphysin II) (Box-dependent myc- interacting protein 1)	BIN1
ENSG00000188763	2.08305	Frizzled-9 precursor (Fz-9) (hFz9) (FzE6) (CD349 antigen)	FZD9
ENSG00000103319	2.06981	Elongation factor 2 kinase (EC 2.7.11.20) (eEF-2 kinase) (eEF-2K) (Calcium/calmodulin-dependent eukaryotic elongation factor 2 kinase)	EEF2K
ENSG00000169344	2.06739	Uromodulin precursor (Tamm-Horsfall urinary glycoprotein) (THP)	UMOD
ENSG00000197279	2.06021	Zinc finger protein 165 (LD65) (Zinc finger and SCAN domain-containing protein 7) (Cancer/testis antigen 53) (CT53)	ZNF165
ENSG00000132478	2.05892	RING finger protein unkempt homolog (Zinc finger CCCH domain- containing protein 5)	UNK
ENSG00000173692	2.05833	26S proteasome non-ATPase regulatory subunit 1 (26S proteasome regulatory subunit RPN2) (26S proteasome regulatory subunit S1) (26S proteasome subunit p112)	PSMD1
ENSG00000110786	2.04753	Tyrosine-protein phosphatase non-receptor type 5 (EC 3.1.3.48) (Protein-tyrosine phosphatase striatum-enriched) (STEP) (Neural- specific protein-tyrosine phosphatase)	PTPN5
ENSG00000101489	2.03995	CUG-BP- and ETR-3-like factor 4 (CELF-4) (Bruno-like protein 4) (RNA- binding protein BRUNOL-4)	BRUNOL4
ENSG00000176886	2.03642		ENSG00000176886
ENSG00000163386	2.03583	Neuroblastoma breakpoint family member 9	NBPF9
ENSG00000207625	2.03326	hsa-mir-211	hsa-mir-211
ENSG00000003987	2.03091	Myotubularin-related protein 7 (EC 3.1.3.-)	MTMR7
ENSG00000183145	2.02881	Protein ripply3 (Down syndrome critical region protein 6)	DSCR6
ENSG00000161544	2.02151	Cytoglobin (Histoglobin) (HGb) (Stellate cell activation-associated protein)	CYGB
ENSG00000184348	2.00017	Histone H2A type 1 (H2A.1) (H2A/p)	HIST1H2AK
ENSG00000172273	1.99657	MBD2-interacting zinc finger protein (Methyl-CpG-binding protein 2- interacting zinc finger protein) (Histone nuclear factor P) (HiNF-P)	MIZF
ENSG00000104760	1.99564	Fibrinogen-like protein 1 precursor (Hepatocyte-derived fibrinogen- related protein 1) (HFREP-1) (Hepassocin) (Liver fibrinogen-related protein 1) (LFIRE-1) (HP-041)	FGL1
ENSG00000198165	1.98466		ENSG00000198165
ENSG00000158185	1.98361	Ankyrin repeat domain-containing protein 36A	ANKRD36
ENSG00000183784	1.97625	Uncharacterized protein C9orf66	C9orf66
ENSG00000111732	1.97398	Activation-induced cytidine deaminase	AICDA
ENSG00000178386	1.96892	Zinc finger protein 223	ZNF223
ENSG00000179673	1.96825	Reprimo-like protein	RPRML
ENSG00000204001	1.96466	Epididymal-specific lipocalin-8 precursor	LCN8
ENSG00000103707	1.96163	Methionyl-tRNA formyltransferase, mitochondrial precursor (EC 2.1.2.9) (MtFMT)	MTFMT
ENSG00000205220	1.95778	Proteasome subunit beta type-10 precursor (EC 3.4.25.1) (Proteasome subunit beta-2i) (Proteasome MECl-1) (Macropain subunit MECl-1) (Multicatalytic endopeptidase complex subunit MECl-1)	PSMB10
ENSG00000162438	1.95705	Chymotrypsin-C precursor (EC 3.4.21.2) (Caldecrin)	CTRC
ENSG00000105085	1.954	Mediator of RNA polymerase II transcription subunit 26 (Mediator complex subunit 26) (Cofactor required for Sp1 transcriptional activation subunit 7) (CRSP complex subunit 7) [Source:UniProtKB/Swiss-Prot;Acc:O95402]	MED26
ENSG00000180408	1.94869	Uncharacterized protein LOC389203 [Source:UniProtKB/Swiss-Prot;Acc:Q8N5G0]	LOC389203
ENSG00000197584	1.94857	Calcium-activated potassium channel subunit beta-2 (Calcium-activated potassium channel, subfamily M subunit beta-2) (Maxi K channel subunit beta-2) (BK channel subunit beta-2) (BKbeta2) [Source:UniProtKB/Swiss-Prot;Acc:Q9Y691]	KCNMB2
ENSG00000108639	1.94624	Synaptogyrin-2 (Cellugyrin) [Source:UniProtKB/Swiss-Prot;Acc:O43760]	SYNGR2
ENSG00000175213	1.94586	Zinc finger protein 408 (PR domain zinc finger protein 17)	ZNF408
ENSG00000146555	1.94342	Protein sidekick-1 Precursor [Source:UniProtKB/Swiss-Prot;Acc:Q7Z5N4]	SDK1
ENSG00000104154	1.93856	Zinc transporter 4 (ZnT-4) (Solute carrier family 30 member 4) [Source:UniProtKB/Swiss-Prot;Acc:O14863]	SLC30A4
ENSG00000131401	1.9371	napsin B aspartic peptidase pseudogene (NAPSB) on chromosome 19 [Source:RefSeq_dna;Acc:NR_002798]	NAPSB
ENSG00000186352	1.93665	Ankyrin repeat domain-containing protein 37 (Low-density lipoprotein receptor-related protein 2-binding protein) (hLrp2bp) [Source:UniProtKB/Swiss-Prot;Acc:Q7Z713]	ANKRD37
ENSG00000108826	1.92559	39S ribosomal protein L27, mitochondrial (L27mt) (MRP-L27) [Source:UniProtKB/Swiss-Prot;Acc:Q9P0M9]	MRPL27
ENSG00000134809	1.92337	Mitochondrial import inner membrane translocase subunit Tim10 [Source:UniProtKB/Swiss-Prot;Acc:P62072]	TIMM10
ENSG00000188050	1.91999	RING finger protein 133 [Source:UniProtKB/Swiss-Prot;Acc:Q8WVZ7]	RNF133
ENSG00000127463	1.9132	Uncharacterized protein KIAA0090 Precursor [Source:UniProtKB/Swiss-Prot;Acc:Q8N766]	KIAA0090
ENSG00000143224	1.9094	Protoporphyrinogen oxidase (EC 1.3.3.4) (PPO) [Source:UniProtKB/Swiss-Prot;Acc:P50336]	PPOX
ENSG00000205073	1.90486	Uncharacterized protein C1orf222 [Source:UniProtKB/Swiss-Prot;Acc:Q69YW0]	C1orf222
ENSG00000198858	1.90051	R3H domain-containing protein C19orf22 [Source:UniProtKB/Swiss-Prot;Acc:Q96D70]	C19orf22
ENSG00000198339	1.89592	Histone H4 [Source:UniProtKB/Swiss-Prot;Acc:P62805]	HIST1H4I
ENSG00000137218	1.88978	Fibroblast growth factor receptor substrate 3 (FGFR substrate 3) (Suc1-associated neurotrophic factor target 2) (SNT-2) (FGFR-signaling adaptor SNT2) [Source:UniProtKB/Swiss-Prot;Acc:O43559]	FRS3
ENSG00000173464	1.88924	Probable ribonuclease 11 Precursor (EC 3.1.27.-) (RNase 11) [Source:UniProtKB/Swiss-Prot;Acc:Q8TAA1]	RNASE11
ENSG00000180824	1.88441	CDNA FLJ35343 fis, clone PROST2015932. [Source:Uniprot/SPTREMBL;Acc:Q8NAH5]	FLJ35343
ENSG00000101883	1.88115	Rhox homeobox family member 1 (Paired-like homeobox protein PEPP-1) (Ovary-, testis- and epididymis-expressed gene protein) [Source:UniProtKB/Swiss-Prot;Acc:Q8NHV9]	RHOXF1
ENSG00000164404	1.88093	Growth/differentiation factor 9 precursor (GDF-9)	GDF9
ENSG00000206178	1.87633	Uncharacterized protein ENSP00000346992 Fragment [Source:UniProtKB/TrEMBL;Acc:A6NC93]	ENSP00000346992
ENSG00000156395	1.86285	VPS10 domain-containing receptor SorCS3 Precursor [Source:UniProtKB/Swiss-Prot;Acc:Q9UPU3]	SORCS3
ENSG00000181588	1.8524	RNA-binding protein MEX3D (RING finger and KH domain-containing protein 1) (RING finger protein 193) (TINO) [Source:UniProtKB/Swiss-Prot;Acc:Q86XN8]	RKHD1
ENSG00000120253	1.8496	Nucleoporin Nup43 (p42) [Source:UniProtKB/Swiss-Prot;Acc:Q8NFH3]	NUP43
ENSG00000183014	1.84959		ENSG00000183014
ENSG00000181847	1.84417	T cell immunoreceptor with Ig and ITIM domains	TIGIT
ENSG00000168243	1.84182	Guanine nucleotide-binding protein G(I)/G(S)/G(O) subunit gamma-4 Precursor [Source:UniProtKB/Swiss-Prot;Acc:P50150]	GNG4
ENSG00000186895	1.84098	INT-2 proto-oncogene protein Precursor (Fibroblast growth factor 3) (FGF-3) (Heparin-binding growth factor 3) (HBGF-3) [Source:UniProtKB/Swiss-Prot;Acc:P11487]	FGF3
ENSG00000184584	1.83767	Transmembrane protein 173 [Source:UniProtKB/Swiss-Prot;Acc:Q86WV6]	TMEM173
ENSG00000177174	1.83757	Olfactory receptor 14C36 (Olfactory receptor 5BF1) (Olfactory receptor OR1-59) [Source:UniProtKB/Swiss-Prot;Acc:Q8NHC7]	OR5BF1
ENSG00000144785	1.83709	Protein canopy homolog 2 Precursor (MIR-interacting saposin-like protein) (Transmembrane protein 4) (Putative secreted protein ZSIG9) [Source:UniProtKB/Swiss-Prot;Acc:Q9Y2B0]	CNPY2
ENSG00000196338	1.83528	Neuroligin-3 Precursor (Gliotactin homolog) [Source:UniProtKB/Swiss-Prot;Acc:Q9NZ94]	NLGN3
ENSG00000109079	1.83439	BTB/POZ domain-containing protein TNFAIP1 (Tumor necrosis factor, alpha-induced protein 1, endothelial) (Protein B12) [Source:UniProtKB/Swiss-Prot;Acc:Q13829]	TNFAIP1
ENSG00000103174	1.82761	N-acetylglucosamine-1-phosphodiester alpha-N-acetylglucosaminidase Precursor (EC 3.1.4.45) (Phosphodiester alpha-GlcNAcase) (Mannose 6-phosphate-uncovering enzyme) [Source:UniProtKB/Swiss-Prot;Acc:Q9UK23]	NAGPA
ENSG00000178966	1.82752	Protein RMI1 homolog (75 kDa BLM-associated protein) (BLAP75) (FAAP75) [Source:UniProtKB/Swiss-Prot;Acc:Q9H9A7]	RMI1
ENSG00000099797	1.82052	Synaptic glycoprotein SC2 (EC 1.3.1.-) (Trans-2,3-enoyl-CoA reductase) (TER) [Source:UniProtKB/Swiss-Prot;Acc:Q9NZ01]	GPSN2
ENSG00000160410	1.818	SH3KBP1-binding protein 1 [Source:UniProtKB/Swiss-Prot;Acc:Q8TBC3]	SHKBP1
ENSG00000204225	1.81779		ENSG00000204225
ENSG00000132122	1.81606	Spermatogenesis-associated protein 6 Precursor [Source:UniProtKB/Swiss-Prot;Acc:Q9NWH7]	SPATA6
ENSG00000140403	1.8148	DnaJ homolog subfamily A member 4 [Source:UniProtKB/Swiss-Prot;Acc:Q8WW22]	DNAJA4
ENSG00000133422	1.81378	MORC family CW-type zinc finger protein 2 (Zinc finger CW-type coiled-coil domain protein 1) [Source:UniProtKB/Swiss-Prot;Acc:Q9Y6X9]	MORC2
ENSG00000177981	1.80897	Ankyrin repeat and SOCS box protein 8 (ASB-8) [Source:UniProtKB/Swiss-Prot;Acc:Q9H765]	ASB8
ENSG00000106038	1.8088	Homeobox even-skipped homolog protein 1 (EVX-1) [Source:UniProtKB/Swiss-Prot;Acc:P49640]	EVX1
ENSG00000204052	1.80717	Uncharacterized protein C6orf154 [Source:UniProtKB/Swiss-Prot;Acc:Q5JTD7]	C6orf154
ENSG00000171433	1.80562	Glyoxalase domain-containing protein 5 [Source:UniProtKB/Swiss-Prot;Acc:A6NK44]	GLOD5
ENSG00000123572	1.80461	Nik-related protein kinase (EC 2.7.11.1) [Source:UniProtKB/Swiss-Prot;Acc:Q7Z2Y5]	NRK
ENSG00000105643	1.80438	Arrestin domain-containing protein 2 [Source:UniProtKB/Swiss-Prot;Acc:Q8TBH0]	ARRDC2
ENSG00000163026	1.80235	WD repeat-containing protein C2orf44 [Source:UniProtKB/Swiss-Prot;Acc:Q9H6R7]	C2orf44
ENSG00000059691	1.7998	Probable glutamyl-tRNA(Gln) amidotransferase subunit B, mitochondrial Precursor (EC 6.3.5.-) (Glu-ADT subunit B) (Cytochrome oxidase assembly factor PET112 homolog) [Source:UniProtKB/Swiss-Prot;Acc:O75879]	PET112L
ENSG00000075240	1.79882	GRAM domain-containing protein 4 (Death-inducing protein) [Source:UniProtKB/Swiss-Prot;Acc:Q6IC98]	GRAMD4
ENSG00000105483	1.79683	Caspase recruitment domain-containing protein 8 (Apoptotic protein NDPP1) (DACAR) (CARD-inhibitor of NF-kappa-B-activating ligand) (CARDINAL) [Source:UniProtKB/Swiss-Prot;Acc:Q9Y2G2]	CARD8
ENSG00000183977	1.79451	PP2C-like domain-containing protein C3orf48 [Source:UniProtKB/Swiss-Prot;Acc:A8MPX8]	C3orf48
ENSG00000206485	1.79397	Uncharacterized protein ENSP00000373067 [Source:UniProtKB/TrEMBL;Acc:A6NCB7]	ENSP00000373067
ENSG00000178473	1.79176	Urocortin-3 Precursor (Urocortin III) (Ucn III) (Stresscopin) [Source:UniProtKB/Swiss-Prot;Acc:Q969E3]	UCN3
ENSG00000084072	1.79008	Peptidyl-prolyl cis-trans isomerase E (EC 5.2.1.8) (PPIase E) (Rotamase E) (Cyclophilin E) (Cyclophilin-33) [Source:UniProtKB/Swiss-Prot;Acc:Q9UNP9]	PPIE
ENSG00000105617	1.78804	Leukocyte receptor cluster member 1 [Source:UniProtKB/Swiss-Prot;Acc:Q96BZ8]	LENG1
ENSG00000203951	1.78794	Putative uncharacterized protein FLJ44790 [Source:UniProtKB/Swiss-Prot;Acc:Q6ZTC4]	FLJ44790
ENSG00000099624	1.78412	ATP synthase subunit delta, mitochondrial Precursor [Source:UniProtKB/Swiss-Prot;Acc:P30049]	ATP5D
ENSG00000207808	1.78411	hsa-mir-27a [Source:miRBase;Acc:MI0000085]	hsa-mir-27a
ENSG00000164411	1.78229	Gap junction beta-7 protein (Connexin-25) (Cx25) [Source:UniProtKB/Swiss-Prot;Acc:Q6PEY0]	GJB7
ENSG00000172878	1.78033	Methionine aminopeptidase 1D, mitochondrial Precursor (EC 3.4.11.18) [Source:UniProtKB/Swiss-Prot;Acc:Q6UB28]	MAP1D
ENSG00000164946	1.77932	FRAS1-related extracellular matrix protein 1 Precursor (Protein QBRICK) [Source:UniProtKB/Swiss-Prot;Acc:Q5H8C1]	FREM1
ENSG00000136436	1.77788	Calcium-binding and coiled-coil domain-containing protein 2 (Nuclear domain 10 protein NDP52) (Nuclear domain 10 protein 52) (Nuclear dot protein 52) (Antigen nuclear dot 52 kDa protein) [Source:UniProtKB/Swiss-Prot;Acc:Q13137]	CALCOCO2
ENSG00000139914	1.77414	fat-inducing transcript 1	FIT1
ENSG00000211096	1.76818		ENSG00000211096
ENSG00000160318	1.76563	Claudin domain-containing protein 2 [Source:UniProtKB/Swiss-Prot;Acc:Q8NHS1]	CLDND2
ENSG00000177460	1.76525	Transmembrane protein FLJ37396 [Source:UniProtKB/Swiss-Prot;Acc:Q8N1W0]	FLJ37396
ENSG00000108551	1.76213	Dexamethasone-induced Ras-related protein 1 Precursor (Activator of G-protein signaling 1) [Source:UniProtKB/Swiss-Prot;Acc:Q9Y272]	RASD1
ENSG00000169509	1.75917	Cysteine-rich C-terminal protein 1 (Protein NICE-1) [Source:UniProtKB/Swiss-Prot;Acc:Q9UGL9]	CRCT1
ENSG00000179580	1.75895	RING finger protein 151 [Source:UniProtKB/Swiss-Prot;Acc:Q2KHN1]	RNF151
ENSG00000006607	1.75812	FERM, RhoGEF and pleckstrin domain-containing protein 2 (FERM domain including RhoGEF) (FIR) [Source:UniProtKB/Swiss-Prot;Acc:O94887]	FARP2
ENSG00000174576	1.75637	Neuronal PAS domain-containing protein 4 (Neuronal PAS4) (HLH-PAS transcription factor NXF) [Source:UniProtKB/Swiss-Prot;Acc:Q8IUM7]	NPAS4
ENSG00000184608	1.75589	Uncharacterized protein C8orf12 [Source:UniProtKB/Swiss-Prot;Acc:Q96KT0]	C8orf12
ENSG00000147647	1.75464	Dihydropyrimidinase (EC 3.5.2.2) (DHPase) (DHP) (Dihydropyrimidine amidohydrolase) (Hydantoinase) [Source:UniProtKB/Swiss-Prot;Acc:Q14117]	DPYS
ENSG00000188352	1.75292	Uncharacterized protein KIAA1797 [Source:UniProtKB/Swiss-Prot;Acc:Q5VW36]	KIAA1797
ENSG00000101138	1.74864	Cleavage stimulation factor 50 kDa subunit (CSTF 50 kDa subunit) (CF-1 50 kDa subunit) (CstF-50) [Source:UniProtKB/Swiss-Prot;Acc:Q05048]	CSTF1
ENSG00000064961	1.74757	SWI/SNF-related matrix-associated actin-dependent regulator of chromatin subfamily E member 1-related (SMARCE1-related protein) (HMG box-containing protein 20B) (Structural DNA-binding protein BRAF35) [Source:UniProtKB/Swiss-Prot;Acc:Q9P0W2]	HMG20B
ENSG00000107331	1.74257	ATP-binding cassette sub-family A member 2 (ATP-binding cassette transporter 2) (ATP-binding cassette 2) [Source:UniProtKB/Swiss-Prot;Acc:Q9BZC7]	ABCA2
ENSG00000205667	1.7401	Arylsulfatase H (EC 3.1.6.-) (ASH) [Source:UniProtKB/Swiss-Prot;Acc:Q5FYA8]	ARSH
ENSG00000111199	1.73971	Transient receptor potential cation channel subfamily V member 4 (TrpV4) (Osm-9-like TRP channel 4) (OTRPC4) (Vanilloid receptor-like channel 2) (Vanilloid receptor-like protein 2) [Source:UniProtKB/Swiss-Prot;Acc:Q9HBA0]	TRPV4
ENSG00000120332	1.73622	Tenascin-N Precursor (TN-N) [Source:UniProtKB/Swiss-Prot;Acc:Q9UQP3]	TNN
ENSG00000108825	1.73615	Alanyl-tRNA synthetase domain-containing protein 1 [Source:UniProtKB/Swiss-Prot;Acc:Q9BTE6]	AARSD1
ENSG00000105443	1.73606	Cytohesin-2 (PH, SEC7 and coiled-coil domain-containing protein 2) (ARF nucleotide-binding site opener) (Protein ARNO) (ARF exchange factor) [Source:UniProtKB/Swiss-Prot;Acc:Q99418]	PSCD2
ENSG00000173064	1.73496	Transmembrane protein C12orf51 [Source:UniProtKB/Swiss-Prot;Acc:Q3MJD5]	C12orf51
ENSG00000140992	1.73483	3-phosphoinositide-dependent protein kinase 1 (EC 2.7.11.1) (hPDK1) [Source:UniProtKB/Swiss-Prot;Acc:O15530]	PDPK1
ENSG00000182511	1.73383	Proto-oncogene tyrosine-protein kinase Fes/Fps (EC 2.7.10.2) (C-Fes) [Source:UniProtKB/Swiss-Prot;Acc:P07332]	FES
ENSG00000120324	1.73376	Protocadherin beta-10 Precursor (PCDH-beta-10) [Source:UniProtKB/Swiss-Prot;Acc:Q9UN67]	PCDHB10
ENSG00000139574	1.73052	FMRFamide-related peptides Precursor (NPSF) (NPFF) (NPAF)[Neuropeptide SF][Neuropeptide FF][Neuropeptide AF] [Source:UniProtKB/Swiss-Prot;Acc:O15130]	NPFF
ENSG00000199097	1.73045	hsa-mir-424 [Source:miRBase;Acc:MI0001446]	hsa-mir-424
ENSG00000166822	1.72703	Transmembrane protein 170 [Source:UniProtKB/Swiss-Prot;Acc:Q8WVE7]	TMEM170A
ENSG00000186143	1.72578	Uncharacterized protein C2orf53 [Source:UniProtKB/Swiss-Prot;Acc:Q53SZ7]	C2orf53
ENSG00000137478	1.72392	FCH and double SH3 domains protein 2 (SH3 multiple domains protein 3) (Carom) [Source:UniProtKB/Swiss-Prot;Acc:O94868]	FCHSD2
ENSG00000198033	1.72208	Tubulin alpha-3C/D chain (Alpha-tubulin 3C/D) (Tubulin alpha-2 chain) (Alpha-tubulin 2) [Source:UniProtKB/Swiss-Prot;Acc:Q13748]	TUBA3C
ENSG00000196966	1.7214	Histone H3.1 (H3/a) (H3/b) (H3/c) (H3/d) (H3/f) (H3/h) (H3/i) (H3/j) (H3/k) (H3/l) [Source:UniProtKB/Swiss-Prot;Acc:P68431]	HIST1H3E
ENSG00000104825	1.72128	NF-kappa-B inhibitor beta (NF-kappa-BIB) (I-kappa-B-beta) (IkappaBbeta) (IkB-beta) (IkB-B) (Thyroid receptor-interacting protein 9) (TR-interacting protein 9) (TRIP-9) [Source:UniProtKB/Swiss-Prot;Acc:Q15653]	NFKBIB
ENSG00000082515	1.72108	39S ribosomal protein L22, mitochondrial Precursor (L22mt) (MRP-L22) (MRP-L25) [Source:UniProtKB/Swiss-Prot;Acc:Q9NWU5]	MRPL22
ENSG00000115008	1.72055	Interleukin-1 alpha Precursor (IL-1 alpha) (Hematopoietin-1) [Source:UniProtKB/Swiss-Prot;Acc:P01583]	IL1A
ENSG00000152977	1.7205	Zinc finger protein ZIC 1 (Zinc finger protein of the cerebellum 1) [Source:UniProtKB/Swiss-Prot;Acc:Q15915]	ZIC1
ENSG00000011201	1.7192	Anosmin-1 Precursor (Kallmann syndrome protein) (Adhesion molecule-like X-linked) [Source:UniProtKB/Swiss-Prot;Acc:P23352]	KAL1
ENSG00000178021	1.71846	Testis-specific Y-encoded-like protein 6 (TSPY-like protein 6) [Source:UniProtKB/Swiss-Prot;Acc:Q8N831]	TSPYL6
ENSG00000132259	1.71652	Cyclic nucleotide-gated cation channel alpha-4 (CNG channel alpha-4) (CNG-4) (CNG4) [Source:UniProtKB/Swiss-Prot;Acc:Q8IV77]	CNGA4
ENSG00000144355	1.71407	Homeobox protein DLX-1 [Source:UniProtKB/Swiss-Prot;Acc:P56177]	DLX1
ENSG00000160299	1.71385	Pericentrin (Pericentrin B) (Kendrin) [Source:UniProtKB/Swiss-Prot;Acc:O95613]	PCNT
ENSG00000057019	1.71376	Discoidin, CUB and LCCL domain-containing protein 2 Precursor (Endothelial and smooth muscle cell-derived neuropilin-like protein) (CUB, LCCL and coagulation factor V/VIII-homology domains protein 1) [Source:UniProtKB/Swiss-Prot;Acc:Q96PD2]	DCBLD2
ENSG00000084693	1.71201	Cytosolic carboxypeptidase-like protein 5 (ATP/GTP-binding protein-like 5) [Source:UniProtKB/Swiss-Prot;Acc:Q8NDL9]	AGBL5
ENSG00000105486	1.71075	DNA ligase 1 (EC 6.5.1.1) (DNA ligase I) (Polydeoxyribonucleotide synthase [ATP] 1) [Source:UniProtKB/Swiss-Prot;Acc:P18858]	LIG1
ENSG00000116151	1.70999	MORN repeat-containing protein 1 [Source:UniProtKB/Swiss-Prot;Acc:Q5T089]	MORN1
ENSG00000136802	1.7094	Leucine-rich repeat-containing protein 8A [Source:UniProtKB/Swiss-Prot;Acc:Q8IWT6]	LRRC8A
ENSG00000155115	1.70871	General transcription factor 3C polypeptide 6 (Transcription factor IIIC subunit 6) (TFIIIC 35 kDa subunit) (TFIIIC35) [Source:UniProtKB/Swiss-Prot;Acc:Q969F1]	C6orf51
ENSG00000177408	1.70865		ENSG00000177408
ENSG00000129170	1.70582	Cysteine and glycine-rich protein 3 (Cysteine-rich protein 3) (CRP3) (LIM domain protein, cardiac) (Muscle LIM protein) [Source:UniProtKB/Swiss-Prot;Acc:P50461]	CSRP3
ENSG00000179578	1.70116		ENSG00000179578
ENSG00000177181	1.69906	Ribosomal protein S6 modification-like protein A [Source:UniProtKB/Swiss-Prot;Acc:Q8IXN7]	FAM80A
ENSG00000130748	1.6986	Transmembrane protein 160 [Source:UniProtKB/Swiss-Prot;Acc:Q9NX00]	TMEM160
ENSG00000184381	1.6975	85 kDa calcium-independent phospholipase A2 (EC 3.1.1.4) (CaI-PLA2) (iPLA2) (Group VI phospholipase A2) (GVI PLA2) [Source:UniProtKB/Swiss-Prot;Acc:O60733]	PLA2G6
ENSG00000135472	1.69716	Fas apoptotic inhibitory molecule 2 (Protein lifeguard) (Transmembrane BAX inhibitor motif-containing protein 2) [Source:UniProtKB/Swiss-Prot;Acc:Q9BWQ8]	FAIM2
ENSG00000099783	1.69699	Heterogeneous nuclear ribonucleoprotein M (hnRNP M) [Source:UniProtKB/Swiss-Prot;Acc:P52272]	HNRNPM
ENSG00000185156	1.69673	major facilitator superfamily domain containing 6-like [Homo sapiens]	MFSDL6
ENSG00000187033	1.69478	Sterile alpha motif domain-containing protein 7 [Source:UniProtKB/Swiss-Prot;Acc:Q7Z3H4]	SAMD7
ENSG00000163412	1.69108	Eukaryotic translation initiation factor 4E type 3 (eIF-4E type 3) (eIF4E type 3) (eIF4E-3) (eIF-4E3) [Source:UniProtKB/Swiss-Prot;Acc:Q8N5X7]	EIF4E3
ENSG00000141946	1.68948	Zinc finger imprinted 3 [Source:UniProtKB/Swiss-Prot;Acc:Q96PE6]	ZIM3
ENSG00000204007	1.68742	Glycosyltransferase 6 domain-containing protein 1 (EC 2.4.1.-) (Galactosyltransferase family 6 domain-containing 1) [Source:UniProtKB/Swiss-Prot;Acc:Q7Z4J2]	GLT6D1
ENSG00000139797	1.68659	RING finger protein 113B (Zinc finger protein 183-like 1) [Source:UniProtKB/Swiss-Prot;Acc:Q8IZP6]	RNF113B
ENSG00000071051	1.68613	Cytoplasmic protein NCK2 (NCK adaptor protein 2) (Nck-2) (SH2/SH3 adaptor protein NCK-beta) [Source:UniProtKB/Swiss-Prot;Acc:O43639]	NCK2
ENSG00000150867	1.68444	Phosphatidylinositol-5-phosphate 4-kinase type-2 alpha (EC 2.7.1.149) (Phosphatidylinositol-5-phosphate 4-kinase type II alpha) (1-phosphatidylinositol-5-phosphate 4-kinase 2-alpha) [Source:UniProtKB/Swiss-Prot;Acc:P48426]	PIP5K2A
ENSG00000207926	1.68433	hsa-mir-135a-1 [Source:miRBase;Acc:MI0000452]	hsa-mir-135a-1
ENSG00000111667	1.68427	Ubiquitin carboxyl-terminal hydrolase 5 (EC 3.1.2.15) (Ubiquitin thioesterase 5) (Ubiquitin-specific-processing protease 5) (Deubiquitinating enzyme 5) (Isopeptidase T) [Source:UniProtKB/Swiss-Prot;Acc:P45974]	USP5
ENSG00000070950	1.68417	E3 ubiquitin-protein ligase RAD18 (EC 6.3.2.-) (Postreplication repair protein RAD18) (hRAD18) (hHR18) (RING finger protein 73) [Source:UniProtKB/Swiss-Prot;Acc:Q9NS91]	RAD18
ENSG00000180924	1.68406		ENSG00000180924
ENSG00000207322	1.6833		ENSG00000207322
ENSG00000185339	1.68322	Transcobalamin-2 Precursor (Transcobalamin II) (TC II) (TCII) [Source:UniProtKB/Swiss-Prot;Acc:P20062]	TCN2
ENSG00000180795	1.68237		ENSG00000180795
ENSG00000159176	1.68222	Cysteine and glycine-rich protein 1 (Cysteine-rich protein 1) (CRP1) (CRP) [Source:UniProtKB/Swiss-Prot;Acc:P21291]	CSRP1
ENSG00000120306	1.68072	UPF0467 protein C5orf32 [Source:UniProtKB/Swiss-Prot;Acc:Q9H1C7]	C5orf32
ENSG00000176318	1.6806		ENSG00000176318
ENSG00000100804	1.67728	Proteasome subunit beta type-5 (EC 3.4.25.1) (Proteasome epsilon chain) (Macropain epsilon chain) (Multicatalytic endopeptidase complex epsilon chain) (Proteasome subunit X) [Source:UniProtKB/Swiss-Prot;Acc:P28074]	PSMB5
ENSG00000182103	1.67697	Uncharacterized protein MGC33846 [Source:UniProtKB/Swiss-Prot;Acc:A6NEQ2]	FAM181B
ENSG00000169836	1.67598	Neuromedin-K receptor (NKR) (Neurokinin B receptor) (NK-3 receptor) (NK-3R) (Tachykinin receptor 3) [Source:UniProtKB/Swiss-Prot;Acc:P29371]	TACR3
ENSG00000165752	1.6728	Serine/threonine-protein kinase 32C (EC 2.7.11.1) (PKE) (YANK3) [Source:UniProtKB/Swiss-Prot;Acc:Q86UX6]	STK32C
ENSG00000196594	1.66913		ENSG00000196594
ENSG00000124743	1.66718	Kelch-like protein 31 (Kelch repeat and BTB domain-containing protein 1) (Kelch-like protein KLHL) (BTB and kelch domain-containing protein 6) [Source:UniProtKB/Swiss-Prot;Acc:Q9H511]	KLHL31
ENSG00000058262	1.66714	Protein transport protein Sec61 subunit alpha isoform 1 (Sec61 alpha-1) [Source:UniProtKB/Swiss-Prot;Acc:P61619]	SEC61A1
ENSG00000123843	1.66541	C4b-binding protein beta chain Precursor [Source:UniProtKB/Swiss-Prot;Acc:P20851]	C4BPB
ENSG00000106617	1.66432	5'-AMP-activated protein kinase subunit gamma-2 (AMPK gamma-2 chain) (AMPK gamma2) (H91620p) [Source:UniProtKB/Swiss-Prot;Acc:Q9UGJ0]	PRKAG2
ENSG00000109270	1.66344	Mitogen-activated protein kinase kinase 1-interacting protein 1 (MEK-binding partner 1) (Mp1) [Source:UniProtKB/Swiss-Prot;Acc:Q9UHA4]	MAP2K1IP1
ENSG00000100068	1.66085	Low density lipoprotein receptor-related protein 5-like protein [Source:UniProtKB/Swiss-Prot;Acc:A4QPB2]	LRP5L
ENSG00000183655	1.65927	Ectoderm-neural cortex protein 2 (ENC-2) (Kelch-like protein 25) [Source:UniProtKB/Swiss-Prot;Acc:Q9H0H3]	KLHL25
ENSG00000188072	1.65716	CDNA FLJ45478 fis, clone BRSTN2018712. [Source:Uniprot/SPTREMBL;Acc:Q6ZSJ3]	FLJ45478
ENSG00000130288	1.65574	NADH dehydrogenase [ubiquinone] 1 alpha subcomplex subunit 13 (NADH-ubiquinone oxidoreductase B16.6 subunit) (Complex I-B16.6) (CI-B16.6) [Source:UniProtKB/Swiss-Prot;Acc:Q9P0J0]	NDUFA13
ENSG00000113387	1.65523	Activated RNA polymerase II transcriptional coactivator p15 (SUB1 homolog) (Positive cofactor 4) (PC4) (p14) [Source:UniProtKB/Swiss-Prot;Acc:P53999]	SUB1
ENSG00000166959	1.65433	Membrane-spanning 4-domains subfamily A member 8B (Four-span transmembrane protein 4) [Source:UniProtKB/Swiss-Prot;Acc:Q9BY19]	MS4A8B
ENSG00000198774	1.65433	Ras association domain-containing protein 9 (Peptidylglycine alpha-amidating monooxygenase COOH-terminal interactor) (PAM COOH-terminal interactor protein 1) (P-CIP1) [Source:UniProtKB/Swiss-Prot;Acc:O75901]	RASSF9
ENSG00000161652	1.65227	Uncharacterized protein C19orf41 Precursor [Source:UniProtKB/Swiss-Prot;Acc:Q6UXV1]	C19orf41
ENSG00000176710	1.65216	CDNA FLJ40719 fis, clone THYMU2028379. [Source:Uniprot/SPTREMBL;Acc:Q8N1I2]	C19orf31
ENSG00000100196	1.65048	ER lumen protein retaining receptor 3 (KDEL endoplasmic reticulum protein retention receptor 3) (KDEL receptor 3) [Source:UniProtKB/Swiss-Prot;Acc:O43731]	KDELR3
ENSG00000203965	1.64949	EF-hand calcium-binding domain-containing protein 7 [Source:UniProtKB/Swiss-Prot;Acc:A8K855]	EFCAB7
ENSG00000133639	1.64928	Protein BTG1 (B-cell translocation gene 1 protein) [Source:UniProtKB/Swiss-Prot;Acc:P62324]	BTG1
ENSG00000181763	1.64838		ENSG00000181763
ENSG00000204733	1.64498	RNA, U2 small nuclear 1 (RNU2-1) on chromosome 17 [Source:RefSeq_dna;Acc:NR_002716]	RNU2-1
ENSG00000173875	1.64402	Zinc finger protein 791 [Source:UniProtKB/Swiss-Prot;Acc:Q3KP31]	ZNF791
ENSG00000196581	1.6433	Adherens junction-associated protein 1 (Membrane protein shrew-1) [Source:UniProtKB/Swiss-Prot;Acc:Q9UKB5]	AJAP1
ENSG00000066735	1.64253	Kinesin-like protein KIF26A [Source:UniProtKB/Swiss-Prot;Acc:Q9ULI4]	KIF26A
ENSG00000172724	1.6408	C-C motif chemokine 19 (Small-inducible cytokine A19) (Macrophage inflammatory protein 3 beta) (MIP-3-beta) (EBI1-ligand chemokine) (ELC) (Beta chemokine exodus-3) [Source:UniProtKB/Swiss-Prot;Acc:Q99731]	CCL19
ENSG00000143067	1.64007	zinc finger protein 697 (ZNF697), mRNA [Source:RefSeq_dna;Acc:NM_001080470]	ZNF697
ENSG00000140391	1.63926	Tetraspanin-3 (Tspan-3) (Transmembrane 4 superfamily member 8) (Tetraspanin TM4-A) [Source:UniProtKB/Swiss-Prot;Acc:O60637]	TSPAN3
ENSG00000189068	1.6383	V-set and transmembrane domain-containing protein 1 Precursor [Source:UniProtKB/Swiss-Prot;Acc:Q6UX27]	VSTM1
ENSG00000181952	1.63755		ENSG00000181952
ENSG00000148803	1.63615	Protein fucU homolog [Source:UniProtKB/Swiss-Prot;Acc:A2VDF0]	C10orf125
ENSG00000100726	1.63595	Telomere length regulation protein TEL2 homolog (Protein clk-2 homolog) (hCLK2) [Source:UniProtKB/Swiss-Prot;Acc:Q9Y4R8]	TELO2
ENSG00000196304	1.63556	CDNA FLJ44861 fis, clone BRALZ2008930. [Source:Uniprot/SPTREMBL;Acc:Q6ZT90]	FLJ44861
ENSG00000127377	1.63507	Gamma-crystallin N (Gamma-N-crystallin) [Source:UniProtKB/Swiss-Prot;Acc:Q8WXF5]	CRYGN
ENSG00000173272	1.63506	Protein FAM128A [Source:UniProtKB/Swiss-Prot;Acc:Q6P582]	FAM128A
ENSG00000160917	1.63505	Cleavage and polyadenylation specificity factor subunit 4 (Cleavage and polyadenylation specificity factor 30 kDa subunit) (CPSF 30 kDa subunit) (NS1 effector domain-binding protein 1) (Neb-1) [Source:UniProtKB/Swiss-Prot;Acc:O95639]	CPSF4
ENSG00000167050	1.63496		ENSG00000167050
ENSG00000162997	1.6346	UPF0566 protein [Source:UniProtKB/Swiss-Prot;Acc:A6NEY8]	ENSG00000162997
ENSG00000198730	1.63457	RNA polymerase-associated protein CTR9 homolog (SH2 domain-binding protein 1) [Source:UniProtKB/Swiss-Prot;Acc:Q6PD62]	CTR9
ENSG00000181433	1.6336	Sarcoma antigen 1 (Cancer/testis antigen 14) (CT14) [Source:UniProtKB/Swiss-Prot;Acc:Q9NXZ1]	SAGE1
ENSG00000130584	1.63217	Zinc finger and BTB domain-containing protein 46 (BTB/POZ domain-containing protein 4) (Zinc finger protein 340) [Source:UniProtKB/Swiss-Prot;Acc:Q86UZ6]	ZBTB46
ENSG00000175518	1.631	Ubiquilin-like protein [Source:UniProtKB/Swiss-Prot;Acc:Q8IYU4]	UBQLNL
ENSG00000187713	1.63011	Transmembrane protein 203 [Source:UniProtKB/Swiss-Prot;Acc:Q969S6]	TMEM203
ENSG00000176958	1.63	CDNA FLJ38090 fis, clone CTONG2026513. [Source:Uniprot/SPTREMBL;Acc:Q8N1N7]	FLJ38090
ENSG00000197372	1.62818	Zinc finger protein 675 (TRAF6-inhibitory zinc finger protein) (TRAF6-binding zinc finger protein) [Source:UniProtKB/Swiss-Prot;Acc:Q8TD23]	ZNF675
ENSG00000197406	1.62789	Type III iodothyronine deiodinase (EC 1.97.1.11) (Type-III 5'-deiodinase) (Type 3 DI) (DIOIII) (5DIII) [Source:UniProtKB/Swiss-Prot;Acc:P55073]	DIO3
ENSG00000183707	1.62744		ENSG00000183707
ENSG00000146282	1.62638	Probable arginyl-tRNA synthetase, mitochondrial Precursor (EC 6.1.1.19) (Arginine--tRNA ligase) (ArgRS) (Arginyl-tRNA synthetase-like) [Source:UniProtKB/Swiss-Prot;Acc:Q5T160]	RARS2
ENSG00000179270	1.62581	Uncharacterized protein FLJ34931 [Source:UniProtKB/Swiss-Prot;Acc:A6NGG8]	C2orf71
ENSG00000120949	1.62501	Tumor necrosis factor receptor superfamily member 8 Precursor (CD30L receptor) (Lymphocyte activation antigen CD30) (KI-1 antigen) (CD30 antigen) [Source:UniProtKB/Swiss-Prot;Acc:P28908]	TNFRSF8
ENSG00000128989	1.62425	cAMP-regulated phosphoprotein 19 (ARPP-19) [Source:UniProtKB/Swiss-Prot;Acc:P56211]	ARPP19
ENSG00000184108	1.62369	Tripartite motif family-like protein 1 (RING finger protein 209) [Source:UniProtKB/Swiss-Prot;Acc:Q8N9V2]	TRIML1
ENSG00000183801	1.62011	Olfactomedin-like protein 1 Precursor [Source:UniProtKB/Swiss-Prot;Acc:Q6UWY5]	OLFML1
ENSG00000167580	1.61982	Aquaporin-2 (AQP-2) (Aquaporin-CD) (AQP-CD) (Water channel protein for renal collecting duct) (ADH water channel) (Collecting duct water channel protein) (WCH-CD) [Source:UniProtKB/Swiss-Prot;Acc:P41181]	AQP2
ENSG00000064205	1.61914	WNT1-inducible-signaling pathway protein 2 Precursor (WISP-2) (Connective tissue growth factor-like protein) (CTGF-L) (Connective tissue growth factor-related protein 58) [Source:UniProtKB/Swiss-Prot;Acc:O76076]	WISP2
ENSG00000170500	1.61799	LON peptidase N-terminal domain and RING finger protein 2 (RING finger protein 192) (Neuroblastoma apoptosis-related protease) [Source:UniProtKB/Swiss-Prot;Acc:Q1L5Z9]	LONRF2
ENSG00000054611	1.61771	TBC1 domain family member 22A [Source:UniProtKB/Swiss-Prot;Acc:Q8WUA7]	TBC1D22A
ENSG00000177764	1.61749	Zinc finger CCHC domain-containing protein 3 [Source:UniProtKB/Swiss-Prot;Acc:Q9NUD5]	ZCCHC3
ENSG00000177042	1.61657	Transmembrane protein 80 [Source:UniProtKB/Swiss-Prot;Acc:Q96HE8]	TMEM80
ENSG00000162571	1.61545	Probable tubulin polyglutamylase TTLL10 (EC 6.-.-.-) (Tubulin--tyrosine ligase-like protein 10) [Source:UniProtKB/Swiss-Prot;Acc:Q6ZVT0]	TTLL10
ENSG00000130305	1.61515	Putative methyltransferase NSUN5 (EC 2.1.1.-) (NOL1/NOP2/Sun domain family member 5) (NOL1R) (Williams-Beuren syndrome chromosomal region 20A protein) [Source:UniProtKB/Swiss-Prot;Acc:Q96P11]	NSUN5
ENSG00000196153	1.61372	CDNA FLJ35645 fis, clone SPLEN2012611. [Source:Uniprot/SPTREMBL;Acc:Q8NAB5]	FLJ35645
ENSG00000120057	1.61097	Secreted frizzled-related protein 5 Precursor (sFRP-5) (Secreted apoptosis-related protein 3) (SARP-3) (Frizzled-related protein 1b) (FRP-1b) [Source:UniProtKB/Swiss-Prot;Acc:Q5T4F7]	SFRP5
ENSG00000149262	1.6109	Integrator complex subunit 4 (Int4) [Source:UniProtKB/Swiss-Prot;Acc:Q96HW7]	INTS4
ENSG00000154227	1.61068	LAG1 longevity assurance homolog 3 [Source:UniProtKB/Swiss-Prot;Acc:Q8IU89]	LASS3
ENSG00000185896	1.61038	Lysosome-associated membrane glycoprotein 1 Precursor (LAMP-1) (CD107 antigen-like family member A) (CD107a antigen) [Source:UniProtKB/Swiss-Prot;Acc:P11279]	LAMP1
ENSG00000158435	1.61036	Uncharacterized protein C2orf29 [Source:UniProtKB/Swiss-Prot;Acc:Q9UKZ1]	C2orf29
ENSG00000104765	1.60991	BCL2/adenovirus E1B 19 kDa protein-interacting protein 3-like (NIP3-like protein X) (NIP3L) (BCL2/adenovirus E1B 19 kDa protein-interacting protein 3A) (Adenovirus E1B19K-binding protein B5) [Source:UniProtKB/Swiss-Prot;Acc:O60238]	BNIP3L
ENSG00000151948	1.60923	glycosyltransferase 1 domain containing 1 [Source:RefSeq_peptide;Acc:NP_653270]	GLT1D1
ENSG00000121316	1.60828	Putative phospholipase B-like 1 Precursor (EC 3.1.1.-) (Lamina ancestor homolog 1) (LAMA-like protein 1) [Source:UniProtKB/Swiss-Prot;Acc:Q6P4A8]	FLJ22662
ENSG00000127419	1.60816	Transmembrane protein 175 [Source:UniProtKB/Swiss-Prot;Acc:Q9BSA9]	TMEM175
ENSG00000153395	1.60803	1-acylglycerophosphocholine O-acyltransferase 1 (EC 2.3.1.23) (Lung-type acyl-CoA:lysophosphatidylcholine acyltransferase 1) (Lysophosphatidylcholine acyltransferase 1) (Acyltransferase-like 2) [Source:UniProtKB/Swiss-Prot;Acc:Q8NF37]	AYTL2
ENSG00000141579	1.60612	Protein ZNF750 [Source:UniProtKB/Swiss-Prot;Acc:Q32MQ0]	ZNF750
ENSG00000105048	1.60598	Troponin T, slow skeletal muscle (TnTs) (Slow skeletal muscle troponin T) (sTnT) [Source:UniProtKB/Swiss-Prot;Acc:P13805]	TNNT1
ENSG00000205632	1.60593	cDNA FLJ42631 fis, clone BRACE3020194 [Source:UniProtKB/TrEMBL;Acc:Q6ZVF7]	FLJ42631
ENSG00000196488	1.60557		ENSG00000196488
ENSG00000167087	1.60296	NFAT activation molecule 1 precursor (Calcineurin/NFAT-activating ITAM-containing protein) (NFAT-activating protein with ITAM motif 1). [Source:Uniprot/SWISSPROT;Acc:Q8NET5]	NFAM1
ENSG00000090266	1.60277	NADH dehydrogenase [ubiquinone] 1 beta subcomplex subunit 2, mitochondrial Precursor (NADH-ubiquinone oxidoreductase AGGG subunit) (Complex I-AGGG) (CI-AGGG) [Source:UniProtKB/Swiss-Prot;Acc:O95178]	NDUFB2
ENSG00000148341	1.60142	Endophilin-B2 (SH3 domain-containing GRB2-like protein B2) [Source:UniProtKB/Swiss-Prot;Acc:Q9NR46]	SH3GLB2
ENSG00000165917	1.59927	43 kDa receptor-associated protein of the synapse (RAPsyn) (Acetylcholine receptor-associated 43 kDa protein) (43 kDa postsynaptic protein) (RING finger protein 205) [Source:UniProtKB/Swiss-Prot;Acc:Q13702]	RAPSN
ENSG00000073009	1.59852	NF-kappa-B essential modulator (NEMO) (NF-kappa-B essential modifier) (Inhibitor of nuclear factor kappa-B kinase subunit gamma) (IkB kinase subunit gamma) (I-kappa-B kinase gamma) (IKK-gamma) [Source:UniProtKB/Swiss-Prot;Acc:Q9Y6K9]	IKBKG
ENSG00000199069	1.59812	hsa-mir-323 [Source:miRBase;Acc:MI0000807]	hsa-mir-323
ENSG00000137413	1.59766	Transcription initiation factor TFIID subunit 8 (TBP-associated factor 8) (Transcription initiation factor TFIID 43 kDa subunit) (TBP-associated factor 43 kDa) (hTAFII43) [Source:UniProtKB/Swiss-Prot;Acc:Q7Z7C8]	TAF8
ENSG00000162755	1.59734	Kelch domain-containing protein 9 (Kelch/ankyrin repeat-containing cyclin A1-interacting protein) [Source:UniProtKB/Swiss-Prot;Acc:Q8NEP7]	KLHDC9
ENSG00000106049	1.59669	3-hydroxyisobutyrate dehydrogenase, mitochondrial Precursor (EC 1.1.1.31) (HIBADH) [Source:UniProtKB/Swiss-Prot;Acc:P31937]	HIBADH
ENSG00000115677	1.59603	Vigilin (High density lipoprotein-binding protein) (HDL-binding protein) [Source:UniProtKB/Swiss-Prot;Acc:Q00341]	HDLBP
ENSG00000127445	1.59495	Peptidyl-prolyl cis-trans isomerase NIMA-interacting 1 (EC 5.2.1.8) (Rotamase Pin1) (PPIase Pin1) [Source:UniProtKB/Swiss-Prot;Acc:Q13526]	PIN1
ENSG00000168795	1.59367	Zinc finger and BTB domain-containing protein 5 [Source:UniProtKB/Swiss-Prot;Acc:O15062]	ZBTB5
ENSG00000119660	1.59333	Putative uncharacterized protein [Source:UniProtKB/TrEMBL;Acc:O95431]	ENSG00000119660
ENSG00000172172	1.5921	39S ribosomal protein L13, mitochondrial (L13mt) (MRP-L13) [Source:UniProtKB/Swiss-Prot;Acc:Q9BYD1]	MRPL13
ENSG00000127074	1.59196	Regulator of G-protein signaling 13 (RGS13) [Source:UniProtKB/Swiss-Prot;Acc:O14921]	RGS13
ENSG00000166507	1.59163	Bifunctional heparan sulfate N-deacetylase/N-sulfotransferase 2 (EC 2.8.2.8) (Glucosaminyl N-deacetylase/N-sulfotransferase 2) (NDST-2) (N-heparan sulfate sulfotransferase 2) (N-HSST 2) [Source:UniProtKB/Swiss-Prot;Acc:P52849]	NDST2
ENSG00000113231	1.59122	High affinity cAMP-specific and IBMX-insensitive 3',5'-cyclic phosphodiesterase 8B (EC 3.1.4.17) (HSPDE8B) [Source:UniProtKB/Swiss-Prot;Acc:O95263]	PDE8B
ENSG00000170365	1.58958	Mothers against decapentaplegic homolog 1 (Mothers against DPP homolog 1) (Mad-related protein 1) (SMAD 1) (hSMAD1) (Transforming growth factor-beta-signaling protein 1) (BSP-1) [Source:UniProtKB/Swiss-Prot;Acc:Q15797]	SMAD1
ENSG00000103495	1.5853	Myc-associated zinc finger protein (MAZI) (Purine-binding transcription factor) (Pur-1) (ZF87) (ZIF87) [Source:UniProtKB/Swiss-Prot;Acc:P56270]	MAZ
ENSG00000189134	1.5842	NKAP-like protein [Source:UniProtKB/Swiss-Prot;Acc:Q5M9Q1]	NKAPL
ENSG00000204683	1.58339	Putative uncharacterized protein C10orf113 [Source:UniProtKB/Swiss-Prot;Acc:Q5VZT2]	C10orf113
ENSG00000178789	1.58274	CMRF35-like molecule 7 (CLM-7) (CMRF35-A2) (Immune receptor expressed on myeloid cells 3) (IREM-3) (Triggering receptor expressed on myeloid cells 5) (TREM-5) [Source:UniProtKB/Swiss-Prot;Acc:A8K4G0]	CD300LB
ENSG00000205045	1.58234	Schlafen family member 12-like [Source:UniProtKB/Swiss-Prot;Acc:Q6IEE8]	SLFN12L
ENSG00000196361	1.58194	ELAV-like protein 3 (Hu-antigen C) (HuC) (Paraneoplastic cerebellar degeneration-associated antigen) (Paraneoplastic limbic encephalitis antigen 21) [Source:UniProtKB/Swiss-Prot;Acc:Q14576]	ELAVL3
ENSG00000102265	1.58115	Metalloproteinase inhibitor 1 (Tissue inhibitor of metalloproteinases) (TIMP-1) (Erythroid-potentiating activity) (EPA) (Fibroblast collagenase inhibitor) (Collagenase inhibitor) [Source:UniProtKB/Swiss-Prot;Acc:P01033]	TIMP1
ENSG00000134247	1.58083	Prostaglandin F2 receptor negative regulator (Prostaglandin F2-alpha receptor regulatory protein) (Prostaglandin F2-alpha receptor-associated protein) (CD9 partner 1) (CD9P-1) [Source:UniProtKB/Swiss-Prot;Acc:Q9P2B2]	PTGFRN
ENSG00000207547	1.58064	hsa-mir-25 [Source:miRBase;Acc:MI0000082]	hsa-mir-25
ENSG00000130382	1.58055	Protein ENL (YEATS domain-containing protein 1) [Source:UniProtKB/Swiss-Prot;Acc:Q03111]	MLLT1
ENSG00000096060	1.58054	FK506-binding protein 5 (EC 5.2.1.8) (Peptidyl-prolyl cis-trans isomerase) (PPIase) (Rotamase) (51 kDa FK506-binding protein) (FKBP-51) [Source:UniProtKB/Swiss-Prot;Acc:Q13451]	FKBP5
ENSG00000072518	1.58025	Serine/threonine-protein kinase MARK2 (EC 2.7.11.1) (MAP/microtubule affinity-regulating kinase 2) (ELKL motif kinase) (EMK1) (PAR1 homolog) [Source:UniProtKB/Swiss-Prot;Acc:Q7KZI7]	MARK2
ENSG00000090621	1.58018	Polyadenylate-binding protein 4 (Poly(A)-binding protein 4) (PABP 4) (Inducible poly(A)-binding protein) (iPABP) (Activated-platelet protein 1) (APP-1) [Source:UniProtKB/Swiss-Prot;Acc:Q13310]	PABPC4
ENSG00000125820	1.5794	Homeobox protein Nkx-2.2 (Homeobox protein NK-2 homolog B) [Source:UniProtKB/Swiss-Prot;Acc:O95096]	NKX2-2
ENSG00000189060	1.57694	Histone H1.0 (Histone H1(0)) (Histone H1') [Source:UniProtKB/Swiss-Prot;Acc:P07305]	H1F0
ENSG00000110711	1.57674	AH receptor-interacting protein (AIP) (Aryl-hydrocarbon receptor-interacting protein) (Immunophilin homolog ARA9) (HBV X-associated protein 2) (XAP-2) [Source:UniProtKB/Swiss-Prot;Acc:O00170]	AIP
ENSG00000167103	1.57657	Phosphatidylinositol-4-phosphate 5-kinase-like protein 1 (EC 2.7.1.68) (PtdIns(4)P-5-kinase-like protein 1) (PI(4)P 5-kinase-like protein 1) [Source:UniProtKB/Swiss-Prot;Acc:Q5T9C9]	PIP5KL1
ENSG00000050030	1.57637	Uncharacterized protein KIAA2022 [Source:UniProtKB/Swiss-Prot;Acc:Q5QGS0]	KIAA2022
ENSG00000141401	1.57628	Inositol monophosphatase 2 (EC 3.1.3.25) (Inositol-1(or 4)-monophosphatase 2) (IMPase 2) (IMP 2) (Myo-inositol monophosphatase A2) [Source:UniProtKB/Swiss-Prot;Acc:O14732]	IMPA2
ENSG00000120333	1.57626	28S ribosomal protein S14, mitochondrial (S14mt) (MRP-S14) [Source:UniProtKB/Swiss-Prot;Acc:O60783]	MRPS14
ENSG00000181885	1.57603	Claudin-7 (CLDN-7) [Source:UniProtKB/Swiss-Prot;Acc:O95471]	CLDN7
ENSG00000196610	1.57553	HLA class II histocompatibility antigen, DX beta chain Precursor [Source:UniProtKB/Swiss-Prot;Acc:P05538]	ENSG00000196610
ENSG00000038210	1.57339	Phosphatidylinositol 4-kinase type 2-beta (EC 2.7.1.67) (Phosphatidylinositol 4-kinase type II-beta) [Source:UniProtKB/Swiss-Prot;Acc:Q8TCG2]	PI4K2B
ENSG00000113088	1.57197	Granzyme K Precursor (EC 3.4.21.-) (Granzyme-3) (NK-tryptase-2) (NK-TRYP-2) (Fragmentin-3) [Source:UniProtKB/Swiss-Prot;Acc:P49863]	GZMK
ENSG00000125449	1.57195	Armadillo repeat-containing protein 7 [Source:UniProtKB/Swiss-Prot;Acc:Q9H6L4]	ARMC7
ENSG00000184428	1.57175	DNA topoisomerase I, mitochondrial Precursor (EC 5.99.1.2) (TOP1mt) [Source:UniProtKB/Swiss-Prot;Acc:Q969P6]	TOP1MT
ENSG00000197013	1.57144	Zinc finger protein 429 [Source:UniProtKB/Swiss-Prot;Acc:Q86V71]	ZNF429
ENSG00000105669	1.57086	Coatomer subunit epsilon (Epsilon-coat protein) (Epsilon-COP) [Source:UniProtKB/Swiss-Prot;Acc:O14579]	COPE
ENSG00000169220	1.57062	Regulator of G-protein signaling 14 (RGS14) [Source:UniProtKB/Swiss-Prot;Acc:O43566]	RGS14
ENSG00000189201	1.57034	Cytochrome c oxidase assembly protein COX19 (hCOX19) [Source:UniProtKB/Swiss-Prot;Acc:Q49B96]	COX19
ENSG00000135315	1.57025	Protein QN1 homolog [Source:UniProtKB/Swiss-Prot;Acc:Q5TB80]	KIAA1009
ENSG00000182054	1.56904	Isocitrate dehydrogenase [NADP], mitochondrial Precursor (EC 1.1.1.42) (IDH) (Oxalosuccinate decarboxylase) (NADP(+)-specific ICDH) (IDP) (ICD-M) [Source:UniProtKB/Swiss-Prot;Acc:P48735]	IDH2
ENSG00000171873	1.56844	Alpha-1D adrenergic receptor (Alpha 1D-adrenoreceptor) (Alpha 1D-adrenoceptor) (Alpha-1A adrenergic receptor) (Alpha-adrenergic receptor 1a) [Source:UniProtKB/Swiss-Prot;Acc:P25100]	ADRA1D
ENSG00000186975	1.56796	Keratin-associated protein 13-3 [Source:UniProtKB/Swiss-Prot;Acc:Q3SY46]	KRTAP13-3
ENSG00000153902	1.56722	Leucine-rich repeat LGI family member 4 Precursor (Leucine-rich glioma-inactivated protein 4) (LGI1-like protein 3) [Source:UniProtKB/Swiss-Prot;Acc:Q8N135]	LGI4
ENSG00000189275	1.56642	cDNA FLJ46300 fis, clone TESTI4035989 [Source:UniProtKB/TrEMBL;Acc:Q6ZRK0]	FLJ46300
ENSG00000135916	1.56535	Integral membrane protein 2C (Transmembrane protein BRI3) (Cerebral protein 14)[CT-BRI3] [Source:UniProtKB/Swiss-Prot;Acc:Q9NQX7]	ITM2C
ENSG00000203948	1.56519	Cancer/testis antigen 45-2 (CT45-2) [Source:UniProtKB/Swiss-Prot;Acc:Q5DJT8]	RP13-36C9.2
ENSG00000182797	1.5639	CDNA FLJ39530 fis, clone PUAEN2004400. [Source:Uniprot/SPTREMBL;Acc:Q8N8G7]	FLJ39530
ENSG00000116957	1.56349	Tubulin-specific chaperone E (Tubulin-folding cofactor E) [Source:UniProtKB/Swiss-Prot;Acc:Q15813]	TBCE
ENSG00000178550	1.56313	transmembrane protein 158 (TMEM158), mRNA [Source:RefSeq_dna;Acc:NM_015444]	TMEM158
ENSG00000105655	1.56206	Inositol-3-phosphate synthase (EC 5.5.1.4) (Myo-inositol-1-phosphate synthase) (MI-1-P synthase) (MIP synthase) (hIPS) (Myo-inositol 1-phosphate synthase A1) (hINO1) [Source:UniProtKB/Swiss-Prot;Acc:Q9NPH2]	ISYNA1
ENSG00000125285	1.56178	Transcription factor SOX-21 (SOX-A) [Source:UniProtKB/Swiss-Prot;Acc:Q9Y651]	SOX21
ENSG00000108961	1.56133	Ran guanine nucleotide release factor (RanGNRF) (Ran-binding protein MOG1) [Source:UniProtKB/Swiss-Prot;Acc:Q9HD47]	RANGRF
ENSG00000205792	1.561		LOC401317
ENSG00000168273	1.56022	similar to CG32736-PA (LOC440957), mRNA [Source:RefSeq_dna;Acc:NM_001124767]	LOC440957
ENSG00000184840	1.56001	Transmembrane emp24 domain-containing protein 9 Precursor (Glycoprotein 25L2) [Source:UniProtKB/Swiss-Prot;Acc:Q9BVK6]	TMED9
ENSG00000205903	1.55888	Uncharacterized protein ENSP00000371687 [Source:UniProtKB/TrEMBL;Acc:A6NFI3]	ZNF853
ENSG00000099377	1.55886	3 beta-hydroxysteroid dehydrogenase type 7 (EC 1.1.1.-) (3 beta-hydroxysteroid dehydrogenase type VII) (3-beta-HSD VII) (3-beta-hydroxy-Delta(5)-C27 steroid oxidoreductase) (C(27) 3-beta-HSD) [Source:UniProtKB/Swiss-Prot;Acc:Q9H2F3]	HSD3B7
ENSG00000091010	1.5588	POU domain, class 4, transcription factor 3 (Brain-specific homeobox/POU domain protein 3C) (Brn-3C) [Source:UniProtKB/Swiss-Prot;Acc:Q15319]	POU4F3
ENSG00000167685	1.55868	Zinc finger protein 444 (Endothelial zinc finger protein 2) (EZF-2) (Zinc finger and SCAN domain-containing protein 17) [Source:UniProtKB/Swiss-Prot;Acc:Q8N0Y2]	ZNF444
ENSG00000206680	1.55856	small nucleolar RNA, C/D box 21 (SNORD21) on chromosome 1 [Source:RefSeq_dna;Acc:NR_000006]	SNORD21
ENSG00000182025	1.55756	CDNA FLJ37252 fis, clone BRAMY2007185. [Source:Uniprot/SPTREMBL;Acc:Q8N1Y6]	FLJ37252
ENSG00000122223	1.55699	Natural killer cell receptor 2B4 Precursor (NK cell type I receptor protein 2B4) (NKR2B4) (NK cell activation-inducing ligand) (NAIL) (h2B4) (CD244 antigen) [Source:UniProtKB/Swiss-Prot;Acc:Q9BZW8]	CD244
ENSG00000170469	1.55675	CDNA FLJ25874 fis, clone CBR02446. Fragment [Source:UniProtKB/TrEMBL;Acc:Q8N799]	FLJ25874
ENSG00000122574	1.55649	WAS/WASL-interacting protein family member 3 (Corticosteroids and regional expression protein 16 homolog) [Source:UniProtKB/Swiss-Prot;Acc:A6NGB9]	WIPF3
ENSG00000146267	1.55645	Uncharacterized protein C6orf168 [Source:UniProtKB/Swiss-Prot;Acc:Q5TGI0]	C6orf168
ENSG00000108465	1.55619	CDK5 regulatory subunit-associated protein 3 (CDK5 activator-binding protein C53) (Protein HSF-27) [Source:UniProtKB/Swiss-Prot;Acc:Q96JB5]	CDK5RAP3
ENSG00000009413	1.55596	DNA polymerase zeta catalytic subunit (EC 2.7.7.7) (hREV3) [Source:UniProtKB/Swiss-Prot;Acc:O60673]	REV3L
ENSG00000169857	1.55581	Cell death regulator Aven [Source:UniProtKB/Swiss-Prot;Acc:Q9NQS1]	AVEN
ENSG00000011143	1.55569	Meckel syndrome type 1 protein [Source:UniProtKB/Swiss-Prot;Acc:Q9NXB0]	MKS1
ENSG00000145029	1.55424	Nicolin-1 (Tubulin polyglutamylase complex subunit 5) (PGs5) (NPCEDRG) [Source:UniProtKB/Swiss-Prot;Acc:Q9BSH3]	NICN1
ENSG00000164976	1.5518	Uncharacterized family 31 glucosidase KIAA1161 (EC 3.2.1.-) [Source:UniProtKB/Swiss-Prot;Acc:Q6NSJ0]	KIAA1161
ENSG00000204292	1.55112		ENSG00000204292
ENSG00000107819	1.55097	Sideroflexin-3 [Source:UniProtKB/Swiss-Prot;Acc:Q9BWM7]	SFXN3
ENSG00000011347	1.54814	Synaptotagmin-7 (Synaptotagmin VII) (SytVII) [Source:UniProtKB/Swiss-Prot;Acc:O43581]	AP003108.3
ENSG00000207809	1.54774	hsa-mir-139 [Source:miRBase;Acc:MI0000261]	hsa-mir-139
ENSG00000198826	1.54726	Rho GTPase-activating protein 11A (Rho-type GTPase-activating protein 11A) [Source:UniProtKB/Swiss-Prot;Acc:Q6P4F7]	ARHGAP11A
ENSG00000116039	1.5471	Vacuolar ATP synthase subunit B, kidney isoform (EC 3.6.3.14) (V-ATPase subunit B 1) (Vacuolar proton pump subunit B 1) (Endomembrane proton pump 58 kDa subunit) [Source:UniProtKB/Swiss-Prot;Acc:P15313]	ATP6V1B1
ENSG00000086717	1.54703	Serine/threonine-protein phosphatase with EF-hands 1 (EC 3.1.3.16) (PPEF-1) (Protein phosphatase with EF calcium-binding domain) (PPEF) (Serine/threonine-protein phosphatase 7) (PP7) [Source:UniProtKB/Swiss-Prot;Acc:O14829]	PPEF1
ENSG00000198973	1.54626	hsa-mir-375 [Source:miRBase;Acc:MI0000783]	hsa-mir-375
ENSG00000203729	1.5462	Putative uncharacterized protein C1orf120 [Source:UniProtKB/Swiss-Prot;Acc:Q5T9Y9]	C1orf120
ENSG00000138189	1.54456	Homo sapiens clone CDABP0021 mRNA sequence. (Fragment). [Source:Uniprot/SPTREMBL;Acc:Q9H4P1]	CDABP0021
ENSG00000167543	1.54428	Tumor protein p53-inducible protein 13 Precursor (Damage-stimulated cytoplasmic protein 1) [Source:UniProtKB/Swiss-Prot;Acc:Q8NBR0]	TP53I13
ENSG00000105559	1.54343	Pleckstrin homology domain-containing family A member 4 (Phosphoinositol 3-phosphate-binding protein 1) (PEPP-1) [Source:UniProtKB/Swiss-Prot;Acc:Q9H4M7]	PLEKHA4
ENSG00000183153	1.54113	gap junction protein, delta 3, 31.9kDa	GJD3
ENSG00000162882	1.54047	3-hydroxyanthranilate 3,4-dioxygenase (EC 1.13.11.6) (3-hydroxyanthranilic acid dioxygenase) (3-hydroxyanthranilate oxygenase) (3-HAO) [Source:UniProtKB/Swiss-Prot;Acc:P46952]	HAAO
ENSG00000151651	1.53994	ADAM 8 Precursor (EC 3.4.24.-) (A disintegrin and metalloproteinase domain 8) (Cell surface antigen MS2) (CD156a antigen) [Source:UniProtKB/Swiss-Prot;Acc:P78325]	ADAM8
ENSG00000145358	1.53932	DNA-damage-inducible transcript 4-like protein (Protein regulated in development and DNA damage response 2) (REDD-2) (HIF-1 responsive protein RTP801-like) [Source:UniProtKB/Swiss-Prot;Acc:Q96D03]	DDIT4L
ENSG00000100599	1.53802	Ras and Rab interactor 3 (Ras interaction/interference protein 3) [Source:UniProtKB/Swiss-Prot;Acc:Q8TB24]	RIN3
ENSG00000198221	1.53676	Uncharacterized protein C6orf124 (Protein HGC6.4) [Source:UniProtKB/Swiss-Prot;Acc:Q9Y6Z5]	C6orf124
ENSG00000206490	1.53672	ATP-binding cassette sub-family F member 1 (ATP-binding cassette 50) (TNF-alpha-stimulated ABC protein) [Source:UniProtKB/Swiss-Prot;Acc:Q8NE71]	ABCF1
ENSG00000108576	1.53655	Sodium-dependent serotonin transporter (5HT transporter) (5HTT) [Source:UniProtKB/Swiss-Prot;Acc:P31645]	SLC6A4
ENSG00000205436	1.53638	SEC6-like protein C14orf73 [Source:UniProtKB/Swiss-Prot;Acc:Q17RC7]	C14orf73
ENSG00000161643	1.53637	Putative sialic acid-binding Ig-like lectin P16 Precursor (Siglec-P16) [Source:UniProtKB/Swiss-Prot;Acc:A6NMB1]	SIGLECP16
ENSG00000006744	1.53636	Zinc phosphodiesterase ELAC protein 2 (EC 3.1.26.11) (Ribonuclease Z 2) (RNase Z 2) (tRNase Z 2) (tRNA 3 endonuclease 2) (ElaC homolog protein 2) [Source:UniProtKB/Swiss-Prot;Acc:Q9BQ52]	ELAC2
ENSG00000173141	1.53631	Ribosomal protein 63, mitochondrial (hMRP63) [Source:UniProtKB/Swiss-Prot;Acc:Q9BQC6]	MRP63
ENSG00000157060	1.53628	Uncharacterized protein C1orf14 [Source:UniProtKB/Swiss-Prot;Acc:Q9BZQ2]	C1orf14
ENSG00000167996	1.53593	Ferritin heavy chain (EC 1.16.3.1) (Ferritin H subunit) (Cell proliferation-inducing gene 15 protein) [Source:UniProtKB/Swiss-Prot;Acc:P02794]	FTH1
ENSG00000126262	1.53529	Free fatty acid receptor 2 (G-protein coupled receptor 43) [Source:UniProtKB/Swiss-Prot;Acc:O15552]	FFAR2
ENSG00000133997	1.53518	Mediator of RNA polymerase II transcription subunit 6 (Mediator complex subunit 6) (hMed6) (Activator-recruited cofactor 33 kDa component) (ARC33) (Renal carcinoma antigen NY-REN-28) [Source:UniProtKB/Swiss-Prot;Acc:O75586]	MED6
ENSG00000147883	1.53425	Cyclin-dependent kinase 4 inhibitor B (p14-INK4b) (p15-INK4b) (p15INK4B) (Multiple tumor suppressor 2) (MTS-2) [Source:UniProtKB/Swiss-Prot;Acc:P42772]	CDKN2B
ENSG00000001497	1.53399	LAS1-like protein [Source:UniProtKB/Swiss-Prot;Acc:Q9Y4W2]	LAS1L
ENSG00000206285	1.53285	Beta-1,3-galactosyltransferase 4 (EC 2.4.1.62) (Beta-1,3-GalTase 4) (Beta3Gal-T4) (b3Gal-T4) (GalT4) (GAL-T2) (Ganglioside galactosyltransferase) [Source:UniProtKB/Swiss-Prot;Acc:O96024]	GalT4
ENSG00000123416	1.53279	Tubulin alpha-1B chain (Tubulin alpha-ubiquitous chain) (Alpha-tubulin ubiquitous) (Tubulin K-alpha-1) [Source:UniProtKB/Swiss-Prot;Acc:P68363]	TUBA1B
ENSG00000114302	1.53276	cAMP-dependent protein kinase type II-alpha regulatory subunit [Source:UniProtKB/Swiss-Prot;Acc:P13861]	PRKAR2A
ENSG00000134986	1.53206	Neuronal protein 3.1 (Protein p311) [Source:UniProtKB/Swiss-Prot;Acc:Q16612]	C5orf13
ENSG00000160111	1.52961	C3 and PZP-like alpha-2-macroglobulin domain-containing protein 8 Precursor [Source:UniProtKB/Swiss-Prot;Acc:Q8IZJ3]	CPAMD8
ENSG00000183734	1.52892	Achaete-scute homolog 2 (Mash2) (HASH2) [Source:UniProtKB/Swiss-Prot;Acc:Q99929]	ASCL2
ENSG00000189285	1.52883		ENSG00000189285
ENSG00000161634	1.52843	Dermcidin Precursor (Preproteolysin)[Survival-promoting peptide][DCD-1] [Source:UniProtKB/Swiss-Prot;Acc:P81605]	DCD
ENSG00000145423	1.52751	Secreted frizzled-related protein 2 Precursor (sFRP-2) (Secreted apoptosis-related protein 1) (SARP-1) (Frizzled-related protein 2) (FRP-2) [Source:UniProtKB/Swiss-Prot;Acc:Q96HF1]	SFRP2
ENSG00000120539	1.52461	Microtubule-associated serine/threonine-protein kinase-like (EC 2.7.11.1) [Source:UniProtKB/Swiss-Prot;Acc:Q96GX5]	MASTL
ENSG00000004534	1.52406	RNA-binding protein 6 (RNA-binding motif protein 6) (RNA-binding protein DEF-3) (Lung cancer antigen NY-LU-12) (Protein G16) [Source:UniProtKB/Swiss-Prot;Acc:P78332]	RBM6
ENSG00000156735	1.52387	BAG family molecular chaperone regulator 4 (BAG-4) (Bcl-2-associated athanogene 4) (Silencer of death domains) [Source:UniProtKB/Swiss-Prot;Acc:O95429]	BAG4
ENSG00000198133	1.52327	Transmembrane protein C14orf83 [Source:UniProtKB/Swiss-Prot;Acc:Q8NBD8]	C14orf83
ENSG00000112539	1.52301	Uncharacterized protein C6orf118 [Source:UniProtKB/Swiss-Prot;Acc:Q5T5N4]	C6orf118
ENSG00000185231	1.52287	Adrenocorticotropic hormone receptor (ACTH receptor) (ACTH-R) (Adrenocorticotropin receptor) (Melanocortin receptor 2) (MC2-R) [Source:UniProtKB/Swiss-Prot;Acc:Q01718]	MC2R
ENSG00000065328	1.52286	Protein MCM10 homolog (HsMCM10) [Source:UniProtKB/Swiss-Prot;Acc:Q7L590]	MCM10
ENSG00000089280	1.5227	RNA-binding protein FUS (Oncogene FUS) (Oncogene TLS) (Translocated in liposarcoma protein) (POMp75) (75 kDa DNA-pairing protein) [Source:UniProtKB/Swiss-Prot;Acc:P35637]	FUS
ENSG00000196979	1.52236	cDNA FLJ46836 fis, clone UTERU2029660 [Source:UniProtKB/TrEMBL;Acc:Q6ZQW9]	FLJ46836
ENSG00000176426	1.52208	CDNA FLJ34775 fis, clone NT2NE2003315. [Source:Uniprot/SPTREMBL;Acc:Q8NAU4]	FLJ34775
ENSG00000068976	1.52143	Glycogen phosphorylase, muscle form (EC 2.4.1.1) (Myophosphorylase) [Source:UniProtKB/Swiss-Prot;Acc:P11217]	PYGM
ENSG00000165416	1.52124	Suppressor of G2 allele of SKP1 homolog (Sgt1) (Putative 40-6-3 protein) [Source:UniProtKB/Swiss-Prot;Acc:Q9Y2Z0]	SUGT1
ENSG00000128610	1.52079	Fez family zinc finger protein 1 (Zinc finger protein 312B) [Source:UniProtKB/Swiss-Prot;Acc:A0PJY2]	FEZF1
ENSG00000081019	1.52011	Round spermatid basic protein 1 [Source:UniProtKB/Swiss-Prot;Acc:Q5VWQ0]	RSBN1
ENSG00000148339	1.52008	Calcium-binding mitochondrial carrier protein SCaMC-2 (Small calcium-binding mitochondrial carrier protein 2) (Mitochondrial ATP-Mg/Pi carrier protein 3) [Source:UniProtKB/Swiss-Prot;Acc:Q6KCM7]	SLC25A25
ENSG00000115758	1.51905	Ornithine decarboxylase (EC 4.1.1.17) (ODC) [Source:UniProtKB/Swiss-Prot;Acc:P11926]	ODC1
ENSG00000102034	1.51874	ETS-related transcription factor Elf-4 (E74-like factor 4) (Myeloid Elf-1-like factor) [Source:UniProtKB/Swiss-Prot;Acc:Q99607]	ELF4
ENSG00000092929	1.51805	Protein unc-13 homolog D (Munc13-4) [Source:UniProtKB/Swiss-Prot;Acc:Q70J99]	UNC13D
ENSG00000167280	1.51804	Cytosolic endo-beta-N-acetylglucosaminidase (EC 3.2.1.96) (ENGase) [Source:UniProtKB/Swiss-Prot;Acc:Q8NFI3]	FLJ21865
ENSG00000166578	1.51743	IQ motif containing D [Source:RefSeq_peptide;Acc:NP_612460]	IQCD
ENSG00000184897	1.517	Histone H1x [Source:UniProtKB/Swiss-Prot;Acc:Q92522]	H1FX
ENSG00000167774	1.51671	NADH dehydrogenase [ubiquinone] 1 alpha subcomplex subunit 7 (NADH-ubiquinone oxidoreductase subunit B14.5a) (Complex I-B14.5a) (CI-B14.5a) [Source:UniProtKB/Swiss-Prot;Acc:O95182]	NDUFA7
ENSG00000126391	1.51666	FERM domain-containing protein 8 [Source:UniProtKB/Swiss-Prot;Acc:Q9BZ67]	FRMD8
ENSG00000142409	1.51566	Zinc finger protein 787 (TTF-I-interacting peptide 20) [Source:UniProtKB/Swiss-Prot;Acc:Q6DD87]	ZNF787
ENSG00000176797	1.51562	Beta-defensin 103 Precursor (Defensin, beta 103) (Beta-defensin 3) (BD-3) (hBD-3) (HBD3) (DEFB-3) (Defensin-like protein) [Source:UniProtKB/Swiss-Prot;Acc:P81534]	DEFB103B
ENSG00000157538	1.51475	Down syndrome critical region protein 3 (Down syndrome critical region protein A) [Source:UniProtKB/Swiss-Prot;Acc:O14972]	DSCR3
ENSG00000136110	1.51314	Chondromodulin-1 Precursor (Chondromodulin-I) (ChM-I) (Leukocyte cell-derived chemotaxin 1) (CH-SP)[Chondrosurfactant protein] [Source:UniProtKB/Swiss-Prot;Acc:O75829]	LECT1
ENSG00000100241	1.51279	Myotubularin-related protein 5 (SET-binding factor 1) (Sbf1) [Source:UniProtKB/Swiss-Prot;Acc:O95248]	SBF1
ENSG00000134318	1.51274	Rho-associated protein kinase 2 (EC 2.7.11.1) (Rho-associated, coiled-coil-containing protein kinase 2) (p164 ROCK-2) (Rho kinase 2) [Source:UniProtKB/Swiss-Prot;Acc:O75116]	ROCK2
ENSG00000207568	1.51237	hsa-mir-203 [Source:miRBase;Acc:MI0000283]	hsa-mir-203
ENSG00000140015	1.51235	Potassium voltage-gated channel subfamily H member 5 (Voltage-gated potassium channel subunit Kv10.2) (Ether-a-go-go potassium channel 2) (hEAG2) [Source:UniProtKB/Swiss-Prot;Acc:Q8NCM2]	KCNH5
ENSG00000177945	1.51215		ENSG00000177945
ENSG00000161992	1.5119	Putative NHL-repeat-containing protein RJD1 [Source:UniProtKB/Swiss-Prot;Acc:Q96S23]	FLJ36208
ENSG00000162385	1.51144	Protein mago nashi homolog [Source:UniProtKB/Swiss-Prot;Acc:P61326]	MAGOH
ENSG00000137880	1.51108	GTP cyclohydrolase 1 feedback regulatory protein (GTP cyclohydrolase I feedback regulatory protein) (GFRP) (p35) [Source:UniProtKB/Swiss-Prot;Acc:P30047]	GCHFR
ENSG00000133318	1.51081	Reticulon-3 (Neuroendocrine-specific protein-like 2) (NSP-like protein II) (NSPLII) [Source:UniProtKB/Swiss-Prot;Acc:O95197]	RTN3
ENSG00000187688	1.50935	Transient receptor potential cation channel subfamily V member 2 (TrpV2) (Osm-9-like TRP channel 2) (OTRPC2) (Vanilloid receptor-like protein 1) (VRL-1) [Source:UniProtKB/Swiss-Prot;Acc:Q9Y5S1]	TRPV2
ENSG00000184924	1.50848	Uncharacterized protein LOC391356 [Source:UniProtKB/Swiss-Prot;Acc:Q6GMV3]	C2orf79
ENSG00000155438	1.50787	MKI67 FHA domain-interacting nucleolar phosphoprotein (Nucleolar protein interacting with the FHA domain of pKI-67) (hNIFK) (Nucleolar phosphoprotein Nopp34) [Source:UniProtKB/Swiss-Prot;Acc:Q9BYG3]	MKI67IP
ENSG00000179528	1.50786	Transcription factor LBX2 (Ladybird homeobox protein homolog 2) [Source:UniProtKB/Swiss-Prot;Acc:Q6XYB7]	LBX2
ENSG00000125629	1.50776	Insulin-induced gene 2 protein (INSIG-2) [Source:UniProtKB/Swiss-Prot;Acc:Q9Y5U4]	INSIG2
ENSG00000164136	1.50744	Interleukin-15 Precursor (IL-15) [Source:UniProtKB/Swiss-Prot;Acc:P40933]	IL15
ENSG00000186086	1.5074	Neuroblastoma breakpoint family member 4 [Source:UniProtKB/Swiss-Prot;Acc:Q96M43]	NBPF4
ENSG00000104679	1.50683	R3H and coiled-coil domain-containing protein 1 [Source:UniProtKB/Swiss-Prot;Acc:Q9Y3T6]	R3HCC1
ENSG00000101198	1.50602	Sodium/potassium-transporting ATPase subunit beta-1-interacting protein 4 (Na(+)/K(+)-transporting ATPase subunit beta-1-interacting protein 4) (Protein FAM77A) [Source:UniProtKB/Swiss-Prot;Acc:Q8IVV8]	C20orf58
ENSG00000124201	1.50599	NFX1-type zinc finger-containing protein 1 [Source:UniProtKB/Swiss-Prot;Acc:Q9P2E3]	ZNFX1
ENSG00000155087	1.50472	Outer dense fiber protein 1 [Source:UniProtKB/Swiss-Prot;Acc:Q14990]	ODF1
ENSG00000174586	1.50392	Zinc finger protein 497 [Source:UniProtKB/Swiss-Prot;Acc:Q6ZNH5]	ZNF497
ENSG00000111321	1.50359	Tumor necrosis factor receptor superfamily member 3 Precursor (Lymphotoxin-beta receptor) (Tumor necrosis factor receptor 2-related protein) (Tumor necrosis factor C receptor) [Source:UniProtKB/Swiss-Prot;Acc:P36941]	LTBR
ENSG00000162746	1.50349	Fc receptor-like B (Fc receptor-like protein 2) (Fc receptor-like and mucin-like protein 2) (Fc receptor-related protein Y) (FcRY) (Fc receptor homolog expressed in B cells protein 2) [Source:UniProtKB/Swiss-Prot;Acc:Q6BAA4]	FCRLB
ENSG00000102055	1.50349	Putative type-1 protein phosphatase inhibitor 4 (I-4) (Protein phosphatase 1, regulatory subunit 2 pseudogene 9) [Source:UniProtKB/Swiss-Prot;Acc:O14990]	PPP1R2P9
ENSG00000099203	1.50295	Transmembrane emp24 domain-containing protein 1 Precursor (Interleukin-1 receptor-like 1 ligand) (Putative T1/ST2 receptor-binding protein) [Source:UniProtKB/Swiss-Prot;Acc:Q13445]	TMED1
ENSG00000138035	1.50292	Polyribonucleotide nucleotidyltransferase 1, mitochondrial (EC 2.7.7.8) (PNPase 1) (Polynucleotide phosphorylase-like protein) (PNPase old-35) (3'-5' RNA exonuclease OLD35) [Source:UniProtKB/Swiss-Prot;Acc:Q8TCS8]	PNPT1
ENSG00000157734	1.50245	Sorting nexin-22 [Source:UniProtKB/Swiss-Prot;Acc:Q96L94]	SNX22
ENSG00000102897	1.50157	LYR motif-containing protein 1 [Source:UniProtKB/Swiss-Prot;Acc:O43325]	LYRM1
ENSG00000169840	1.50071	GS homeobox 1 (Homeobox protein GSH-1) [Source:UniProtKB/Swiss-Prot;Acc:Q9H4S2]	GSH1
ENSG00000203805	1.50047	Phosphatidic acid phosphatase type 2 domain-containing protein 1A (EC 3.1.3.-) [Source:UniProtKB/Swiss-Prot;Acc:Q5VZY2]	PPAPDC1A
ENSG00000135966	1.50036	Transforming growth factor-beta receptor-associated protein 1 (TGF-beta receptor-associated protein 1) (TRAP-1) (TRAP1) [Source:UniProtKB/Swiss-Prot;Acc:Q8WUH2]	TGFBRAP1
ENSG00000124334	1.49972	Interleukin-9 receptor Precursor (IL-9R) (CD129 antigen) [Source:UniProtKB/Swiss-Prot;Acc:Q01113]	IL9R
ENSG00000197131	1.49956	MGC23270 protein. [Source:Uniprot/SPTREMBL;Acc:Q8IW43]	ENSG00000197131
ENSG00000148795	1.49938	Cytochrome P450 17A1 (EC 1.14.99.9) (CYPXVII) (P450-C17) (P450c17) (Steroid 17-alpha-monooxygenase) (Steroid 17-alpha-hydroxylase/17,20 lyase) [Source:UniProtKB/Swiss-Prot;Acc:P05093]	CYP17A1
ENSG00000142444	1.49929	Uncharacterized protein C19orf52 [Source:UniProtKB/Swiss-Prot;Acc:Q9BSF4]	C19orf52
ENSG00000198366	1.49884	Histone H3.1 (H3/a) (H3/b) (H3/c) (H3/d) (H3/f) (H3/h) (H3/i) (H3/j) (H3/k) (H3/l) [Source:UniProtKB/Swiss-Prot;Acc:P68431]	HIST1H3A
ENSG00000069696	1.4984	dopamine receptor D4 [Source:RefSeq_peptide;Acc:NP_000788]	DRD4
ENSG00000144550	1.49839	Copine-9 (Copine IX) [Source:UniProtKB/Swiss-Prot;Acc:Q8IYJ1]	CPNE9
ENSG00000141748	1.49809	Putative ADP-ribosylation factor-like protein 5C (ADP-ribosylation factor-like protein 12) [Source:UniProtKB/Swiss-Prot;Acc:A6NH57]	ARL5C
ENSG00000172733	1.49805	Purine-rich element-binding protein gamma [Source:UniProtKB/Swiss-Prot;Acc:Q9UJV8]	PURG
ENSG00000158864	1.49802	NADH dehydrogenase [ubiquinone] iron-sulfur protein 2, mitochondrial Precursor (EC 1.6.5.3) (EC 1.6.99.3) (NADH-ubiquinone oxidoreductase 49 kDa subunit) (Complex I-49kD) (CI-49kD) [Source:UniProtKB/Swiss-Prot;Acc:O75306]	NDUFS2
ENSG00000091542	1.49756	Alkylated DNA repair protein alkB homolog 5 [Source:UniProtKB/Swiss-Prot;Acc:Q6P6C2]	ALKBH5
ENSG00000204520	1.49753	MHC class I polypeptide-related sequence A [Source:UniProtKB/TrEMBL;Acc:Q5SS58]	MICA
ENSG00000172324	1.49703	Olfactory receptor 5A2 [Source:UniProtKB/Swiss-Prot;Acc:Q8NGI9]	OR5A2
ENSG00000180539	1.49691	Uncharacterized protein C9orf139 [Source:UniProtKB/Swiss-Prot;Acc:Q6ZV77]	C9orf139
ENSG00000148948	1.4961	Netrin-G1 ligand Precursor (NGL-1) (Leucine-rich repeat-containing protein 4C) [Source:UniProtKB/Swiss-Prot;Acc:Q9HCJ2]	LRRC4C
ENSG00000135314	1.49596	KH homology domain-containing protein 1 [Source:UniProtKB/Swiss-Prot;Acc:Q4VXA5]	C6orf148
ENSG00000015532	1.49558	Xylosyltransferase 2 (EC 2.4.2.26) (Xylosyltransferase II) (XylT-II) (XT-II) (Peptide O-xylosyltransferase 1) [Source:UniProtKB/Swiss-Prot;Acc:Q9H1B5]	XYLT2
ENSG00000125430	1.49509	Heparan sulfate glucosamine 3-O-sulfotransferase 3B1 (EC 2.8.2.30) (Heparan sulfate D-glucosaminyl 3-O-sulfotransferase 3B1) (Heparan sulfate 3-O-sulfotransferase 3B1) (h3-OST-3B) [Source:UniProtKB/Swiss-Prot;Acc:Q9Y662]	HS3ST3B1
ENSG00000124578	1.49419	Histone H4-like protein type G [Source:UniProtKB/Swiss-Prot;Acc:Q99525]	HIST1H4G
ENSG00000168631	1.49414	diffuse panbronchiolitis critical region 1 protein [Source:RefSeq_peptide;Acc:NP_543146]	DPCR1
ENSG00000186390	1.49276		ENSG00000186390
ENSG00000012171	1.49242	Semaphorin-3B Precursor (Semaphorin V) (Sema V) (Sema A(V)) [Source:UniProtKB/Swiss-Prot;Acc:Q13214]	SEMA3B
ENSG00000163864	1.49122	Nicotinamide mononucleotide adenylyltransferase 3 (EC 2.7.7.1) (NMN adenylyltransferase 3) [Source:UniProtKB/Swiss-Prot;Acc:Q96T66]	NMNAT3
ENSG00000143552	1.49049	Nuclear pore membrane glycoprotein 210-like Precursor (Nucleoporin 210 kDa-like) [Source:UniProtKB/Swiss-Prot;Acc:Q5VU65]	NUP210L
ENSG00000131746	1.48934	Tensin-4 Precursor (C-terminal tensin-like protein) [Source:UniProtKB/Swiss-Prot;Acc:Q8IZW8]	TNS4
ENSG00000083807	1.48919	Bile acyl-CoA synthetase (EC 6.2.1.7) (BACS) (Bile acid-CoA ligase) (BA-CoA ligase) (BAL) (Cholate--CoA ligase) (Very long-chain acyl-CoA synthetase homolog 2) (VLCS-H2) [Source:UniProtKB/Swiss-Prot;Acc:Q9Y2P5]	SLC27A5
ENSG00000177426	1.48653	Homeobox protein TGIF1 (5'-TG-3'-interacting factor 1) [Source:UniProtKB/Swiss-Prot;Acc:Q15583]	TGIF
ENSG00000132017	1.48617	DDB1- and CUL4-associated factor 15 [Source:UniProtKB/Swiss-Prot;Acc:Q66K64]	LOC90379
ENSG00000211950	1.48602	Immunoglobulin heavy chain V gene segment [Source:IMGT/GENE_DB;Acc:IGHV1-24]	IGHV1-24
ENSG00000132024	1.48543	Coiled-coil and C2 domain-containing protein 1A (Five repressor element under dual repression-binding protein 1) (FRE under dual repression-binding protein 1) (Freud-1) [Source:UniProtKB/Swiss-Prot;Acc:Q6P1N0]	CC2D1A
ENSG00000070729	1.48513	Cyclic nucleotide-gated cation channel beta-1 (CNG channel beta-1) (Cyclic nucleotide-gated channel beta-1) (Cyclic nucleotide-gated cation channel 4) (CNG channel 4) (CNG-4) (CNG4) [Source:UniProtKB/Swiss-Prot;Acc:Q14028]	CNGB1
ENSG00000197355	1.48504	UDP-N-acetylhexosamine pyrophosphorylase-like protein 1 (EC 2.7.7.-) [Source:UniProtKB/Swiss-Prot;Acc:Q3KQV9]	UAP1L1
ENSG00000167889	1.48428	Alpha-1,6-mannosylglycoprotein 6-beta-N-acetylglucosaminyltransferase B (EC 2.4.1.155) (EC 2.4.1.-) (Alpha-mannoside beta-1,6-N-acetylglucosaminyltransferase B) (Mannoside acetylglucosaminyltransferase 5B) [Source:UniProtKB/Swiss-Prot;Acc:Q3V5L5]	MGAT5B
ENSG00000173013	1.48321	Coiled-coil domain-containing protein 96 [Source:UniProtKB/Swiss-Prot;Acc:Q2M329]	CCDC96
ENSG00000198680	1.48253	Tumor suppressor candidate gene 1 protein (TSG-9) (TSG9) [Source:UniProtKB/Swiss-Prot;Acc:Q2TAM9]	TUSC1
ENSG00000160202	1.48214	Alpha-crystallin A chain (Heat shock protein beta-4) (HspB4)[Alpha-crystallin A chain, short form] [Source:UniProtKB/Swiss-Prot;Acc:P02489]	CRYAA
ENSG00000147168	1.48025	Cytokine receptor common gamma chain Precursor (Gamma-C) (Interleukin-2 receptor gamma chain) (IL-2R gamma chain) (p64) (CD132 antigen) [Source:UniProtKB/Swiss-Prot;Acc:P31785]	IL2RG
ENSG00000169071	1.48019	Tyrosine-protein kinase transmembrane receptor ROR2 Precursor (EC 2.7.10.1) (Neurotrophic tyrosine kinase, receptor-related 2) [Source:UniProtKB/Swiss-Prot;Acc:Q01974]	ROR2
ENSG00000169372	1.48016	Death domain-containing protein CRADD (Caspase and RIP adapter with death domain) (RIP-associated protein with a death domain) [Source:UniProtKB/Swiss-Prot;Acc:P78560]	CRADD
ENSG00000096395	1.47996	Promotilin Precursor (MAP)[Motilin][Motilin-associated peptide] [Source:UniProtKB/Swiss-Prot;Acc:P12872]	MLN
ENSG00000137547	1.4794	39S ribosomal protein L15, mitochondrial Precursor (L15mt) (MRP-L15) [Source:UniProtKB/Swiss-Prot;Acc:Q9P015]	MRPL15
ENSG00000177225	1.47787	Parkinson disease 7 domain-containing protein 1 Precursor [Source:UniProtKB/Swiss-Prot;Acc:Q8NB37]	PDDC1
ENSG00000160882	1.4776	Cytochrome P450 11B1, mitochondrial Precursor (EC 1.14.15.4) (CYPXIB1) (P-450c11) (P450C11) (Steroid 11-beta-hydroxylase) [Source:UniProtKB/Swiss-Prot;Acc:P15538]	CYP11B1
ENSG00000088356	1.47753	p53 and DNA damage-regulated protein 1 [Source:UniProtKB/Swiss-Prot;Acc:Q9NUG6]	PDRG1
ENSG00000073350	1.47753	Lethal(2) giant larvae protein homolog 2 (HGL) [Source:UniProtKB/Swiss-Prot;Acc:Q6P1M3]	LLGL2
ENSG00000130881	1.47606	Low-density lipoprotein receptor-related protein 3 Precursor (hLRp105) [Source:UniProtKB/Swiss-Prot;Acc:O75074]	LRP3
ENSG00000201675	1.47602	small nucleolar RNA, C/D box 32A (SNORD32A) on chromosome 19 [Source:RefSeq_dna;Acc:NR_000021]	SNORD32A
ENSG00000140660	1.47545	RUN domain-containing protein 2 [Source:UniProtKB/Swiss-Prot;Acc:Q9HA26]	RUNDC2A
ENSG00000159884	1.47419	Coiled-coil domain-containing protein 107 Precursor [Source:UniProtKB/Swiss-Prot;Acc:Q8WV48]	CCDC107
ENSG00000189431	1.47281		ENSG00000189431
ENSG00000146047	1.47233	Histone H2B type 1-A (Histone H2B, testis) (Testis-specific histone H2B) [Source:UniProtKB/Swiss-Prot;Acc:Q96A08]	HIST1H2BA
ENSG00000172551	1.47137	Mucin-like protein 1 Precursor (Small breast epithelial mucin) (Protein BS106) [Source:UniProtKB/Swiss-Prot;Acc:Q96DR8]	MUCL1
ENSG00000124225	1.47011	Transmembrane prostate androgen-induced protein (Solid tumor-associated 1 protein) [Source:UniProtKB/Swiss-Prot;Acc:Q969W9]	TMEPAI
ENSG00000160703	1.46972	NLR family member X1 (Nucleotide-binding oligomerization domain protein 5) (Nucleotide-binding oligomerization domain protein 9) (Nucleotide-binding oligomerization domain protein 26) [Source:UniProtKB/Swiss-Prot;Acc:Q86UT6]	NLRX1
ENSG00000165705	1.46905	MGC16121 protein. [Source:Uniprot/SPTREMBL;Acc:Q96IN8]	MGC16121
ENSG00000115539	1.46866	Phosducin-like protein 3 (PhPL3) (Viral IAP-associated factor 1) (VIAF-1) (HTPHLP) [Source:UniProtKB/Swiss-Prot;Acc:Q9H2J4]	PDCL3
ENSG00000090776	1.46792	Ephrin-B1 Precursor (EPH-related receptor tyrosine kinase ligand 2) (LERK-2) (ELK ligand) (ELK-L) [Source:UniProtKB/Swiss-Prot;Acc:P98172]	EFNB1
ENSG00000138031	1.46691	Adenylate cyclase type 3 (EC 4.6.1.1) (Adenylate cyclase type III) (AC-III) (ATP pyrophosphate-lyase 3) (Adenylyl cyclase 3) (AC3) (Adenylate cyclase, olfactive type) [Source:UniProtKB/Swiss-Prot;Acc:O60266]	ADCY3
ENSG00000147416	1.46672	Vacuolar ATP synthase subunit B, brain isoform (EC 3.6.3.14) (V-ATPase subunit B 2) (Vacuolar proton pump subunit B 2) (Endomembrane proton pump 58 kDa subunit) (HO57) [Source:UniProtKB/Swiss-Prot;Acc:P21281]	ATP6V1B2
ENSG00000113916	1.46611	B-cell lymphoma 6 protein (BCL-6) (Zinc finger protein 51) (LAZ-3 protein) (BCL-5) (Zinc finger and BTB domain-containing protein 27) [Source:UniProtKB/Swiss-Prot;Acc:P41182]	BCL6
ENSG00000095739	1.46604	BMP and activin membrane-bound inhibitor homolog Precursor (Putative transmembrane protein NMA) (Non-metastatic gene A protein) [Source:UniProtKB/Swiss-Prot;Acc:Q13145]	BAMBI
ENSG00000175334	1.46543	Barrier-to-autointegration factor (Breakpoint cluster region protein 1) [Source:UniProtKB/Swiss-Prot;Acc:O75531]	BANF1
ENSG00000132563	1.46442	Receptor expression-enhancing protein 2 [Source:UniProtKB/Swiss-Prot;Acc:Q9BRK0]	REEP2
ENSG00000052749	1.46401	RRP12-like protein [Source:UniProtKB/Swiss-Prot;Acc:Q5JTH9]	RRP12
ENSG00000007216	1.46316	Solute carrier family 13 member 2 (Renal sodium/dicarboxylate cotransporter) (Na(+)/dicarboxylate cotransporter 1) (NaDC-1) [Source:UniProtKB/Swiss-Prot;Acc:Q13183]	SLC13A2
ENSG00000187608	1.46249	Interferon-induced 17 kDa protein Precursor (hUCRP) (Interferon-induced 15 kDa protein)[Ubiquitin cross-reactive protein] [Source:UniProtKB/Swiss-Prot;Acc:P05161]	ISG15
ENSG00000167941	1.4615	Sclerostin Precursor [Source:UniProtKB/Swiss-Prot;Acc:Q9BQB4]	SOST
ENSG00000185801	1.46129	Putative uncharacterized protein MGC15705. [Source:Uniprot/SWISSPROT;Acc:Q96IR3]	MGC15705
ENSG00000163344	1.46066	Phosphomevalonate kinase (EC 2.7.4.2) (PMKase) [Source:UniProtKB/Swiss-Prot;Acc:Q15126]	PMVK
ENSG00000151503	1.4594	Condensin-2 complex subunit D3 (Non-SMC condensin II complex subunit D3) (hCAP-D3) [Source:UniProtKB/Swiss-Prot;Acc:P42695]	NCAPD3
ENSG00000183190	1.4582		ENSG00000183190
ENSG00000103034	1.45792	Protein NDRG4 (Brain development-related molecule 1) (Vascular smooth muscle cell-associated protein 8) (SMAP-8) [Source:UniProtKB/Swiss-Prot;Acc:Q9ULP0]	NDRG4
ENSG00000187901	1.45786	CDNA FLJ43003 fis, clone BRTHA2013262. [Source:Uniprot/SPTREMBL;Acc:Q6ZV46]	FLJ43003
ENSG00000185298	1.45761	Coiled-coil domain-containing protein 137 [Source:UniProtKB/Swiss-Prot;Acc:Q6PK04]	CCDC137
ENSG00000135999	1.45743	Enhancer of polycomb homolog 2 (EPC-like) [Source:UniProtKB/Swiss-Prot;Acc:Q52LR7]	EPC2
ENSG00000186297	1.45729	Gamma-aminobutyric acid receptor subunit alpha-5 Precursor (GABA(A) receptor subunit alpha-5) [Source:UniProtKB/Swiss-Prot;Acc:P31644]	GABRA5
ENSG00000175147	1.45676	Uncharacterized protein C1orf126 [Source:UniProtKB/Swiss-Prot;Acc:Q8TEB6]	C1orf126
ENSG00000130787	1.45603	Huntingtin-interacting protein 1-related protein (Hip1-related) (Hip 12) [Source:UniProtKB/Swiss-Prot;Acc:O75146]	HIP1R
ENSG00000184500	1.45554	Vitamin K-dependent protein S Precursor [Source:UniProtKB/Swiss-Prot;Acc:P07225]	PROS1
ENSG00000161558	1.45463	Transmembrane protein 143 [Source:UniProtKB/Swiss-Prot;Acc:Q96AN5]	TMEM143
ENSG00000139998	1.45427	RAB15, member RAS onocogene family [Source:RefSeq_peptide;Acc:NP_941959]	RAB15
ENSG00000184565	1.45364	Putative transcript Y 14 protein [Source:UniProtKB/Swiss-Prot;Acc:Q9BZ96]	TTTY14
ENSG00000187221	1.45358	TRIM73 protein [Source:UniProtKB/TrEMBL;Acc:Q8N4N6]	ENSG00000187221
ENSG00000124459	1.4534	Zinc finger protein 45 (BRC1744) (Zinc finger protein 13) (Zinc finger protein KOX5) [Source:UniProtKB/Swiss-Prot;Acc:Q02386]	ZNF45
ENSG00000197587	1.45319	Diencephalon/mesencephalon homeobox protein 1 (Paired-like homeobox protein DMBX1) (Orthodenticle homolog 3) [Source:UniProtKB/Swiss-Prot;Acc:Q8NFW5]	DMBX1
ENSG00000100197	1.45167	Cytochrome P450 2D6 (EC 1.14.14.1) (CYPIID6) (P450-DB1) (Debrisoquine 4-hydroxylase) [Source:UniProtKB/Swiss-Prot;Acc:P10635]	CYP2D6
ENSG00000101442	1.44897	Actin-related protein 5 (hARP5) (Sarcoma antigen NY-SAR-16) [Source:UniProtKB/Swiss-Prot;Acc:Q9H9F9]	ACTR5
ENSG00000066455	1.44879	Golgin subfamily A member 5 (Golgin-84) (RET-fused gene 5 protein) (Ret-II protein) [Source:UniProtKB/Swiss-Prot;Acc:Q8TBA6]	GOLGA5
ENSG00000148362	1.44798	Uncharacterized protein C9orf142 [Source:UniProtKB/Swiss-Prot;Acc:Q9BUH6]	C9orf142
ENSG00000188542	1.44794	Dual specificity phosphatase 28 (EC 3.1.3.48) (EC 3.1.3.16) [Source:UniProtKB/Swiss-Prot;Acc:Q4G0W2]	DUSP28
ENSG00000197782	1.44682	Zinc finger protein 780A [Source:UniProtKB/Swiss-Prot;Acc:O75290]	ZNF780A
ENSG00000176095	1.44654	Inositol hexaphosphate kinase 1 (EC 2.7.4.21) (Inositol hexakisphosphate kinase 1) (InsP6 kinase 1) [Source:UniProtKB/Swiss-Prot;Acc:Q92551]	IHPK1
ENSG00000124535	1.44613	ATPase WRNIP1 (Werner helicase-interacting protein 1) [Source:UniProtKB/Swiss-Prot;Acc:Q96S55]	WRNIP1
ENSG00000142319	1.44535	Sodium-dependent dopamine transporter (DA transporter) (DAT) [Source:UniProtKB/Swiss-Prot;Acc:Q01959]	SLC6A3
ENSG00000174292	1.44474	Non-receptor tyrosine-protein kinase TNK1 (EC 2.7.10.2) (CD38 negative kinase 1) [Source:UniProtKB/Swiss-Prot;Acc:Q13470]	TNK1
ENSG00000149527	1.44416	1-phosphatidylinositol-4,5-bisphosphate phosphodiesterase eta-2 (EC 3.1.4.11) (Phosphoinositide phospholipase C) (Phospholipase C-eta-2) (PLC-eta2) (Phosphoinositide phospholipase C-like 4) [Source:UniProtKB/Swiss-Prot;Acc:O75038]	PLCH2
ENSG00000129675	1.44358	Rho guanine nucleotide exchange factor 6 (Rac/Cdc42 guanine nucleotide exchange factor 6) (PAK-interacting exchange factor alpha) (Alpha-Pix) (COOL-2) [Source:UniProtKB/Swiss-Prot;Acc:Q15052]	ARHGEF6
ENSG00000007541	1.44292	Phosphatidylinositol N-acetylglucosaminyltransferase subunit Q (EC 2.4.1.198) (Phosphatidylinositol-glycan biosynthesis class Q protein) (PIG-Q) (N-acetylglucosamyl transferase component GPI1) [Source:UniProtKB/Swiss-Prot;Acc:Q9BRB3]	PIGQ
ENSG00000178804	1.44235	Histone H1oo (Oocyte-specific histone H1) (Oocyte-specific linker histone H1) (osH1) [Source:UniProtKB/Swiss-Prot;Acc:Q8IZA3]	H1FOO
ENSG00000101204	1.4416	Neuronal acetylcholine receptor subunit alpha-4 Precursor [Source:UniProtKB/Swiss-Prot;Acc:P43681]	CHRNA4
ENSG00000176595	1.44155	Kelch repeat and BTB domain-containing protein 11 (Kelch domain-containing protein 7B) [Source:UniProtKB/Swiss-Prot;Acc:O94819]	KBTBD11
ENSG00000204065	1.44151	Transcription elongation factor A protein-like 5 (TCEA-like protein 5) (Transcription elongation factor S-II protein-like 5) [Source:UniProtKB/Swiss-Prot;Acc:Q5H9L2]	TCEAL5
ENSG00000176083	1.44129	Zinc finger protein 683 [Source:UniProtKB/Swiss-Prot;Acc:Q8IZ20]	ZNF683
ENSG00000159788	1.44025	Regulator of G-protein signaling 12 (RGS12) [Source:UniProtKB/Swiss-Prot;Acc:O14924]	RGS12
ENSG00000182565	1.43984	Seven transmembrane helix receptor [Source:UniProtKB/TrEMBL;Acc:Q8N0W1]	ENSG00000182565
ENSG00000188779	1.43828	Ladybird homeobox corepressor 1 (LBX1 corepressor 1) (Functional Smad-suppressing element on chromosome 15) (Fussel-15) [Source:UniProtKB/Swiss-Prot;Acc:P84550]	LBXCOR1
ENSG00000198518	1.43797	Histone H4 [Source:UniProtKB/Swiss-Prot;Acc:P62805]	HIST1H4E
ENSG00000125743	1.43784	Small nuclear ribonucleoprotein Sm D2 (Sm-D2) (snRNP core protein D2) [Source:UniProtKB/Swiss-Prot;Acc:P62316]	SNRPD2
ENSG00000179919	1.43779	Olfactory receptor 10A7 (Olfactory receptor OR12-6) [Source:UniProtKB/Swiss-Prot;Acc:Q8NGE5]	OR10A7
ENSG00000128594	1.4375	Leucine-rich repeat-containing protein 4 Precursor (Brain tumor-associated protein BAG) (Nasopharyngeal carcinoma-associated gene 14 protein) [Source:UniProtKB/Swiss-Prot;Acc:Q9HBW1]	LRRC4
ENSG00000207593	1.43738	hsa-mir-565 [Source:miRBase;Acc:MI0003571]	hsa-mir-565
ENSG00000155959	1.43728	Prefoldin subunit 3 (Von Hippel-Lindau-binding protein 1) (VHL-binding protein 1) (VBP-1) (HIBBJ46) [Source:UniProtKB/Swiss-Prot;Acc:P61758]	VBP1
ENSG00000086504	1.43725	39S ribosomal protein L28, mitochondrial Precursor (L28mt) (MRP-L28) (Melanoma antigen p15) (Melanoma-associated antigen recognized by T lymphocytes) [Source:UniProtKB/Swiss-Prot;Acc:Q13084]	MRPL28
ENSG00000008196	1.43693	Transcription factor AP-2 beta (AP2-beta) (Activating enhancer-binding protein 2 beta) [Source:UniProtKB/Swiss-Prot;Acc:Q92481]	TFAP2B
ENSG00000198169	1.4366	Zinc finger protein 251 [Source:UniProtKB/Swiss-Prot;Acc:Q9BRH9]	ZNF251
ENSG00000167157	1.43638	Paired mesoderm homeobox protein 2 (Paired-related homeobox protein 2) (PRX-2) [Source:UniProtKB/Swiss-Prot;Acc:Q99811]	PRRX2
ENSG00000173372	1.43612	Complement C1q subcomponent subunit A Precursor [Source:UniProtKB/Swiss-Prot;Acc:P02745]	C1QA
ENSG00000102935	1.43571	Zinc finger protein 423 (Olf1/EBF-associated zinc finger protein) (hOAZ) (Smad- and Olf-interacting zinc finger protein) [Source:UniProtKB/Swiss-Prot;Acc:Q2M1K9]	ZNF423
ENSG00000164081	1.43506	Testis-expressed sequence 264 protein Precursor (Putative secreted protein ZSIG11) [Source:UniProtKB/Swiss-Prot;Acc:Q9Y6I9]	TEX264
ENSG00000194751	1.43499		ENSG00000194751
ENSG00000189118	1.43461		ENSG00000189118
ENSG00000170935	1.43411	Nuclear cap-binding protein subunit 2-like [Source:UniProtKB/Swiss-Prot;Acc:A6PVI3]	NCBP2L
ENSG00000167955	1.43401	Putative uncharacterized protein gs104 [Source:UniProtKB/TrEMBL;Acc:Q96RY9]	ENSG00000167955
ENSG00000136425	1.43302	Calcium and integrin-binding family member 2 (Kinase-interacting protein 2) (KIP 2) [Source:UniProtKB/Swiss-Prot;Acc:O75838]	CIB2
ENSG00000198598	1.433	Matrix metalloproteinase-17 Precursor (EC 3.4.24.-) (MMP-17) (Membrane-type matrix metalloproteinase 4) (MT-MMP 4) (Membrane-type-4 matrix metalloproteinase) (MT4-MMP) [Source:UniProtKB/Swiss-Prot;Acc:Q9ULZ9]	MMP17
ENSG00000175643	1.43294	OB DNA-binding domain-containing protein C16orf175 [Source:UniProtKB/Swiss-Prot;Acc:Q96E14]	C16orf75
ENSG00000203864	1.43274	Putative uncharacterized protein C1orf137 [Source:UniProtKB/Swiss-Prot;Acc:Q5JT78]	C1orf137
ENSG00000134595	1.43273	Transcription factor SOX-3 [Source:UniProtKB/Swiss-Prot;Acc:P41225]	SOX3
ENSG00000204086	1.43214	Replication protein A 30 kDa subunit (RP-A p30) (Replication factor A protein 4) (RF-A protein 4) [Source:UniProtKB/Swiss-Prot;Acc:Q13156]	RPA4
ENSG00000079313	1.43186	RNA exonuclease 1 homolog (EC 3.1.-.-) (Elongin A-binding protein 1) (EloA-BP1) (Transcription elongation factor B polypeptide 3-binding protein 1) [Source:UniProtKB/Swiss-Prot;Acc:Q8N1G1]	REXO1
ENSG00000184637	1.43158		ENSG00000184637
ENSG00000198759	1.43151	EGF-like domain-containing protein 6 Precursor (Multiple EGF-like domain protein 6) (Multiple epidermal growth factor-like domain protein 6) (MAM and EGF domains-containing gene protein) [Source:UniProtKB/Swiss-Prot;Acc:Q8IUX8]	EGFL6
ENSG00000173614	1.42989	Nicotinamide mononucleotide adenylyltransferase 1 (EC 2.7.7.1) (NMN adenylyltransferase 1) [Source:UniProtKB/Swiss-Prot;Acc:Q9HAN9]	NMNAT1
ENSG00000162040	1.42985	Heparan sulfate glucosamine 3-O-sulfotransferase 6 (EC 2.8.2.23) (Heparan sulfate D-glucosaminyl 3-O-sulfotransferase 6) (Heparan sulfate 3-O-sulfotransferase 6) (h3-OST-6) [Source:UniProtKB/Swiss-Prot;Acc:Q96QI5]	HS3ST6
ENSG00000169202	1.42983	Olfactory receptor 10G2 [Source:UniProtKB/Swiss-Prot;Acc:Q8NGC3]	OR10G2
ENSG00000168379	1.42946	HLA-DPB2 protein [Source:UniProtKB/TrEMBL;Acc:Q8WM95]	HLA-DPB2
ENSG00000128335	1.42916	Apolipoprotein-L2 (Apolipoprotein L-II) (ApoL-II) [Source:UniProtKB/Swiss-Prot;Acc:Q9BQE5]	APOL2
ENSG00000179407	1.42915	DnaJ homolog subfamily B member 8 [Source:UniProtKB/Swiss-Prot;Acc:Q8NHS0]	DNAJB8
ENSG00000156482	1.42903	60S ribosomal protein L30 [Source:UniProtKB/Swiss-Prot;Acc:P62888]	RPL30
ENSG00000081189	1.42874	Myocyte-specific enhancer factor 2C [Source:UniProtKB/Swiss-Prot;Acc:Q06413]	MEF2C
ENSG00000111671	1.42863	SPRY domain-containing SOCS box protein 2 (SSB-2) (Gene-rich cluster protein C9) [Source:UniProtKB/Swiss-Prot;Acc:Q99619]	SPSB2
ENSG00000170291	1.4286	Dermal papilla-derived protein 6 (S-phase 2 protein) [Source:UniProtKB/Swiss-Prot;Acc:Q8TE02]	C17orf81
ENSG00000185114	1.42731		ENSG00000185114
ENSG00000166407	1.42715	Rhombotin-1 (LIM domain only protein 1) (Cysteine-rich protein TTG-1) (T-cell translocation protein 1) [Source:UniProtKB/Swiss-Prot;Acc:P25800]	LMO1
ENSG00000108848	1.42672	Cisplatin resistance-associated overexpressed protein (cAMP regulatory element-associated protein 1) (CRE-associated protein 1) (CREAP-1) (Luc7A) [Source:UniProtKB/Swiss-Prot;Acc:O95232]	AC005921.3
ENSG00000197122	1.42652	Proto-oncogene tyrosine-protein kinase Src (EC 2.7.10.2) (pp60c-src) (p60-Src) (c-Src) [Source:UniProtKB/Swiss-Prot;Acc:P12931]	SRC
ENSG00000162174	1.42636	L-asparaginase (EC 3.5.1.1) (L-asparagine amidohydrolase) (Asparaginase-like protein 1) [Source:UniProtKB/Swiss-Prot;Acc:Q7L266]	ASRGL1
ENSG00000170956	1.4256	Carcinoembryonic antigen-related cell adhesion molecule 3 Precursor (Carcinoembryonic antigen CGM1) (CD66d antigen) [Source:UniProtKB/Swiss-Prot;Acc:P40198]	CEACAM3
ENSG00000113100	1.4256	Cadherin-9 Precursor [Source:UniProtKB/Swiss-Prot;Acc:Q9ULB4]	CDH9
ENSG00000130829	1.4252	Dual specificity protein phosphatase 9 (EC 3.1.3.48) (EC 3.1.3.16) (Mitogen-activated protein kinase phosphatase 4) (MAP kinase phosphatase 4) (MKP-4) [Source:UniProtKB/Swiss-Prot;Acc:Q99956]	DUSP9
ENSG00000185225	1.42457	Putative uncharacterized protein C21orf32. [Source:Uniprot/SWISSPROT;Acc:P57056]	C21orf32
ENSG00000165012	1.42443		ENSG00000165012
ENSG00000168509	1.42437	Hemojuvelin Precursor (Hemochromatosis type 2 protein) (RGM domain family member C) [Source:UniProtKB/Swiss-Prot;Acc:Q6ZVN8]	HFE2
ENSG00000166016	1.4243	Ankyrin repeat and BTB/POZ domain-containing protein 2 [Source:UniProtKB/Swiss-Prot;Acc:Q8N961]	ABTB2
ENSG00000108788	1.42427	Max-like protein X (Max-like bHLHZip protein) (BigMax protein) (Protein Mlx) (Transcription factor-like protein 4) [Source:UniProtKB/Swiss-Prot;Acc:Q9UH92]	MLX
ENSG00000060138	1.42414	DNA-binding protein A (Cold shock domain-containing protein A) (Single-strand DNA-binding protein NF-GMB) [Source:UniProtKB/Swiss-Prot;Acc:P16989]	CSDA
ENSG00000166135	1.42398	Hypoxia-inducible factor 1 alpha inhibitor (EC 1.14.11.16) (Hypoxia-inducible factor asparagine hydroxylase) (Factor inhibiting HIF-1) (FIH-1) [Source:UniProtKB/Swiss-Prot;Acc:Q9NWT6]	HIF1AN
ENSG00000027869	1.42378	SH2 domain-containing protein 2A (T cell-specific adapter protein) (TSAd) (VEGF receptor-associated protein) (SH2 domain-containing adapter protein) [Source:UniProtKB/Swiss-Prot;Acc:Q9NP31]	SH2D2A
ENSG00000151498	1.42369	Isobutyryl-CoA dehydrogenase, mitochondrial Precursor (EC 1.3.99.-) (Acyl-CoA dehydrogenase family member 8) (ACAD-8) (Activator-recruited cofactor 42 kDa component) (ARC42) [Source:UniProtKB/Swiss-Prot;Acc:Q9UKU7]	ACAD8
ENSG00000139651	1.42352	Zinc finger protein 740 (OriLyt TD-element-binding protein 7) [Source:UniProtKB/Swiss-Prot;Acc:Q8NDX6]	ZNF740
ENSG00000122140	1.42326	28S ribosomal protein S2, mitochondrial (S2mt) (MRP-S2) [Source:UniProtKB/Swiss-Prot;Acc:Q9Y399]	MRPS2
ENSG00000168056	1.42231	Latent-transforming growth factor beta-binding protein 3 Precursor (LTBP-3) [Source:UniProtKB/Swiss-Prot;Acc:Q9NS15]	LTBP3
ENSG00000155875	1.42213	Protein FAM154A [Source:UniProtKB/Swiss-Prot;Acc:Q8IYX7]	FAM154A
ENSG00000094916	1.42209	Chromobox protein homolog 5 (Heterochromatin protein 1 homolog alpha) (HP1 alpha) (Antigen p25) [Source:UniProtKB/Swiss-Prot;Acc:P45973]	CBX5
ENSG00000147586	1.42207	28S ribosomal protein S28, mitochondrial (S28mt) (MRP-S28) (MRP-S35) [Source:UniProtKB/Swiss-Prot;Acc:Q9Y2Q9]	MRPS28
ENSG00000156140	1.42185	ADAMTS-3 (EC 3.4.24.-) (A disintegrin and metalloproteinase with thrombospondin motifs 3) (ADAM-TS 3) (ADAM-TS3) (Procollagen II amino propeptide-processing enzyme) [Source:UniProtKB/Swiss-Prot;Acc:O15072]	ADAMTS3
ENSG00000152192	1.42176	POU domain, class 4, transcription factor 1 (Brain-specific homeobox/POU domain protein 3A) (Brn-3A) (Oct-T1) (Homeobox/POU domain protein RDC-1) [Source:UniProtKB/Swiss-Prot;Acc:Q01851]	POU4F1
ENSG00000167258	1.42147	Cell division cycle 2-related protein kinase 7 (EC 2.7.11.22) (CDC2-related protein kinase 7) (Cdc2-related kinase, arginine/serine-rich) (CrkRS) [Source:UniProtKB/Swiss-Prot;Acc:Q9NYV4]	CRKRS
ENSG00000175704	1.42128	CDNA FLJ37310 fis, clone BRAMY2016706. [Source:Uniprot/SPTREMBL;Acc:Q8N1X5]	FLJ37310
ENSG00000136527	1.42123	Splicing factor, arginine/serine-rich 10 (Transformer-2-beta) (HTRA2-beta) (Transformer 2 protein homolog) [Source:UniProtKB/Swiss-Prot;Acc:P62995]	SFRS10
ENSG00000197203	1.42092	CDNA FLJ35225 fis, clone PROST2001116. [Source:Uniprot/SPTREMBL;Acc:Q8NAJ9]	FLJ35225
ENSG00000105928	1.42081	Non-syndromic hearing impairment protein 5 (Inversely correlated with estrogen receptor expression 1) (ICERE-1) [Source:UniProtKB/Swiss-Prot;Acc:O60443]	DFNA5
ENSG00000119720	1.42045	UPF0614 protein C14orf102 [Source:UniProtKB/Swiss-Prot;Acc:Q9H7Z3]	C14orf102
ENSG00000170855	1.42037	TP53-regulated inhibitor of apoptosis 1 (p53-inducible cell-survival factor) (p53CSV) (Protein 15E1.1) (WF-1) [Source:UniProtKB/Swiss-Prot;Acc:O43715]	TRIAP1
ENSG00000141639	1.42017	Mitogen-activated protein kinase 4 (EC 2.7.11.24) (Extracellular signal-regulated kinase 4) (ERK-4) (MAP kinase isoform p63) (p63-MAPK) [Source:UniProtKB/Swiss-Prot;Acc:P31152]	MAPK4
ENSG00000122490	1.41944	PQ-loop repeat-containing protein 1 [Source:UniProtKB/Swiss-Prot;Acc:Q8N2U9]	PQLC1
ENSG00000135333	1.41923	Ephrin type-A receptor 7 Precursor (EC 2.7.10.1) (Tyrosine-protein kinase receptor EHK-3) (EPH homology kinase 3) (Receptor protein-tyrosine kinase HEK11) [Source:UniProtKB/Swiss-Prot;Acc:Q15375]	EPHA7
ENSG00000101306	1.41912	Myosin light chain kinase 2, skeletal/cardiac muscle (EC 2.7.11.18) (MLCK2) [Source:UniProtKB/Swiss-Prot;Acc:Q9H1R3]	MYLK2
ENSG00000197753	1.41872	Tetraspan membrane protein of hair cell stereocilia (Lipoma HMGIC fusion partner-like 5 protein) [Source:UniProtKB/Swiss-Prot;Acc:Q8TAF8]	LHFPL5
ENSG00000168348	1.41861	Insulinoma-associated protein 2 (Zinc finger protein IA-6) [Source:UniProtKB/Swiss-Prot;Acc:Q96T92]	INSM2
ENSG00000186967	1.41828		KRTAP19-3
ENSG00000204351	1.41824	superkiller viralicidic activity 2-like homolog [Source:RefSeq_peptide;Acc:NP_008860]	SKIV2L
ENSG00000167676	1.41752	Protein KIAA1881 (Adipocyte protein S3-12) [Source:UniProtKB/Swiss-Prot;Acc:Q96Q06]	KIAA1881
ENSG00000107623	1.41751	Bone morphogenetic protein 3b Precursor (BMP-3b) (Growth/differentiation factor 10) (GDF-10) (Bone-inducing protein) (BIP) [Source:UniProtKB/Swiss-Prot;Acc:P55107]	GDF10
ENSG00000175826	1.41745	Serine/threonine-protein phosphatase dullard (EC 3.1.3.16) [Source:UniProtKB/Swiss-Prot;Acc:O95476]	DULLARD
ENSG00000197711	1.41731	Haptoglobin-related protein Precursor [Source:UniProtKB/Swiss-Prot;Acc:P00739]	HP
ENSG00000177962	1.41662		ENSG00000177962
ENSG00000115317	1.41659	Serine protease HTRA2, mitochondrial (EC 3.4.21.108) (High temperature requirement protein A2) (HtrA2) (Omi stress-regulated endoprotease) (Serine proteinase OMI) (Serine protease 25) [Source:UniProtKB/Swiss-Prot;Acc:O43464]	HTRA2
ENSG00000157870	1.41648	Uncharacterized protein C1orf93 [Source:UniProtKB/Swiss-Prot;Acc:Q8TBF2]	C1orf93
ENSG00000163009	1.41631	Uncharacterized protein C2orf48 [Source:UniProtKB/Swiss-Prot;Acc:Q96LS8]	C2orf48
ENSG00000210931	1.41597		ENSG00000210931
ENSG00000146386	1.41535	Uncharacterized protein C6orf115 [Source:UniProtKB/Swiss-Prot;Acc:Q9P1F3]	C6orf115
ENSG00000100412	1.41515	Aconitate hydratase, mitochondrial Precursor (EC 4.2.1.3) (Aconitase) (Citrate hydro-lyase) [Source:UniProtKB/Swiss-Prot;Acc:Q99798]	ACO2
ENSG00000197409	1.41491	Histone H2A type 1-D (H2A.3) (H2A/g) [Source:UniProtKB/Swiss-Prot;Acc:P20671]	HIST1H2AD
ENSG00000154814	1.41478	Oxidoreductase NAD-binding domain-containing protein 1 Precursor (EC 1.-.-.-) [Source:UniProtKB/Swiss-Prot;Acc:Q96HP4]	OXNAD1
ENSG00000148164	1.41433		ENSG00000148164
ENSG00000125352	1.41428	RING finger protein 113A (Zinc finger protein 183) [Source:UniProtKB/Swiss-Prot;Acc:O15541]	RNF113A
ENSG00000112742	1.41405	Dual specificity protein kinase TTK (EC 2.7.12.1) (Phosphotyrosine picked threonine-protein kinase) (PYT) [Source:UniProtKB/Swiss-Prot;Acc:P33981]	TTK
ENSG00000168995	1.41395	Sialic acid-binding Ig-like lectin 7 (Siglec-7) (QA79 membrane protein) (Adhesion inhibitory receptor molecule 1) (AIRM-1) (p75) (D-siglec) (CDw328) [Source:UniProtKB/Swiss-Prot;Acc:Q9Y286]	SIGLEC7
ENSG00000052344	1.4139	Prostasin Precursor (EC 3.4.21.-) (Serine protease 8)[Prostasin light chain][Prostasin heavy chain] [Source:UniProtKB/Swiss-Prot;Acc:Q16651]	PRSS8
ENSG00000141959	1.41356	6-phosphofructokinase, liver type (EC 2.7.1.11) (Phosphofructokinase 1) (Phosphohexokinase) (Phosphofructo-1-kinase isozyme B) (PFK-B) [Source:UniProtKB/Swiss-Prot;Acc:P17858]	PFKL
ENSG00000094975	1.41355	Protein C1orf9 Precursor [Source:UniProtKB/Swiss-Prot;Acc:Q9UBS9]	C1orf9
ENSG00000100991	1.41353	Trpc4-associated protein (Short transient receptor potential channel 4-associated protein) (Trp4-associated protein) (TAP1 protein) (TNF-receptor ubiquitous scaffolding/signaling protein) [Source:UniProtKB/Swiss-Prot;Acc:Q8TEL6]	TRPC4AP
ENSG00000130813	1.41351	UPF0515 protein [Source:UniProtKB/Swiss-Prot;Acc:Q9NUL5]	C19orf66
ENSG00000183918	1.41331	SH2 domain-containing protein 1A (Signaling lymphocytic activation molecule-associated protein) (SLAM-associated protein) (T-cell signal transduction molecule SAP) (Duncan disease SH2-protein) [Source:UniProtKB/Swiss-Prot;Acc:O60880]	SH2D1A
ENSG00000115526	1.41309	Carbohydrate sulfotransferase 10 (EC 2.8.2.-) (HNK-1 sulfotransferase) (HNK1ST) (HNK-1ST) (huHNK-1ST) [Source:UniProtKB/Swiss-Prot;Acc:O43529]	CHST10
ENSG00000178685	1.4129	Poly [ADP-ribose] polymerase 10 (EC 2.4.2.30) (PARP-10) [Source:UniProtKB/Swiss-Prot;Acc:Q53GL7]	PARP10
ENSG00000157653	1.41284	Uncharacterized protein C9orf43 [Source:UniProtKB/Swiss-Prot;Acc:Q8TAL5]	C9orf43
ENSG00000118017	1.41276	Alpha-1,4-N-acetylglucosaminyltransferase (EC 2.4.1.-) (Alpha4GnT) [Source:UniProtKB/Swiss-Prot;Acc:Q9UNA3]	A4GNT
ENSG00000198569	1.41252	Sodium-dependent phosphate transport protein 2C (Sodium-phosphate transport protein 2C) (Na(+)-dependent phosphate cotransporter 2C) (Sodium/phosphate cotransporter 2C) (Na(+)/Pi cotransporter 2C) [Source:UniProtKB/Swiss-Prot;Acc:Q8N130]	SLC34A3
ENSG00000186012	1.41229	similar to coiled-coil domain containing 72 (LOC729255), mRNA [Source:RefSeq_dna;Acc:XR_015964]	CCDC72
ENSG00000196531	1.41224	Nascent polypeptide-associated complex subunit alpha (NAC-alpha) (Alpha-NAC) (Allergen Hom s 2) [Source:UniProtKB/Swiss-Prot;Acc:Q13765]	NACA
ENSG00000135476	1.41214	Separin (EC 3.4.22.49) (Separase) (Caspase-like protein ESPL1) (Extra spindle poles-like 1 protein) [Source:UniProtKB/Swiss-Prot;Acc:Q14674]	ESPL1
ENSG00000187809	1.41178	Tetratricopeptide repeat protein GNN (TPR repeat protein GNN) (Grp94-neighboring nucleotidase) [Source:UniProtKB/Swiss-Prot;Acc:Q6P2S7]	ENSG00000187809
ENSG00000048162	1.41176	NOP 16 nucleolar protein 16 (yeast)	NOP16
ENSG00000196435	1.41175	RING finger protein 208 [Source:UniProtKB/Swiss-Prot;Acc:Q9H0X6]	RNF208
ENSG00000005100	1.41146	Putative ATP-dependent RNA helicase DHX33 (EC 3.6.1.-) (DEAH box protein 33) [Source:UniProtKB/Swiss-Prot;Acc:Q9H6R0]	DHX33
ENSG00000183682	1.41103	Bone morphogenetic protein 8A Precursor (BMP-8A) [Source:UniProtKB/Swiss-Prot;Acc:Q7Z5Y6]	BMP8A
ENSG00000112664	1.41095	Diphosphoinositol polyphosphate phosphohydrolase 1 (EC 3.6.1.52) (EC 3.6.1.-) (DIPP-1) (Diadenosine 5',5'''-P1,P6-hexaphosphate hydrolase 1) (Nucleoside diphosphate-linked moiety X motif 3) (Nudix motif 3) [Source:UniProtKB/Swiss-Prot;Acc:O95989]	NUDT3
ENSG00000184378	1.41074	Actin-related protein M1 [Source:UniProtKB/Swiss-Prot;Acc:Q9BYD9]	ARPM1
ENSG00000187185	1.41035	Putative uncharacterized protein [Source:UniProtKB/TrEMBL;Acc:Q86VG7]	ENSG00000187185
ENSG00000132975	1.41024	Probable G-protein coupled receptor 12 [Source:UniProtKB/Swiss-Prot;Acc:P47775]	GPR12
ENSG00000073578	1.41013	Succinate dehydrogenase [ubiquinone] flavoprotein subunit, mitochondrial Precursor (EC 1.3.5.1) (Flavoprotein subunit of complex II) (Fp) [Source:UniProtKB/Swiss-Prot;Acc:P31040]	SDHA
ENSG00000116785	1.40981	Complement factor H-related protein 3 Precursor (FHR-3) (H factor-like protein 3) (DOWN16) [Source:UniProtKB/Swiss-Prot;Acc:Q02985]	CFHR3
ENSG00000131484	1.40952	Uncharacterized protein ENSP00000253803 [Source:UniProtKB/TrEMBL;Acc:A6NG33]	ENSG00000131484
ENSG00000162552	1.40946	Protein Wnt-4 Precursor [Source:UniProtKB/Swiss-Prot;Acc:P56705]	WNT4
ENSG00000100603	1.40875	SNW domain-containing protein 1 (Nuclear protein SkiP) (Ski-interacting protein) (Nuclear receptor coactivator NCoA-62) [Source:UniProtKB/Swiss-Prot;Acc:Q13573]	SNW1
ENSG00000087191	1.40865	26S protease regulatory subunit 8 (Proteasome 26S subunit ATPase 5) (Proteasome subunit p45) (p45/SUG) (Thyroid hormone receptor-interacting protein 1) (TRIP1) [Source:UniProtKB/Swiss-Prot;Acc:P62195]	PSMC5
ENSG00000173702	1.40858	Mucin-13 Precursor (MUC-13) (Down-regulated in colon cancer 1) [Source:UniProtKB/Swiss-Prot;Acc:Q9H3R2]	MUC13
ENSG00000159761	1.40833	Uncharacterized protein C16orf86 [Source:UniProtKB/Swiss-Prot;Acc:Q6ZW13]	C16orf86
ENSG00000164535	1.40778	Sn1-specific diacylglycerol lipase beta (EC 3.1.1.-) (DGL-beta) (KCCR13L) [Source:UniProtKB/Swiss-Prot;Acc:Q8NCG7]	DAGLB
ENSG00000127780	1.4071	Olfactory receptor 1E2 (Olfactory receptor 17-93/17-135/17-136) (OR17-93) (OR17-135) (OR17-136) [Source:UniProtKB/Swiss-Prot;Acc:P47887]	OR1E2
ENSG00000134253	1.4065	Tripartite motif-containing protein 45 (RING finger protein 99) [Source:UniProtKB/Swiss-Prot;Acc:Q9H8W5]	TRIM45
ENSG00000060491	1.40601	Opioid growth factor receptor (OGFr) (Zeta-type opioid receptor) (7-60 protein) [Source:UniProtKB/Swiss-Prot;Acc:Q9NZT2]	OGFR
ENSG00000188038	1.40571	Neuritin-like protein Precursor [Source:UniProtKB/Swiss-Prot;Acc:Q496H8]	NRN1L
ENSG00000100003	1.40538	SEC14-like protein 2 (Alpha-tocopherol-associated protein) (TAP) (hTAP) (Supernatant protein factor) (SPF) (Squalene transfer protein) [Source:UniProtKB/Swiss-Prot;Acc:O76054]	SEC14L2
ENSG00000186684	1.40497	Cytochrome P450 27C1 (EC 1.14.-.-) [Source:UniProtKB/Swiss-Prot;Acc:Q4G0S4]	CYP27C1
ENSG00000162068	1.40486	Netrin-2-like protein Precursor [Source:UniProtKB/Swiss-Prot;Acc:O00634]	NTN2L
ENSG00000123569	1.40445	Histone H2B type W-T (H2B histone family member W testis-specific) [Source:UniProtKB/Swiss-Prot;Acc:Q7Z2G1]	H2BFWT
ENSG00000169271	1.40434	Heat shock protein beta-3 (HspB3) (Heat shock 17 kDa protein) [Source:UniProtKB/Swiss-Prot;Acc:Q12988]	HSPB3
ENSG00000111684	1.40405	Lysophosphatidylcholine acyltransferase (EC 2.3.1.23) (Membrane-bound O-acyltransferase domain-containing protein 5) (O-acyltransferase domain-containing protein 5) [Source:UniProtKB/Swiss-Prot;Acc:Q6P1A2]	LPCAT3
ENSG00000172900	1.40383	Putative uncharacterized protein FLJ42102 [Source:UniProtKB/Swiss-Prot;Acc:Q6ZVU0]	FLJ42102
ENSG00000035928	1.40375	Replication factor C subunit 1 (Activator 1 subunit 1) (Replication factor C large subunit) (RF-C 140 kDa subunit) (Activator 1 140 kDa subunit) (A1 140 kDa subunit) [Source:UniProtKB/Swiss-Prot;Acc:P35251]	RFC1
ENSG00000175197	1.40359	DNA damage-inducible transcript 3 (DDIT-3) (Growth arrest and DNA-damage-inducible protein GADD153) (C/EBP-homologous protein) (CHOP) [Source:UniProtKB/Swiss-Prot;Acc:P35638]	DDIT3
ENSG00000135604	1.40313	Syntaxin-11 [Source:UniProtKB/Swiss-Prot;Acc:O75558]	STX11
ENSG00000133106	1.40305	Epithelial-stromal interaction protein 1 [Source:UniProtKB/Swiss-Prot;Acc:Q96J88]	EPSTI1
ENSG00000142632	1.40293	Rho guanine nucleotide exchange factor 19 [Source:UniProtKB/Swiss-Prot;Acc:Q8IW93]	ARHGEF19
ENSG00000162139	1.40282	Sialidase-3 (EC 3.2.1.18) (Membrane sialidase) (Ganglioside sialidase) (N-acetyl-alpha-neuraminidase 3) [Source:UniProtKB/Swiss-Prot;Acc:Q9UQ49]	NEU3
ENSG00000204443	1.40281		ENSG00000204443
ENSG00000172426	1.40278	Uncharacterized protein C6orf206 [Source:UniProtKB/Swiss-Prot;Acc:Q9H1X1]	C6orf206
ENSG00000100156	1.40254	Monocarboxylate transporter 3 (MCT 3) (Solute carrier family 16 member 8) [Source:UniProtKB/Swiss-Prot;Acc:O95907]	SLC16A8
ENSG00000174165	1.40234	Probable palmitoyltransferase ZDHHC24 (EC 2.3.1.-) (Zinc finger DHHC domain-containing protein 24) (DHHC-24) [Source:UniProtKB/Swiss-Prot;Acc:Q6UX98]	ZDHHC24
ENSG00000132676	1.40153	28S ribosomal protein S29, mitochondrial (S29mt) (MRP-S29) (Death-associated protein 3) (DAP-3) (Ionizing radiation resistance conferring protein) [Source:UniProtKB/Swiss-Prot;Acc:P51398]	DAP3
ENSG00000081051	1.40116	Alpha-fetoprotein Precursor (Alpha-1-fetoprotein) (Alpha-fetoglobulin) [Source:UniProtKB/Swiss-Prot;Acc:P02771]	AFP
ENSG00000112149	1.40093	CD83 antigen Precursor (Cell surface protein HB15) (B-cell activation protein) (CD83 antigen) [Source:UniProtKB/Swiss-Prot;Acc:Q01151]	CD83
ENSG00000129925	1.40088	Transmembrane protein 8 Precursor (Protein M83) (Transmembrane protein 6) [Source:UniProtKB/Swiss-Prot;Acc:Q9HCN3]	TMEM8
ENSG00000197070	1.40069	Arrestin domain-containing protein 1 [Source:UniProtKB/Swiss-Prot;Acc:Q8N5I2]	ARRDC1
ENSG00000176444	1.40066	Dual specificity protein kinase CLK2 (EC 2.7.12.1) (CDC-like kinase 2) [Source:UniProtKB/Swiss-Prot;Acc:P49760]	CLK2
ENSG00000107099	1.39962	Dedicator of cytokinesis protein 8 [Source:UniProtKB/Swiss-Prot;Acc:Q8NF50]	DOCK8
ENSG00000113240	1.39934	Dual specificity protein kinase CLK4 (EC 2.7.12.1) (CDC-like kinase 4) [Source:UniProtKB/Swiss-Prot;Acc:Q9HAZ1]	CLK4
ENSG00000188130	1.39858	Mitogen-activated protein kinase 12 (EC 2.7.11.24) (Extracellular signal-regulated kinase 6) (ERK-6) (ERK5) (Stress-activated protein kinase 3) [Source:UniProtKB/Swiss-Prot;Acc:P53778]	MAPK12
ENSG00000112599	1.39746	Guanylyl cyclase-activating protein 2 (GCAP 2) (Guanylate cyclase activator 1B) [Source:UniProtKB/Swiss-Prot;Acc:Q9UMX6]	GUCA1B
ENSG00000160813	1.39625	Putative uncharacterized protein C7orf47 [Source:UniProtKB/Swiss-Prot;Acc:Q8TAP8]	C7orf47
ENSG00000133056	1.39591	Phosphatidylinositol-4-phosphate 3-kinase C2 domain-containing beta polypeptide (EC 2.7.1.154) (Phosphoinositide 3-Kinase-C2-beta) (PtdIns-3-kinase C2 beta) (PI3K-C2beta) (C2-PI3K) [Source:UniProtKB/Swiss-Prot;Acc:O00750]	PIK3C2B
ENSG00000141506	1.39587	Phosphoinositide 3-kinase regulatory subunit 5 (PI3-kinase regulatory subunit 5) (PI3-kinase p101 subunit) (PtdIns-3-kinase p101) (p101-PI3K) [Source:UniProtKB/Swiss-Prot;Acc:Q8WYR1]	PIK3R5
ENSG00000163586	1.39563	Fatty acid-binding protein, liver (L-FABP) [Source:UniProtKB/Swiss-Prot;Acc:P07148]	FABP1
ENSG00000180061	1.3955	Uncharacterized protein ENSP00000320757 [Source:UniProtKB/TrEMBL;Acc:A6NC51]	LOC284417
ENSG00000115461	1.39532	Insulin-like growth factor-binding protein 5 Precursor (IGF-binding protein 5) (IGFBP-5) (IBP-5) [Source:UniProtKB/Swiss-Prot;Acc:P24593]	IGFBP5
ENSG00000099330	1.395	Occludin/ELL domain-containing protein 1 [Source:UniProtKB/Swiss-Prot;Acc:Q9H607]	OCEL1
ENSG00000106244	1.39487	28 kDa heat- and acid-stable phosphoprotein (PDGF-associated protein) (PAP) (PDGFA-associated protein 1) (PAP1) [Source:UniProtKB/Swiss-Prot;Acc:Q13442]	PDAP1
ENSG00000149557	1.39485	Fasciculation and elongation protein zeta-1 (Zygin-1) (Zygin I) [Source:UniProtKB/Swiss-Prot;Acc:Q99689]	FEZ1
ENSG00000101849	1.39463	F-box-like/WD repeat-containing protein TBL1X (Transducin beta-like 1X protein) (Transducin-beta-like 1, X-linked) (SMAP55) [Source:UniProtKB/Swiss-Prot;Acc:O60907]	TBL1X
ENSG00000128389	1.3943		ENSG00000128389
ENSG00000090372	1.39395	Striatin-4 (Zinedin) [Source:UniProtKB/Swiss-Prot;Acc:Q9NRL3]	STRN4
ENSG00000166183	1.3925	LPP60_HUMAN Isoform 2 of Q86U10 - Homo sapiens (Human) [Source:UniProtKB/SpliceVariant;Acc:Q86U10-2]	ENSG00000166183
ENSG00000142606	1.39221	Membrane metallo-endopeptidase-like 1 (EC 3.4.24.11) (Membrane metallo-endopeptidase-like 2) (Neprilysin-2) (Neprilysin II) (NL2) (NEPII) (NEP2(m)) [Source:UniProtKB/Swiss-Prot;Acc:Q495T6]	MMEL1
ENSG00000113369	1.39207	Arrestin domain-containing protein 3 [Source:UniProtKB/Swiss-Prot;Acc:Q96B67]	ARRDC3
ENSG00000129862	1.39104	Testis-specific basic protein Y 1 (Variably charged protein Y) (Basic charge, Y-linked 1) [Source:UniProtKB/Swiss-Prot;Acc:O14598]	VCY
ENSG00000205020	1.39098	C-C motif chemokine 4-like (Small-inducible cytokine A4-like) (Lymphocyte activation gene 1 protein) (LAG-1) (Macrophage inflammatory protein 1-beta) (MIP-1-beta) [Source:UniProtKB/Swiss-Prot;Acc:Q8NHW4]	CCL4L1
ENSG00000117707	1.39096	Prospero homeobox protein 1 (Homeobox prospero-like protein PROX1) (PROX-1) [Source:UniProtKB/Swiss-Prot;Acc:Q92786]	PROX1
ENSG00000100345	1.39052	Myosin-9 (Myosin heavy chain 9) (Myosin heavy chain, non-muscle IIa) (Non-muscle myosin heavy chain IIa) (NMMHC II-a) (NMMHC-IIA) (Cellular myosin heavy chain, type A) [Source:UniProtKB/Swiss-Prot;Acc:P35579]	MYH9
ENSG00000142959	1.38993	Bestrophin-4 (Vitelliform macular dystrophy 2-like protein 2) [Source:UniProtKB/Swiss-Prot;Acc:Q8NFU0]	BEST4
ENSG00000122861	1.38981	Urokinase-type plasminogen activator (EC 3.4.21.73) (U-plasminogen activator) (uPA)[Urokinase-type plasminogen activator long chain A] [Source:UniProtKB/Swiss-Prot;Acc:P00749]	PLAU
ENSG00000133149	1.38951	Testis-expressed sequence 13A protein [Source:UniProtKB/Swiss-Prot;Acc:Q9BXU3]	TEX13A
ENSG00000104365	1.38946	Inhibitor of nuclear factor kappa-B kinase subunit beta (EC 2.7.11.10) (I-kappa-B-kinase beta) (IkBKB) (IKK-beta) (IKK-B) (I-kappa-B kinase 2) (IKK2) [Source:UniProtKB/Swiss-Prot;Acc:O14920]	IKBKB
ENSG00000106266	1.38945	Sorting nexin-8 [Source:UniProtKB/Swiss-Prot;Acc:Q9Y5X2]	SNX8
ENSG00000172938	1.38914	Mas-related G-protein coupled receptor member D (Beta-alanine receptor) (G-protein coupled receptor TGR7) [Source:UniProtKB/Swiss-Prot;Acc:Q8TDS7]	MRGPRD
ENSG00000131069	1.38906	Acetyl-coenzyme A synthetase, cytoplasmic (EC 6.2.1.1) (Acetate--CoA ligase) (Acyl-activating enzyme) (Acetyl-CoA synthetase) (AceCS) (ACS) [Source:UniProtKB/Swiss-Prot;Acc:Q9NR19]	ACSS2
ENSG00000200182	1.38873	telomerase RNA component (TERC) on chromosome 3 [Source:RefSeq_dna;Acc:NR_001566]	TERC
ENSG00000105550	1.38869	Fibroblast growth factor 21 Precursor (FGF-21) [Source:UniProtKB/Swiss-Prot;Acc:Q9NSA1]	FGF21
ENSG00000125910	1.38853	Sphingosine 1-phosphate receptor 4 (S1P receptor 4) (S1P4) (Sphingosine 1-phosphate receptor Edg-6) (S1P receptor Edg-6) (Endothelial differentiation G-protein coupled receptor 6) [Source:UniProtKB/Swiss-Prot;Acc:O95977]	S1PR4
ENSG00000112941	1.38851	DNA polymerase sigma (EC 2.7.7.7) (Topoisomerase-related function protein 4-1) (TRF4-1) (LAK-1) (DNA polymerase kappa) [Source:UniProtKB/Swiss-Prot;Acc:Q5XG87]	POLS
ENSG00000124588	1.38773	Ribosyldihydronicotinamide dehydrogenase [quinone] (EC 1.10.99.2) (NRH dehydrogenase [quinone] 2) (NRH:quinone oxidoreductase 2) (Quinone reductase 2) (QR2) [Source:UniProtKB/Swiss-Prot;Acc:P16083]	NQO2
ENSG00000183016	1.38749	IQ and AAA domain-containing protein ENSP00000340148 [Source:UniProtKB/Swiss-Prot;Acc:A6NCM1]	ENSG00000183016
ENSG00000132341	1.38729	GTP-binding nuclear protein Ran (GTPase Ran) (Ras-like protein TC4) (Androgen receptor-associated protein 24) [Source:UniProtKB/Swiss-Prot;Acc:P62826]	RAN
ENSG00000055070	1.38719	UPF0485 protein C1orf144 (Putative MAPK-activating protein PM18/PM20/PM22) [Source:UniProtKB/Swiss-Prot;Acc:Q7Z422]	C1orf144
ENSG00000139133	1.38695	Alpha-1,2-glucosyltransferase ALG10-A (EC 2.4.1.-) (Alpha-2-glucosyltransferase ALG10-A) (Asparagine-linked glycosylation protein 10 homolog A) [Source:UniProtKB/Swiss-Prot;Acc:Q5BKT4]	ALG10
ENSG00000133454	1.38653	Myosin-XVIIIb [Source:UniProtKB/Swiss-Prot;Acc:Q8IUG5]	MYO18B
ENSG00000102755	1.38632	Vascular endothelial growth factor receptor 1 (EC 2.7.10.1) (VEGFR-1) (Vascular permeability factor receptor) (Tyrosine-protein kinase receptor FLT) (Flt-1) [Source:UniProtKB/Swiss-Prot;Acc:P17948]	FLT1
ENSG00000174898	1.38576	Transmembrane protein 146 Precursor [Source:UniProtKB/Swiss-Prot;Acc:Q86XM0]	TMEM146
ENSG00000143153	1.38553	Sodium/potassium-transporting ATPase subunit beta-1 (Sodium/potassium-dependent ATPase subunit beta-1) [Source:UniProtKB/Swiss-Prot;Acc:P05026]	ATP1B1
ENSG00000065457	1.38533	tRNA-specific adenosine deaminase 1 (EC 3.5.4.-) (hADAT1) (tRNA-specific adenosine-37 deaminase) [Source:UniProtKB/Swiss-Prot;Acc:Q9BUB4]	ADAT1
ENSG00000123595	1.38524	Ras-related protein Rab-9A (Rab-9A) [Source:UniProtKB/Swiss-Prot;Acc:P51151]	RAB9A
ENSG00000184544	1.38481	Dehydrogenase/reductase SDR family member 7C Precursor (EC 1.1.-.-) [Source:UniProtKB/Swiss-Prot;Acc:A6NNS2]	DHRS7C
ENSG00000128322	1.38475	Immunoglobulin lambda-like polypeptide 1 (Immunoglobulin-related protein 14.1) (Immunoglobulin omega polypeptide) (Ig lambda-5) (CD179 antigen-like family member B) [Source:UniProtKB/Swiss-Prot;Acc:P15814]	IGLL1
ENSG00000182853	1.38446	Vitelline membrane outer layer protein 1 homolog Precursor [Source:UniProtKB/Swiss-Prot;Acc:Q7Z5L0]	VMO1
ENSG00000122126	1.3838	Inositol polyphosphate 5-phosphatase OCRL-1 (EC 3.1.3.36) (Lowe oculocerebrorenal syndrome protein) [Source:UniProtKB/Swiss-Prot;Acc:Q01968]	OCRL
ENSG00000130948	1.38365	Testosterone 17-beta-dehydrogenase 3 (EC 1.1.1.64) (Testicular 17-beta-hydroxysteroid dehydrogenase) (17-beta-HSD 3) [Source:UniProtKB/Swiss-Prot;Acc:P37058]	HSD17B3
ENSG00000184709	1.3835	Leucine-rich repeat-containing protein 26 Precursor (Cytokeratin-associated protein) [Source:UniProtKB/Swiss-Prot;Acc:Q2I0M4]	LRRC26
ENSG00000100600	1.38323	Legumain Precursor (EC 3.4.22.34) (Asparaginyl endopeptidase) (Protease, cysteine 1) [Source:UniProtKB/Swiss-Prot;Acc:Q99538]	LGMN
ENSG00000068985	1.38321	G antigen family B member 1 (GAGE-9) (Prostate-associated gene 1 protein) (PAGE-1) (AL5) [Source:UniProtKB/Swiss-Prot;Acc:O75459]	PAGE1
ENSG00000146540	1.38275	Uncharacterized protein C7orf50 [Source:UniProtKB/Swiss-Prot;Acc:Q9BRJ6]	C7orf50
ENSG00000206148	1.38269		NKX1-2
ENSG00000142546	1.38217	Nitric oxide synthase-interacting protein (eNOS-interacting protein) [Source:UniProtKB/Swiss-Prot;Acc:Q9Y314]	NOSIP
ENSG00000179083	1.38192	Protein FAM133A [Source:UniProtKB/Swiss-Prot;Acc:Q8N9E0]	FAM133A
ENSG00000119650	1.38189	Uncharacterized protein C14orf179 [Source:UniProtKB/Swiss-Prot;Acc:Q96FT9]	C14orf179
ENSG00000166377	1.38177	Probable phospholipid-transporting ATPase IIB (EC 3.6.3.1) [Source:UniProtKB/Swiss-Prot;Acc:O43861]	ATP9B
ENSG00000108094	1.38145	Cullin-2 (CUL-2) [Source:UniProtKB/Swiss-Prot;Acc:Q13617]	CUL2
ENSG00000125898	1.38025	Protein FAM110A [Source:UniProtKB/Swiss-Prot;Acc:Q9BQ89]	C20orf55
ENSG00000198358	1.38005	HERV-K_1q22 provirus Np9 protein (HERV-K102 Np9 protein) (HERV-K(III) Np9 protein) [Source:UniProtKB/Swiss-Prot;Acc:P61582]	ERVK5
ENSG00000135069	1.37979	Phosphoserine aminotransferase (EC 2.6.1.52) (Phosphohydroxythreonine aminotransferase) (PSAT) [Source:UniProtKB/Swiss-Prot;Acc:Q9Y617]	PSAT1
ENSG00000117013	1.37935	Potassium voltage-gated channel subfamily KQT member 4 (Voltage-gated potassium channel subunit Kv7.4) (Potassium channel subunit alpha KvLQT4) (KQT-like 4) [Source:UniProtKB/Swiss-Prot;Acc:P56696]	KCNQ4
ENSG00000164012	1.37921	WD repeat-containing protein 65 [Source:UniProtKB/Swiss-Prot;Acc:Q96MR6]	WDR65
ENSG00000105261	1.37867	Putative transcription factor Ovo-like 2-like [Source:UniProtKB/Swiss-Prot;Acc:O00110]	LOC 728361
ENSG00000130340	1.37831	Sorting nexin-9 (SH3 and PX domain-containing protein 1) (Protein SDP1) (SH3 and PX domain-containing protein 3A) [Source:UniProtKB/Swiss-Prot;Acc:Q9Y5X1]	SNX9
ENSG00000188830	1.37808		ENSG00000188830
ENSG00000135900	1.37802	39S ribosomal protein L44, mitochondrial Precursor (EC 3.1.26.-) (L44mt) (MRP-L44) [Source:UniProtKB/Swiss-Prot;Acc:Q9H9J2]	MRPL44
ENSG00000125851	1.37773	Neuroendocrine convertase 2 Precursor (EC 3.4.21.94) (NEC 2) (Prohormone convertase 2) (Proprotein convertase 2) (PC2) (KEX2-like endoprotease 2) [Source:UniProtKB/Swiss-Prot;Acc:P16519]	PCSK2
ENSG00000173820	1.37773		ENSG00000173820
ENSG00000138587	1.37771	Meiosis-specific nuclear structural protein 1 [Source:UniProtKB/Swiss-Prot;Acc:Q8NEH6]	MNS1
ENSG00000164074	1.37742	Uncharacterized protein C4orf29 Precursor [Source:UniProtKB/Swiss-Prot;Acc:Q0P651]	C4orf29
ENSG00000138083	1.37732	Homeobox protein SIX3 (Sine oculis homeobox homolog 3) [Source:UniProtKB/Swiss-Prot;Acc:O95343]	SIX3
ENSG00000158714	1.37715	SLAM family member 8 Precursor (B-lymphocyte activator macrophage expressed) (BCM-like membrane protein) [Source:UniProtKB/Swiss-Prot;Acc:Q9P0V8]	SLAMF8
ENSG00000196198	1.37712		BX276110.5
ENSG00000164651	1.3762	Transcription factor Sp8 (Specificity protein 8) [Source:UniProtKB/Swiss-Prot;Acc:Q8IXZ3]	SP8
ENSG00000110013	1.3762	Sialate O-acetylesterase Precursor (EC 3.1.1.53) (Sialic acid-specific 9-O-acetylesterase) (H-Lse) [Source:UniProtKB/Swiss-Prot;Acc:Q9HAT2]	SIAE
ENSG00000095637	1.37596	Sorbin and SH3 domain-containing protein 1 (Ponsin) (c-Cbl-associated protein) (CAP) (SH3 domain protein 5) (SH3P12) [Source:UniProtKB/Swiss-Prot;Acc:Q9BX66]	SORBS1
ENSG00000085276	1.37524	Ecotropic virus integration site 1 protein homolog (EVI-1) [Source:UniProtKB/Swiss-Prot;Acc:Q03112]	EVI1
ENSG00000204157	1.37522	Uncharacterized protein LOC388610 [Source:UniProtKB/Swiss-Prot;Acc:Q6NT89]	LOC388610
ENSG00000143742	1.37516	Signal recognition particle 9 kDa protein (SRP9) [Source:UniProtKB/Swiss-Prot;Acc:P49458]	SRP9
ENSG00000135722	1.37462	F-box/LRR-repeat protein 8 (F-box and leucine-rich repeat protein 8) (F-box protein FBL8) [Source:UniProtKB/Swiss-Prot;Acc:Q96CD0]	FBXL8
ENSG00000105679	1.37449	Glyceraldehyde-3-phosphate dehydrogenase, testis-specific (EC 1.2.1.12) (Spermatogenic glyceraldehyde-3-phosphate dehydrogenase) (Spermatogenic cell-specific glyceraldehyde 3-phosphate dehydrogenase 2) [Source:UniProtKB/Swiss-Prot;Acc:O14556]	GAPDHS
ENSG00000177830	1.37441	Chitinase domain-containing protein 1 Precursor (Stabilin-1-interacting chitinase-like protein) (SI-CLP) [Source:UniProtKB/Swiss-Prot;Acc:Q9BWS9]	CHID1
ENSG00000135325	1.3744		ENSG00000135325
ENSG00000101126	1.37414	Activity-dependent neuroprotector homeobox protein (Activity-dependent neuroprotective protein) [Source:UniProtKB/Swiss-Prot;Acc:Q9H2P0]	ADNP
ENSG00000173110	1.37404	Heat shock 70 kDa protein 6 (Heat shock 70 kDa protein B') [Source:UniProtKB/Swiss-Prot;Acc:P17066]	HSPA6
ENSG00000122711	1.37395	Serine protease inhibitor Kazal-type 4 Precursor (Peptide PEC-60 homolog) [Source:UniProtKB/Swiss-Prot;Acc:O60575]	SPINK4
ENSG00000155755	1.37378	Amyotrophic lateral sclerosis 2 chromosomal region candidate gene 4 protein [Source:UniProtKB/Swiss-Prot;Acc:Q96Q45]	ALS2CR4
ENSG00000162511	1.37369	Lysosomal-associated transmembrane protein 5 (Lysosomal-associated multitransmembrane protein 5) (Retinoic acid-inducible E3 protein) [Source:UniProtKB/Swiss-Prot;Acc:Q13571]	LAPTM5
ENSG00000100359	1.37245	Small G protein signaling modulator 3 (RUN and TBC1 domain-containing protein 3) (Rab-GTPase-activating protein-like protein) (RabGAPLP) (Merlin-associated protein) [Source:UniProtKB/Swiss-Prot;Acc:Q96HU1]	SGSM3
ENSG00000126657	1.37239	Putative pancreatic polypeptide 2 [Source:UniProtKB/Swiss-Prot;Acc:Q9NRI7]	PPY2
ENSG00000102900	1.37237	Nuclear pore complex protein Nup93 (Nucleoporin Nup93) (93 kDa nucleoporin) [Source:UniProtKB/Swiss-Prot;Acc:Q8N1F7]	NUP93
ENSG00000140983	1.372	Mitochondrial Rho GTPase 2 (EC 3.6.5.-) (hMiro-2) (MIRO-2) (Ras homolog gene family member T2) [Source:UniProtKB/Swiss-Prot;Acc:Q8IXI1]	RHOT2
ENSG00000140107	1.37174	Hepatocellular carcinoma down-regulated mitochondrial carrier protein [Source:UniProtKB/Swiss-Prot;Acc:Q6Q0C1]	C14orf68
ENSG00000161091	1.37134	Uncharacterized MFS-type transporter C19orf28 [Source:UniProtKB/Swiss-Prot;Acc:Q6NUT3]	C19orf28
ENSG00000002330	1.37133	Bcl2 antagonist of cell death (BAD) (Bcl-2-binding component 6) (Bcl-XL/Bcl-2-associated death promoter) (Bcl-2-like 8 protein) [Source:UniProtKB/Swiss-Prot;Acc:Q92934]	BAD
ENSG00000168495	1.3713	DNA-directed RNA polymerase III subunit RPC4 (RNA polymerase III subunit C4) (DNA-directed RNA polymerase III subunit D) (DNA-directed RNA polymerase III 47 kDa polypeptide) (RPC53) [Source:UniProtKB/Swiss-Prot;Acc:P05423]	POLR3D
ENSG00000102054	1.37115	Histone-binding protein RBBP7 (Retinoblastoma-binding protein 7) (RBBP-7) (Retinoblastoma-binding protein p46) (Histone acetyltransferase type B subunit 2) [Source:UniProtKB/Swiss-Prot;Acc:Q16576]	RBBP7
ENSG00000198829	1.3708	Succinate receptor 1 (G-protein coupled receptor 91) (P2Y purinoceptor 1-like) [Source:UniProtKB/Swiss-Prot;Acc:Q9BXA5]	SUCNR1
ENSG00000144140	1.36902	Putative PGM5-like protein 1 [Source:UniProtKB/Swiss-Prot;Acc:Q9NU38]	AL078621.19
ENSG00000122477	1.3688	Leucine-rich repeat-containing protein 39 (Densin hlg) [Source:UniProtKB/Swiss-Prot;Acc:Q96DD0]	LRRC39
ENSG00000198888	1.36837	NADH-ubiquinone oxidoreductase chain 1 (EC 1.6.5.3) (NADH dehydrogenase subunit 1) [Source:UniProtKB/Swiss-Prot;Acc:P03886]	MT-ND1
ENSG00000029153	1.36831	Aryl hydrocarbon receptor nuclear translocator-like protein 2 (Brain and muscle ARNT-like 2) (Member of PAS protein 9) (Basic-helix-loop-helix-PAS protein MOP9) (CYCLE-like factor) [Source:UniProtKB/Swiss-Prot;Acc:Q8WYA1]	ARNTL2
ENSG00000166292	1.36826	Transmembrane protein 100 [Source:UniProtKB/Swiss-Prot;Acc:Q9NV29]	TMEM100
ENSG00000182841	1.36822	Putative gastric cancer antigen Zg14-like protein [Source:UniProtKB/Swiss-Prot;Acc:Q9NSQ0]	RRB7P
ENSG00000068137	1.3677	Pleckstrin homology domain-containing family H member 3 Precursor [Source:UniProtKB/Swiss-Prot;Acc:Q7Z736]	PLEKHH3
ENSG00000198493	1.36758		ENSG00000198493
ENSG00000126216	1.36737	Gamma-tubulin complex component 3 (GCP-3) (hGCP3) (Spindle pole body protein Spc98 homolog) (hSpc98) (h104p) [Source:UniProtKB/Swiss-Prot;Acc:Q96CW5]	TUBGCP3
ENSG00000179724	1.36736		ENSG00000179724
ENSG00000114767	1.3672	U3 small nucleolar RNA-interacting protein 2 (U3 small nucleolar ribonucleoprotein-associated 55 kDa protein) (U3 snoRNP-associated 55 kDa protein) (U3-55K) (RRP9 homolog) [Source:UniProtKB/Swiss-Prot;Acc:O43818]	RRP9
ENSG00000154548	1.36718	35 kDa SR repressor protein (SRrp35) [Source:UniProtKB/Swiss-Prot;Acc:Q8WXF0]	SRrp35
ENSG00000173244	1.36697	CDNA FLJ39653 fis, clone SMINT2005387. [Source:Uniprot/SPTREMBL;Acc:Q8N8D0]	FLJ39653
ENSG00000064115	1.3669	Transmembrane 7 superfamily member 3 Precursor (Seven span transmembrane protein) [Source:UniProtKB/Swiss-Prot;Acc:Q9NS93]	TM7SF3
ENSG00000143033	1.36647	Metal-response element-binding transcription factor 2 (Metal-response element DNA-binding protein M96) (Metal regulatory transcription factor 2) (Polycomb-like protein 2) (hPCl2) [Source:UniProtKB/Swiss-Prot;Acc:Q9Y483]	MTF2
ENSG00000205719	1.36589		ENSG00000205719
ENSG00000181799	1.36564		ENSG00000181799
ENSG00000172247	1.36547	Complement C1q tumor necrosis factor-related protein 4 Precursor [Source:UniProtKB/Swiss-Prot;Acc:Q9BXJ3]	C1QTNF4
ENSG00000185989	1.36546	Ras GTPase-activating protein 3 (GAP1(IP4BP)) (Ins P4-binding protein) [Source:UniProtKB/Swiss-Prot;Acc:Q14644]	RASA3
ENSG00000164917	1.3648	Uncharacterized protein KIAA0415 [Source:UniProtKB/Swiss-Prot;Acc:O43299]	KIAA0415
ENSG00000163826	1.36451	Leucine zipper protein 3. [Source:Uniprot/SPTREMBL;Acc:Q9BQQ8]	LUZPP1
ENSG00000173926	1.36418	E3 ubiquitin-protein ligase MARCH3 (EC 6.3.2.-) (Membrane-associated RING finger protein 3) (Membrane-associated RING-CH protein III) (MARCH-III) (RING finger protein 173) [Source:UniProtKB/Swiss-Prot;Acc:Q86UD3]	MARCH3
ENSG00000138080	1.36367	EMILIN-1 Precursor (Elastin microfibril interface-located protein 1) (Elastin microfibril interfacer 1) [Source:UniProtKB/Swiss-Prot;Acc:Q9Y6C2]	EMILIN1
ENSG00000111331	1.36353	2'-5'-oligoadenylate synthetase 3 (EC 2.7.7.-) ((2-5')oligo(A) synthetase 3) (2-5A synthetase 3) (p100 OAS) (p100OAS) [Source:UniProtKB/Swiss-Prot;Acc:Q9Y6K5]	OAS3
ENSG00000114349	1.36343	Guanine nucleotide-binding protein G(t) subunit alpha-1 (Transducin alpha-1 chain) [Source:UniProtKB/Swiss-Prot;Acc:P11488]	GNAT1
ENSG00000115523	1.36337	Granulysin Precursor (Protein NKG5) (Lymphokine LAG-2) (T-cell activation protein 519) [Source:UniProtKB/Swiss-Prot;Acc:P22749]	GNLY
ENSG00000114450	1.36321	Guanine nucleotide-binding protein subunit beta-4 (Transducin beta chain 4) [Source:UniProtKB/Swiss-Prot;Acc:Q9HAV0]	GNB4
ENSG00000176978	1.36307	Dipeptidyl-peptidase 2 Precursor (EC 3.4.14.2) (Dipeptidyl-peptidase II) (DPP II) (Dipeptidyl aminopeptidase II) (Quiescent cell proline dipeptidase) (Dipeptidyl peptidase 7) [Source:UniProtKB/Swiss-Prot;Acc:Q9UHL4]	DPP7
ENSG00000207709	1.3623	hsa-mir-197 [Source:miRBase;Acc:MI0000239]	hsa-mir-197
ENSG00000113368	1.36219	Lamin-B1 [Source:UniProtKB/Swiss-Prot;Acc:P20700]	LMNB1
ENSG00000109832	1.36209	ATP-dependent RNA helicase DDX25 (EC 3.6.1.-) (DEAD box protein 25) (Gonadotropin-regulated testicular RNA helicase) [Source:UniProtKB/Swiss-Prot;Acc:Q9UHL0]	DDX25
ENSG00000134419	1.36206	40S ribosomal protein S15a [Source:UniProtKB/Swiss-Prot;Acc:P62244]	RPS15A
ENSG00000127804	1.36198	Putative methyltransferase METT10D (EC 2.1.1.-) (Methyltransferase 10 domain-containing protein) [Source:UniProtKB/Swiss-Prot;Acc:Q86W50]	METT10D
ENSG00000122133	1.36173	Glycodelin (GD) (Pregnancy-associated endometrial alpha-2 globulin) (PAEG) (PEG) (Placental protein 14) (PP14) (Progesterone-associated endometrial protein) [Source:UniProtKB/Swiss-Prot;Acc:P09466]	PAEP
ENSG00000199151	1.36161	hsa-mir-337 [Source:miRBase;Acc:MI0000806]	hsa-mir-337
ENSG00000144043	1.36153	Protein TEX261 [Source:UniProtKB/Swiss-Prot;Acc:Q6UWH6]	TEX261
ENSG00000170417	1.3613	Transmembrane protein 182 Precursor [Source:UniProtKB/Swiss-Prot;Acc:Q6ZP80]	TMEM182
ENSG00000140832	1.36081	MARVEL domain-containing protein 3 [Source:UniProtKB/Swiss-Prot;Acc:Q96A59]	MARVELD3
ENSG00000141452	1.3606	Uncharacterized protein C18orf8 (Colon cancer-associated protein Mic1) (Mic-1) [Source:UniProtKB/Swiss-Prot;Acc:Q96DM3]	C18orf8
ENSG00000157344	1.36011	Exosome complex exonuclease MTR3 (EC 3.1.13.-) (mRNA transport regulator 3 homolog) (hMtr3) (Exosome component 6) (p11) [Source:UniProtKB/Swiss-Prot;Acc:Q5RKV6]	EXOSC6
ENSG00000126368	1.35994	Nuclear receptor subfamily 1 group D member 1 (V-erbA-related protein EAR-1) (Rev-erbA-alpha) [Source:UniProtKB/Swiss-Prot;Acc:P20393]	NR1D1
ENSG00000155093	1.35973	Receptor-type tyrosine-protein phosphatase N2 Precursor (EC 3.1.3.48) (R-PTP-N2) (Islet cell autoantigen-related protein) (ICAAR) (IAR) (Phogrin) [Source:UniProtKB/Swiss-Prot;Acc:Q92932]	PTPRN2
ENSG00000187726	1.35967	DnaJ homolog subfamily B member 13 (Testis spermatocyte apoptosis-related gene 6 protein) (Testis and spermatogenesis cell-related protein 6) (Testis spermatogenesis apoptosis-related gene 6 protein) [Source:UniProtKB/Swiss-Prot;Acc:P59910]	DNAJB13
ENSG00000197951	1.35939	Endothelial zinc finger protein induced by tumor necrosis factor alpha (Zinc finger protein 71) [Source:UniProtKB/Swiss-Prot;Acc:Q9NQZ8]	ZNF71
ENSG00000150687	1.35939	Serine protease 23 Precursor (EC 3.4.21.-) (Putative secreted protein ZSIG13) [Source:UniProtKB/Swiss-Prot;Acc:O95084]	PRSS23
ENSG00000153002	1.35929	Carboxypeptidase B Precursor (EC 3.4.17.2) (Pancreas-specific protein) (PASP) [Source:UniProtKB/Swiss-Prot;Acc:P15086]	CPB1
ENSG00000164690	1.35906	Sonic hedgehog protein Precursor (SHH) (HHG-1)[Sonic hedgehog protein N-product][Sonic hedgehog protein C-product] [Source:UniProtKB/Swiss-Prot;Acc:Q15465]	SHH
ENSG00000132475	1.35902	Histone H3.3 [Source:UniProtKB/Swiss-Prot;Acc:P84243]	H3F3B
ENSG00000104731	1.35899	Kelch domain-containing protein 4 [Source:UniProtKB/Swiss-Prot;Acc:Q8TBB5]	KLHDC4
ENSG00000148713	1.35899		ENSG00000148713
ENSG00000125912	1.3585	Nicalin Precursor (Nicastrin-like protein) [Source:UniProtKB/Swiss-Prot;Acc:Q969V3]	NCLN
ENSG00000198785	1.35826	Glutamate [NMDA] receptor subunit 3A Precursor (N-methyl-D-aspartate receptor subtype NR3A) (NMDAR-L) [Source:UniProtKB/Swiss-Prot;Acc:Q8TCU5]	GRIN3A
ENSG00000198835	1.35797	Gap junction gamma-2 protein (Gap junction alpha-12 protein) (Connexin-47) (Cx47) (Connexin-46.6) (Cx46.6) [Source:UniProtKB/Swiss-Prot;Acc:Q5T442]	GJC2
ENSG00000069974	1.35789	Ras-related protein Rab-27A (Rab-27) (GTP-binding protein Ram) [Source:UniProtKB/Swiss-Prot;Acc:P51159]	RAB27A
ENSG00000140043	1.3577	Prostaglandin reductase 2 (EC 1.3.1.48) (PRG-2) (15-oxoprostaglandin 13-reductase) (Zinc-binding alcohol dehydrogenase domain-containing protein 1) [Source:UniProtKB/Swiss-Prot;Acc:Q8N8N7]	PTGR2
ENSG00000198643	1.35731	Protein FAM3D Precursor [Source:UniProtKB/Swiss-Prot;Acc:Q96BQ1]	FAM3D
ENSG00000101624	1.35692	Centrosomal protein of 76 kDa (Cep76) [Source:UniProtKB/Swiss-Prot;Acc:Q8TAP6]	CEP76
ENSG00000179846	1.35681	NTPase KAP family P-loop domain-containing protein 1 [Source:UniProtKB/Swiss-Prot;Acc:Q17RQ9]	NKPD1
ENSG00000046774	1.35649	Melanoma-associated antigen C2 (MAGE-C2 antigen) (MAGE-E1 antigen) (Hepatocellular carcinoma-associated antigen 587) (Cancer/testis antigen 10) (CT10) [Source:UniProtKB/Swiss-Prot;Acc:Q9UBF1]	MAGEC2
ENSG00000182447	1.35637	Otolin-1 Precursor [Source:UniProtKB/Swiss-Prot;Acc:A6NHN0]	OTOL1
ENSG00000132196	1.35624	3-keto-steroid reductase (EC 1.1.1.270) (EC 1.1.1.62) (Estradiol 17-beta-dehydrogenase 7) (17-beta-hydroxysteroid dehydrogenase 7) (17-beta-HSD 7) [Source:UniProtKB/Swiss-Prot;Acc:P56937]	HSD17B7
ENSG00000171425	1.3561	Zinc finger protein 581 [Source:UniProtKB/Swiss-Prot;Acc:Q9P0T4]	ZNF581
ENSG00000198742	1.35602	E3 ubiquitin-protein ligase SMURF1 (EC 6.3.2.-) (Smad ubiquitination regulatory factor 1) (Smad-specific E3 ubiquitin ligase 1) (hSMURF1) [Source:UniProtKB/Swiss-Prot;Acc:Q9HCE7]	SMURF1
ENSG00000186767	1.35519	Spindlin-4 [Source:UniProtKB/Swiss-Prot;Acc:Q56A73]	SPIN4
ENSG00000100583	1.35517	SAM domain-containing protein C14orf174 [Source:UniProtKB/Swiss-Prot;Acc:Q9P1V8]	C14orf174
ENSG00000198753	1.35514	Plexin-B3 Precursor [Source:UniProtKB/Swiss-Prot;Acc:Q9ULL4]	PLXNB3
ENSG00000163285	1.3541	Gamma-aminobutyric acid receptor subunit gamma-1 Precursor (GABA(A) receptor subunit gamma-1) [Source:UniProtKB/Swiss-Prot;Acc:Q8N1C3]	GABRG1
ENSG00000187922	1.35388	Epididymal-specific lipocalin-10 Precursor [Source:UniProtKB/Swiss-Prot;Acc:Q6JVE6]	LCN10
ENSG00000007129	1.35382	Carcinoembryonic antigen-related cell adhesion molecule 21 Precursor [Source:UniProtKB/Swiss-Prot;Acc:Q3KPI0]	CEACAM21
ENSG00000183077	1.35356	Probable arylformamidase (EC 3.5.1.9) (Kynurenine formamidase) (KF) [Source:UniProtKB/Swiss-Prot;Acc:Q63HM1]	AFMID
ENSG00000137571	1.35306	Solute carrier organic anion transporter family member 5A1 (Solute carrier family 21 member 15) (Organic anion transporter polypeptide-related protein 4) (OATP-RP4) (OATPRP4) [Source:UniProtKB/Swiss-Prot;Acc:Q9H2Y9]	SLCO5A1
ENSG00000167880	1.35303	Envoplakin (210 kDa paraneoplastic pemphigus antigen) (210 kDa cornified envelope precursor protein) (p210) [Source:UniProtKB/Swiss-Prot;Acc:Q92817]	EVPL
ENSG00000105202	1.35289	rRNA 2'-O-methyltransferase fibrillarin (EC 2.1.1.-) (34 kDa nucleolar scleroderma antigen) [Source:UniProtKB/Swiss-Prot;Acc:P22087]	FBL
ENSG00000178401	1.35208	DnaJ homolog subfamily C member 22 [Source:UniProtKB/Swiss-Prot;Acc:Q8N4W6]	DNAJC22
ENSG00000113555	1.35207	Protocadherin-12 Precursor (Vascular cadherin-2) (Vascular endothelial cadherin-2) (VE-cadherin-2) (VE-cad-2) [Source:UniProtKB/Swiss-Prot;Acc:Q9NPG4]	PCDH12
ENSG00000143811	1.35181	Pyrroline-5-carboxylate reductase 2 (EC 1.5.1.2) (P5C reductase 2) (P5CR 2) [Source:UniProtKB/Swiss-Prot;Acc:Q96C36]	PYCR2
ENSG00000197404	1.3517		ENSG00000197404
ENSG00000167775	1.35037	CD320 antigen Precursor (8D6 antigen) (FDC-signaling molecule 8D6) (FDC-SM-8D6) (CD320 antigen) [Source:UniProtKB/Swiss-Prot;Acc:Q9NPF0]	CD320
ENSG00000188620	1.35016	Homeobox protein HMX3 (Homeobox protein H6 family member 3) (Homeobox protein Nkx-5.1) [Source:UniProtKB/Swiss-Prot;Acc:A6NHT5]	HMX3
ENSG00000165948	1.34988	Protein FAM14B (Interferon-stimulated gene 12c protein) (ISG12(c)) [Source:UniProtKB/Swiss-Prot;Acc:Q96BM0]	FAM14B
ENSG00000187984	1.3492		ENSG00000187984
ENSG00000185409	1.34891	Putative uncharacterized protein MGC39545 [Source:UniProtKB/Swiss-Prot;Acc:Q8IYB0]	MGC39545
ENSG00000137106	1.34877	Glyoxylate reductase/hydroxypyruvate reductase (EC 1.1.1.79) [Source:UniProtKB/Swiss-Prot;Acc:Q9UBQ7]	GRHPR
ENSG00000168065	1.34872	Solute carrier family 22 member 11 (Organic anion transporter 4) [Source:UniProtKB/Swiss-Prot;Acc:Q9NSA0]	SLC22A11
ENSG00000145545	1.34871	3-oxo-5-alpha-steroid 4-dehydrogenase 1 (EC 1.3.99.5) (Steroid 5-alpha-reductase 1) (S5AR) (SR type 1) [Source:UniProtKB/Swiss-Prot;Acc:P18405]	SRD5A1
ENSG00000139644	1.34853	Bax inhibitor 1 (BI-1) (Testis-enhanced gene transcript protein) (Transmembrane BAX inhibitor motif-containing protein 6) [Source:UniProtKB/Swiss-Prot;Acc:P55061]	TEGT
ENSG00000064309	1.34845	Cell adhesion molecule-related/down-regulated by oncogenes Precursor [Source:UniProtKB/Swiss-Prot;Acc:Q4KMG0]	CDON
ENSG00000182154	1.34815	39S ribosomal protein L41, mitochondrial (L41mt) (MRP-L41) (39S ribosomal protein L27 homolog) (MRP-L27 homolog) (Bcl-2-interacting mitochondrial ribosomal protein L41) [Source:UniProtKB/Swiss-Prot;Acc:Q8IXM3]	MRPL41
ENSG00000127922	1.34815	26S proteasome complex subunit DSS1 (Split hand/foot malformation type 1 protein) (Deleted in split hand/split foot protein 1) (Split hand/foot deleted protein 1) [Source:UniProtKB/Swiss-Prot;Acc:P60896]	SHFM1
ENSG00000112494	1.34753	Protein unc-93 homolog A (Protein UNC-93A) (HmUNC-93A) [Source:UniProtKB/Swiss-Prot;Acc:Q86WB7]	UNC93A
ENSG00000155352	1.34731	WAS protein family homolog 2 (Protein FAM39B) (CXYorf1-like protein on chromosome 2) [Source:UniProtKB/Swiss-Prot;Acc:Q6VEQ5]	WASH2P
ENSG00000160097	1.34721	Fibronectin type III domain-containing protein 5 Precursor (Fibronectin type III repeat-containing protein 2) [Source:UniProtKB/Swiss-Prot;Acc:Q8NAU1]	FNDC5
ENSG00000187545	1.34714	PRAME family member 10 [Source:UniProtKB/Swiss-Prot;Acc:O60809]	PRAMEF10
ENSG00000181023	1.34713	Olfactory receptor 56B1 (Olfactory receptor OR11-65) [Source:UniProtKB/Swiss-Prot;Acc:Q8NGI3]	OR56B1
ENSG00000185453	1.3471	Uncharacterized protein LOC374920 [Source:UniProtKB/Swiss-Prot;Acc:Q86XI8]	LOC374920
ENSG00000186189	1.34683		ENSG00000186189
ENSG00000185610	1.34668	Homeobox protein DBX2 (Developing brain homeobox protein 2) [Source:UniProtKB/Swiss-Prot;Acc:Q6ZNG2]	DBX2
ENSG00000126351	1.3466	Thyroid hormone receptor alpha (Nuclear receptor subfamily 1 group A member 1) (C-erbA-alpha) (c-erbA-1) (EAR-7) (EAR7) [Source:UniProtKB/Swiss-Prot;Acc:P10827]	THRA
ENSG00000140950	1.34609	TLD domain-containing protein KIAA1609 [Source:UniProtKB/Swiss-Prot;Acc:Q6P9B6]	KIAA1609
ENSG00000186635	1.34606	Centaurin-delta-2 (Cnt-d2) (Arf-GAP, Rho-GAP, ankyrin repeat and pleckstrin homology domain-containing protein 2) [Source:UniProtKB/Swiss-Prot;Acc:Q96P48]	CENTD2
ENSG00000152969	1.34553	Janus kinase and microtubule-interacting protein 1 (GABA-B receptor-binding protein) (Multiple alpha-helices and RNA-linker protein 1) (Marlin-1) [Source:UniProtKB/Swiss-Prot;Acc:Q96N16]	JAKMIP1
ENSG00000134250	1.34524	Neurogenic locus notch homolog protein 2 Precursor (Notch 2) (hN2)[Notch 2 extracellular truncation][Notch 2 intracellular domain] [Source:UniProtKB/Swiss-Prot;Acc:Q04721]	NOTCH2
ENSG00000197916	1.34511		ENSG00000197916
ENSG00000080603	1.34496	Helicase SRCAP (EC 3.6.1.-) (Snf2-related CBP activator) (Domino homolog 2) [Source:UniProtKB/Swiss-Prot;Acc:Q6ZRS2]	SRCAP
ENSG00000133265	1.34438	Hsp70-binding protein 1 (Heat shock protein-binding protein 1) (HspBP1) (Hsp70-interacting protein 1) (Hsp70-binding protein 2) (HspBP2) (Hsp70-interacting protein 2) [Source:UniProtKB/Swiss-Prot;Acc:Q9NZL4]	HSPBP1
ENSG00000165905	1.34367	Glycosyltransferase-like protein LARGE2 (EC 2.4.-.-) (Glycosyltransferase-like 1B) [Source:UniProtKB/Swiss-Prot;Acc:Q8N3Y3]	GYLTL1B
ENSG00000154767	1.34355	DNA-repair protein complementing XP-C cells (Xeroderma pigmentosum group C-complementing protein) (p125) [Source:UniProtKB/Swiss-Prot;Acc:Q01831]	XPC
ENSG00000146066	1.34332	HIG1 domain family member 2A [Source:UniProtKB/Swiss-Prot;Acc:Q9BW72]	HIGD2A
ENSG00000166839	1.34307	Ankyrin repeat and death domain-containing protein 1A Precursor [Source:UniProtKB/Swiss-Prot;Acc:Q495B1]	ANKDD1A
ENSG00000094661	1.34306	Olfactory receptor 1I1 (Olfactory receptor 19-20) (OR19-20) [Source:UniProtKB/Swiss-Prot;Acc:O60431]	OR1I1
ENSG00000070961	1.34261	Plasma membrane calcium-transporting ATPase 1 (EC 3.6.3.8) (PMCA1) (Plasma membrane calcium pump isoform 1) (Plasma membrane calcium ATPase isoform 1) [Source:UniProtKB/Swiss-Prot;Acc:P20020]	ATP2B1
ENSG00000157405	1.34245		ENSG00000157405
ENSG00000175779	1.34223	CDNA FLJ35695 fis, clone SPLEN2019709 (FLJ35695 protein). [Source:Uniprot/SPTREMBL;Acc:Q8NAA6]	C15orf53
ENSG00000164796	1.34223	CUB and sushi domain-containing protein 3 Precursor (CUB and sushi multiple domains protein 3) [Source:UniProtKB/Swiss-Prot;Acc:Q7Z407]	CSMD3
ENSG00000099381	1.34218	Histone-lysine N-methyltransferase SETD1A (EC 2.1.1.43) (SET domain-containing protein 1A) (hSET1A) (Set1/Ash2 histone methyltransferase complex subunit SET1) (Lysine N-methyltransferase 2F) [Source:UniProtKB/Swiss-Prot;Acc:O15047]	SETD1A
ENSG00000104055	1.34159	Protein-glutamine gamma-glutamyltransferase 5 (EC 2.3.2.13) (Transglutaminase-5) (TGase 5) (Transglutaminase X) (TGase X) (TGX) (TG(X)) [Source:UniProtKB/Swiss-Prot;Acc:O43548]	TGM5
ENSG00000183535	1.34158	Uncharacterized protein C21orf123 [Source:UniProtKB/Swiss-Prot;Acc:Q8N8W7]	C21orf123
ENSG00000153495	1.34151	Uncharacterized protein C13orf16 [Source:UniProtKB/Swiss-Prot;Acc:Q8N6K0]	C13orf16
ENSG00000141738	1.34129	Growth factor receptor-bound protein 7 (GRB7 adapter protein) (Epidermal growth factor receptor GRB-7) (B47) [Source:UniProtKB/Swiss-Prot;Acc:Q14451]	GRB7
ENSG00000197182	1.34113	Novel transcript (FLJ27365 protein, isoform CRA_a) [Source:UniProtKB/TrEMBL;Acc:B1AKH7]	FLJ27365
ENSG00000137259	1.34049	Histone H2A type 1-E (H2A.2) (H2A/a) [Source:UniProtKB/Swiss-Prot;Acc:P28001]	HIST1H2AB
ENSG00000108474	1.34025	N-acetylglucosaminyl-phosphatidylinositol de-N-acetylase (EC 3.5.1.89) (Phosphatidylinositol-glycan biosynthesis class L protein) (PIG-L) [Source:UniProtKB/Swiss-Prot;Acc:Q9Y2B2]	PIGL
ENSG00000204612	1.34024	Forkhead box protein B2 [Source:UniProtKB/Swiss-Prot;Acc:Q5VYV0]	FOXB2
ENSG00000183318	1.33966	Uncharacterized protein ENSP00000329522 Fragment [Source:UniProtKB/TrEMBL;Acc:A6NLX3]	ENSP00000329522
ENSG00000119283	1.33961	Tripartite motif-containing protein 67 (TRIM9-like protein) [Source:UniProtKB/Swiss-Prot;Acc:Q6ZTA4]	TRIM67
ENSG00000025708	1.33961	Thymidine phosphorylase Precursor (EC 2.4.2.4) (TdRPase) (TP) (Platelet-derived endothelial cell growth factor) (PD-ECGF) (Gliostatin) [Source:UniProtKB/Swiss-Prot;Acc:P19971]	ECGF1
ENSG00000178107	1.3395	LOC554207 protein [Source:UniProtKB/TrEMBL;Acc:Q8N1B8]	LOC554207
ENSG00000167194	1.33937	Uncharacterized protein FLJ25404 [Source:UniProtKB/Swiss-Prot;Acc:Q96LL3]	FLJ25404
ENSG00000149231	1.33917	Coiled-coil domain-containing protein 82 [Source:UniProtKB/Swiss-Prot;Acc:Q8N4S0]	CCDC82
ENSG00000142185	1.33874	Transient receptor potential cation channel subfamily M member 2 (EC 3.6.1.13) (Long transient receptor potential channel 2) (LTrpC-2) (LTrpC2) (Transient receptor potential channel 7) (TrpC7) [Source:UniProtKB/Swiss-Prot;Acc:O94759]	TRPM2
ENSG00000008710	1.33867	Polycystin-1 Precursor (Autosomal dominant polycystic kidney disease protein 1) [Source:UniProtKB/Swiss-Prot;Acc:P98161]	PKD1
ENSG00000131187	1.33849	Coagulation factor XII (EC 3.4.21.38) (Hageman factor) (HAF)[Coagulation factor XIIa heavy chain][Beta-factor XIIa part 1][Beta-factor XIIa part 2] [Source:UniProtKB/Swiss-Prot;Acc:P00748]	F12
ENSG00000160691	1.33848	SHC-transforming protein 1 (Src homology 2 domain-containing-transforming protein C1) (SH2 domain protein C1) [Source:UniProtKB/Swiss-Prot;Acc:P29353]	SHC1
ENSG00000164764	1.33813	RPE-spondin Precursor [Source:UniProtKB/Swiss-Prot;Acc:Q8IVN8]	RPESP
ENSG00000102030	1.338	N-terminal acetyltransferase complex ARD1 subunit homolog A (EC 2.3.1.88) (EC 2.3.1.-) [Source:UniProtKB/Swiss-Prot;Acc:P41227]	ARD1A
ENSG00000173612	1.33791	G-protein coupled receptor family C group 6 member A Precursor (hGPRC6A) (G-protein coupled receptor 33) (hGPCR33) [Source:UniProtKB/Swiss-Prot;Acc:Q5T6X5]	GPRC6A
ENSG00000198018	1.33744	Ectonucleoside triphosphate diphosphohydrolase 7 (EC 3.6.1.-) (NTPDase 7) (Lysosomal apyrase-like protein 1) [Source:UniProtKB/Swiss-Prot;Acc:Q9NQZ7]	ENTPD7
ENSG00000204336	1.3374	CDNA FLJ41491 fis, clone BRTHA2004978. [Source:Uniprot/SPTREMBL;Acc:Q6ZW80]	FLJ41491
ENSG00000111554	1.33709	Nuclear protein MDM1 [Source:UniProtKB/Swiss-Prot;Acc:Q8TC05]	MDM1
ENSG00000107959	1.33708	Presequence protease, mitochondrial Precursor (EC 3.4.24.-) (hPreP) (Pitrilysin metalloproteinase 1) (Metalloprotease 1) (hMP1) [Source:UniProtKB/Swiss-Prot;Acc:Q5JRX3]	PITRM1
ENSG00000105993	1.337	DnaJ homolog subfamily B member 6 (Heat shock protein J2) (HSJ-2) (MSJ-1) (HHDJ1) (MRJ) [Source:UniProtKB/Swiss-Prot;Acc:O75190]	DNAJB6
ENSG00000113734	1.3367	Vesicle transport protein SEC20 (BCL2/adenovirus E1B 19 kDa protein-interacting protein 1) (Transformation-related gene 8 protein) (TRG-8) [Source:UniProtKB/Swiss-Prot;Acc:Q12981]	BNIP1
ENSG00000205364	1.33636	Metallothionein-1M (MT-1M) (Metallothionein-IM) (MT-IM) [Source:UniProtKB/Swiss-Prot;Acc:Q8N339]	MT1M
ENSG00000078142	1.33601	Phosphatidylinositol 3-kinase catalytic subunit type 3 (EC 2.7.1.137) (PtdIns-3-kinase type 3) (PI3-kinase type 3) (PI3K type 3) (Phosphoinositide-3-kinase class 3) [Source:UniProtKB/Swiss-Prot;Acc:Q8NEB9]	PIK3C3
ENSG00000099769	1.33601	Insulin-like growth factor-binding protein complex acid labile chain Precursor (ALS) [Source:UniProtKB/Swiss-Prot;Acc:P35858]	IGFALS
ENSG00000197799	1.33511		ENSG00000197799
ENSG00000176689	1.33511	CDNA FLJ39606 fis, clone SKNSH2006234. [Source:Uniprot/SPTREMBL;Acc:Q8N8E6]	FLJ39606
ENSG00000171777	1.33475	RAS guanyl-releasing protein 4 [Source:UniProtKB/Swiss-Prot;Acc:Q8TDF6]	RASGRP4
ENSG00000165383	1.33467	Leucine-rich repeat-containing protein 18 [Source:UniProtKB/Swiss-Prot;Acc:Q8N456]	LRRC18
ENSG00000184371	1.33446	Macrophage colony-stimulating factor 1 Precursor (CSF-1) (MCSF) (M-CSF) (Lanimostim)[Processed macrophage colony-stimulating factor 1] [Source:UniProtKB/Swiss-Prot;Acc:P09603]	CSF1
ENSG00000172336	1.33445	Ribonuclease P protein subunit p20 (EC 3.1.26.5) (RNaseP protein p20) (hPOP7) [Source:UniProtKB/Swiss-Prot;Acc:O75817]	POP7
ENSG00000116096	1.33432	Sepiapterin reductase (EC 1.1.1.153) (SPR) [Source:UniProtKB/Swiss-Prot;Acc:P35270]	SPR
ENSG00000185499	1.33384	mucin 1 isoform 5 precursor [Source:RefSeq_peptide;Acc:NP_001037855]	MUC1
ENSG00000180471	1.33272		ENSG00000180471
ENSG00000136146	1.33256	Mediator of RNA polymerase II transcription subunit 4 (Mediator complex subunit 4) (Vitamin D3 receptor-interacting protein complex 36 kDa component) (DRIP36) [Source:UniProtKB/Swiss-Prot;Acc:Q9NPJ6]	MED4
ENSG00000123144	1.3325	Uncharacterized protein C19orf43 [Source:UniProtKB/Swiss-Prot;Acc:Q9BQ61]	C19orf43
ENSG00000169887	1.3324	MUC12 protein Fragment [Source:UniProtKB/TrEMBL;Acc:A1L198]	MUC12
ENSG00000090339	1.33225	Intercellular adhesion molecule 1 Precursor (ICAM-1) (Major group rhinovirus receptor) (CD54 antigen) [Source:UniProtKB/Swiss-Prot;Acc:P05362]	ICAM1
ENSG00000140481	1.33223	Coiled-coil domain-containing protein 33 (Cancer/testis antigen 61) (CT61) [Source:UniProtKB/Swiss-Prot;Acc:Q8N5R6]	CCDC33
ENSG00000181437	1.33218	LOC439951 protein [Source:UniProtKB/TrEMBL;Acc:Q8NDZ9]	LOC439951
ENSG00000109472	1.33218	Carboxypeptidase E Precursor (EC 3.4.17.10) (CPE) (Carboxypeptidase H) (CPH) (Enkephalin convertase) (Prohormone-processing carboxypeptidase) [Source:UniProtKB/Swiss-Prot;Acc:P16870]	CPE
ENSG00000172339	1.33205	UDP-N-acetylglucosamine transferase subunit ALG14 homolog [Source:UniProtKB/Swiss-Prot;Acc:Q96F25]	ALG14
ENSG00000141569	1.33184	Tripartite motif-containing protein 65 [Source:UniProtKB/Swiss-Prot;Acc:Q6PJ69]	TRIM65
ENSG00000142149	1.33159	Hormonally up-regulated neu tumor-associated kinase (EC 2.7.11.1) (Serine/threonine-protein kinase MAK-V) (B19) [Source:UniProtKB/Swiss-Prot;Acc:P57058]	HUNK
ENSG00000100207	1.33154	Transcription factor 20 (Stromelysin 1 PDGF-responsive element-binding protein) (SPRE-binding protein) (Nuclear factor SPBP) (AR1) [Source:UniProtKB/Swiss-Prot;Acc:Q9UGU0]	TCF20
ENSG00000102003	1.33141	Synaptophysin (Major synaptic vesicle protein p38) [Source:UniProtKB/Swiss-Prot;Acc:P08247]	SYP
ENSG00000165861	1.33137	Zinc finger FYVE domain-containing protein 1 (Double FYVE-containing protein 1) (Tandem FYVE fingers-1) (SR3) [Source:UniProtKB/Swiss-Prot;Acc:Q9HBF4]	ZFYVE1
ENSG00000056998	1.33133	Glycogenin-2 (EC 2.4.1.186) (GN-2) (GN2) [Source:UniProtKB/Swiss-Prot;Acc:O15488]	GYG2
ENSG00000145283	1.33114	Solute carrier family 10 member 6 (Sodium-dependent organic anion transporter) [Source:UniProtKB/Swiss-Prot;Acc:Q3KNW5]	SLC10A6
ENSG00000141504	1.33101	Diamine acetyltransferase 2 (EC 2.3.1.57) (Spermidine/spermine N(1)-acetyltransferase 2) (Polyamine N-acetyltransferase 2) (Thialysine N-epsilon-acetyltransferase) [Source:UniProtKB/Swiss-Prot;Acc:Q96F10]	SAT2
ENSG00000124019	1.331	F124B_HUMAN Isoform 2 of Q9H5Z6 - Homo sapiens (Human) [Source:UniProtKB/SpliceVariant;Acc:Q9H5Z6-2]	FAM124B
ENSG00000161920	1.33005	Mediator of RNA polymerase II transcription subunit 11 (Mediator complex subunit 11) [Source:UniProtKB/Swiss-Prot;Acc:Q9P086]	MED11
ENSG00000169184	1.3299	Probable tumor suppressor protein MN1 [Source:UniProtKB/Swiss-Prot;Acc:Q10571]	MN1
ENSG00000211891	1.32981	Immunoglobulin heavy chain C gene segment [Source:IMGT/GENE_DB;Acc:IGHE]	IGHE
ENSG00000070759	1.32948	Dual specificity testis-specific protein kinase 2 (EC 2.7.12.1) (Testicular protein kinase 2) [Source:UniProtKB/Swiss-Prot;Acc:Q96S53]	TESK2
ENSG00000131044	1.3294	Probable tubulin polyglutamylase TTLL9 (EC 6.-.-.-) (Tubulin--tyrosine ligase-like protein 9) [Source:UniProtKB/Swiss-Prot;Acc:Q3SXZ7]	TTLL9
ENSG00000173599	1.32921	Pyruvate carboxylase, mitochondrial Precursor (EC 6.4.1.1) (Pyruvic carboxylase) (PCB) [Source:UniProtKB/Swiss-Prot;Acc:P11498]	PC
ENSG00000186924	1.32915	Keratin-associated protein 22-1 [Source:UniProtKB/Swiss-Prot;Acc:Q3MIV0]	KRTAP22-1
ENSG00000169892	1.32844	Uncharacterized protein LOC284861 [Source:UniProtKB/Swiss-Prot;Acc:Q6ZQP7]	LOC284861
ENSG00000180295	1.32809	CDNA FLJ25862 fis, clone CBR01781. [Source:Uniprot/SPTREMBL;Acc:Q8N7A6]	FLJ25862
ENSG00000119929	1.32799	Copper homeostasis protein cutC homolog [Source:UniProtKB/Swiss-Prot;Acc:Q9NTM9]	CUTC
ENSG00000167646	1.32798	UPF0470 protein C19orf51 [Source:UniProtKB/Swiss-Prot;Acc:Q8N9W5]	C19orf51
ENSG00000013573	1.32781	Probable ATP-dependent RNA helicase DDX11 (EC 3.6.1.-) (DEAD/H box protein 11) (CHL1-related protein 1) (hCHLR1) (Keratinocyte growth factor-regulated gene 2 protein) (KRG-2) [Source:UniProtKB/Swiss-Prot;Acc:Q96FC9]	DDX11
ENSG00000176393	1.32749	Aminopeptidase B (EC 3.4.11.6) (Ap-B) (Arginine aminopeptidase) (Arginyl aminopeptidase) [Source:UniProtKB/Swiss-Prot;Acc:Q9H4A4]	RNPEP
ENSG00000146111	1.32739		ENSG00000146111
ENSG00000170476	1.32729	Proapoptotic caspase adapter protein Precursor (PACAP) [Source:UniProtKB/Swiss-Prot;Acc:Q8WU39]	PACAP)
ENSG00000167257	1.32711	RING finger protein 214 [Source:UniProtKB/Swiss-Prot;Acc:Q8ND24]	RNF214
ENSG00000186051	1.3271	T-cell acute lymphocytic leukemia protein 2 (TAL-2) [Source:UniProtKB/Swiss-Prot;Acc:Q16559]	TAL2
ENSG00000181594	1.32707		LOC645870
ENSG00000103811	1.32679	Cathepsin H Precursor (EC 3.4.22.16)[Cathepsin H mini chain][Cathepsin H heavy chain][Cathepsin H light chain] [Source:UniProtKB/Swiss-Prot;Acc:P09668]	CTSH
ENSG00000187840	1.32661	Eukaryotic translation initiation factor 4E-binding protein 1 (eIF4E-binding protein 1) (4E-BP1) (Phosphorylated heat- and acid-stable protein regulated by insulin 1) (PHAS-I) [Source:UniProtKB/Swiss-Prot;Acc:Q13541]	EIF4EBP1
ENSG00000151923	1.32647	Nucleolysin TIAR (TIA-1-related protein) [Source:UniProtKB/Swiss-Prot;Acc:Q01085]	TIAL1
ENSG00000182366	1.32636	Protein FAM87B [Source:UniProtKB/Swiss-Prot;Acc:Q8N852]	FAM87A
ENSG00000172005	1.32589	Myelin and lymphocyte protein (T-lymphocyte maturation-associated protein) [Source:UniProtKB/Swiss-Prot;Acc:P21145]	MAL
ENSG00000167656	1.32561	Lymphocyte antigen 6D Precursor (Ly-6D) (E48 antigen) [Source:UniProtKB/Swiss-Prot;Acc:Q14210]	LY6D
ENSG00000008118	1.32537	Calcium/calmodulin-dependent protein kinase type 1G (EC 2.7.11.17) (CaM kinase I gamma) (CaM kinase IG) (CaM-KI gamma) (CaMKI gamma) (CaMKI-gamma) (CaMKIG) (CaMK-like CREB kinase III) [Source:UniProtKB/Swiss-Prot;Acc:Q96NX5]	CAMK1G
ENSG00000106927	1.32531	AMBP protein (Protein HC) (Complex-forming glycoprotein heterogeneous in charge) (Alpha-1 microglycoprotein)[Alpha-1-microglobulin] [Source:UniProtKB/Swiss-Prot;Acc:P02760]	AMBP
ENSG00000105699	1.32497	Lipolysis-stimulated lipoprotein receptor [Source:UniProtKB/Swiss-Prot;Acc:Q86X29]	LSR
ENSG00000154832	1.32453	CpG-binding protein (PHD finger and CXXC domain-containing protein 1) (CXXC-type zinc finger protein 1) [Source:UniProtKB/Swiss-Prot;Acc:Q9P0U4]	CXXC1
ENSG00000141696	1.32416	Synaptonemal complex protein SC65 (Nucleolar autoantigen No55) [Source:UniProtKB/Swiss-Prot;Acc:Q92791]	SC65
ENSG00000008324	1.32367	SS18-like protein 2 (SYT homolog 2) [Source:UniProtKB/Swiss-Prot;Acc:Q9UHA2]	SS18L2
ENSG00000158764	1.32358	Intelectin-2 Precursor (Endothelial lectin HL-2) [Source:UniProtKB/Swiss-Prot;Acc:Q8WWU7]	ITLN2
ENSG00000148357	1.3233	Hemicentin-2. Fragment [Source:UniProtKB/TrEMBL;Acc:Q8NDA2]	HMCN2
ENSG00000188989	1.323		ENSG00000188989
ENSG00000172752	1.32281	collagen, type XXIX, alpha 1 (COL29A1), mRNA [Source:RefSeq_dna;Acc:NM_153264]	COL29A1
ENSG00000155918	1.32271	Retinoic acid early transcript 1L protein Precursor [Source:UniProtKB/Swiss-Prot;Acc:Q5VY80]	RAET1L
ENSG00000155465	1.32225	Y+L amino acid transporter 1 (y(+)L-type amino acid transporter 1) (y+LAT-1) (Y+LAT1) (Solute carrier family 7 member 7) (Monocyte amino acid permease 2) (MOP-2) [Source:UniProtKB/Swiss-Prot;Acc:Q9UM01]	SLC7A7
ENSG00000070610	1.32169	Non-lysosomal glucosylceramidase (EC 3.2.1.45) (NLGase) (Glucosylceramidase 2) (Beta-glucocerebrosidase 2) (Beta-glucosidase 2) [Source:UniProtKB/Swiss-Prot;Acc:Q9HCG7]	GBA2
ENSG00000125823	1.32148	Cystatin-like 1 Precursor (RCET11) [Source:UniProtKB/Swiss-Prot;Acc:Q9H114]	CSTL1
ENSG00000158526	1.32138	Pre-rRNA-processing protein TSR2 homolog [Source:UniProtKB/Swiss-Prot;Acc:Q969E8]	TSR2
ENSG00000131848	1.32026	Zinc finger and SCAN domain-containing protein 5A (Zinc finger protein 495) [Source:UniProtKB/Swiss-Prot;Acc:Q9BUG6]	ZSCAN5A
ENSG00000197540	1.32004	Granzyme M Precursor (EC 3.4.21.-) (Met-ase) (Natural killer cell granular protease) (HU-Met-1) (Met-1 serine protease) [Source:UniProtKB/Swiss-Prot;Acc:P51124]	GZMM
ENSG00000103591	1.31995	Alpha- and gamma-adaptin-binding protein p34 [Source:UniProtKB/Swiss-Prot;Acc:Q6PD74]	FLJ11506
ENSG00000159685	1.31975	Coiled-coil-helix-coiled-coil-helix domain-containing protein 6 [Source:UniProtKB/Swiss-Prot;Acc:Q9BRQ6]	CHCHD6
ENSG00000152117	1.3191	Putative uncharacterized protein FLJ41352 [Source:UniProtKB/Swiss-Prot;Acc:Q6ZWB7]	FLJ41352
ENSG00000197417	1.31872	Sedoheptulokinase (EC 2.7.1.14) (SHK) (Carbohydrate kinase-like protein) [Source:UniProtKB/Swiss-Prot;Acc:Q9UHJ6]	CARKL
ENSG00000167945	1.3187	Putative uncharacterized protein gs64 [Source:UniProtKB/TrEMBL;Acc:Q96S07]	LOC388199
ENSG00000154655	1.31818	Lethal(3)malignant brain tumor-like 4 protein (L(3)mbt-like 4 protein) (H-l(3)mbt-like protein) [Source:UniProtKB/Swiss-Prot;Acc:Q8NA19]	L3MBTL4
ENSG00000182636	1.31794	Necdin [Source:UniProtKB/Swiss-Prot;Acc:Q99608]	NDN
ENSG00000120805	1.31763	ADP-ribosylation factor-like protein 1 [Source:UniProtKB/Swiss-Prot;Acc:P40616]	ARL1
ENSG00000103199	1.31759	Zinc finger protein 500 (Zinc finger protein with KRAB and SCAN domains 18) [Source:UniProtKB/Swiss-Prot;Acc:O60304]	ZNF500
ENSG00000001036	1.3175	Plasma alpha-L-fucosidase Precursor (EC 3.2.1.51) (Alpha-L-fucoside fucohydrolase 2) (Alpha-L-fucosidase 2) [Source:UniProtKB/Swiss-Prot;Acc:Q9BTY2]	FUCA2
ENSG00000198303	1.31749		ENSG00000198303
ENSG00000168394	1.31743	Antigen peptide transporter 1 (APT1) (Peptide transporter TAP1) (ATP-binding cassette sub-family B member 2) (Peptide supply factor 1) (Peptide transporter PSF1) (PSF-1) [Source:UniProtKB/Swiss-Prot;Acc:Q03518]	TAP1
ENSG00000074771	1.31724	NADPH oxidase 3 (EC 1.6.3.-) (gp91phox homolog 3) (GP91-3) (Mitogenic oxidase 2) [Source:UniProtKB/Swiss-Prot;Acc:Q9HBY0]	NOX3
ENSG00000132130	1.3172	LIM/homeobox protein Lhx1 (LIM homeobox protein 1) (Homeobox protein Lim-1) (hLim-1) [Source:UniProtKB/Swiss-Prot;Acc:P48742]	LHX1
ENSG00000197892	1.31717	Kinesin-like protein KIF13B (Kinesin-like protein GAKIN) [Source:UniProtKB/Swiss-Prot;Acc:Q9NQT8]	KIF13B
ENSG00000206177	1.31713	Hemoglobin subunit mu (Hemoglobin mu chain) (Mu-globin) [Source:UniProtKB/Swiss-Prot;Acc:Q6B0K9]	HBM
ENSG00000147443	1.31712	Docking protein 2 (Downstream of tyrosine kinase 2) (p56(dok-2)) [Source:UniProtKB/Swiss-Prot;Acc:O60496]	DOK2
ENSG00000163633	1.31705	Uncharacterized protein C4orf36 [Source:UniProtKB/Swiss-Prot;Acc:Q96KX1]	C4orf36
ENSG00000120314	1.31692	WD repeat-containing protein 55 [Source:UniProtKB/Swiss-Prot;Acc:Q9H6Y2]	WDR55
ENSG00000182707	1.3169	FXYD domain-containing ion transport regulator 8 Precursor [Source:UniProtKB/Swiss-Prot;Acc:P58550]	FXYD8
ENSG00000163629	1.31662	Tyrosine-protein phosphatase non-receptor type 13 (EC 3.1.3.48) (Protein-tyrosine phosphatase 1E) (PTP-E1) (hPTPE1) (PTP-BAS) (Protein-tyrosine phosphatase PTPL1) [Source:UniProtKB/Swiss-Prot;Acc:Q12923]	PTPN13
ENSG00000183821	1.31627	Uncharacterized protein C21orf122. [Source:Uniprot/SWISSPROT;Acc:Q9BT51]	C21orf122
ENSG00000167635	1.31613	Zinc finger protein OZF (Only zinc finger protein) (Zinc finger protein 146) [Source:UniProtKB/Swiss-Prot;Acc:Q15072]	ZNF146
ENSG00000112812	1.316	Thymus-specific serine protease Precursor (EC 3.4.-.-) (Serine protease 16) [Source:UniProtKB/Swiss-Prot;Acc:Q9NQE7]	PRSS16
ENSG00000142677	1.31598	Interleukin-22 receptor subunit alpha-1 Precursor (IL-22R-alpha-1) (Cytokine receptor family 2 member 9) (CRF2-9) [Source:UniProtKB/Swiss-Prot;Acc:Q8N6P7]	IL22RA1
ENSG00000132622	1.31539	Heat shock 70 kDa protein 12B [Source:UniProtKB/Swiss-Prot;Acc:Q96MM6]	HSPA12B
ENSG00000185602	1.31515	Rho GTPase-activating protein 27 (Rho-type GTPase-activating protein 27) (CIN85-associated multi-domain-containing Rho GTPase-activating protein 1) [Source:UniProtKB/Swiss-Prot;Acc:Q6ZUM4]	ARHGAP27
ENSG00000179091	1.31501	Cytochrome c1, heme protein, mitochondrial (Ubiquinol-cytochrome-c reductase complex cytochrome c1 subunit) (Cytochrome c-1) (Cytochrome b-c1 complex subunit 4) (Complex III subunit 4) [Source:UniProtKB/Swiss-Prot;Acc:P08574]	CYC1
ENSG00000166840	1.31496	Glycine N-acyltransferase-like protein 1 (EC 2.3.1.13) (Acyl-CoA:glycine N-acyltransferase-like protein 1) [Source:UniProtKB/Swiss-Prot;Acc:Q969I3]	GLYATL1
ENSG00000158604	1.31493	Transmembrane emp24 domain-containing protein 4 Precursor [Source:UniProtKB/Swiss-Prot;Acc:Q7Z7H5]	TMED4
ENSG00000179455	1.31434	Makorin-3 (Zinc finger protein 127) (RING finger protein 63) [Source:UniProtKB/Swiss-Prot;Acc:Q13064]	MKRN3
ENSG00000182163	1.31417		Q9P183_HUMAN
ENSG00000122515	1.31416	Zinc finger MIZ domain-containing protein 2 (PIAS-like protein Zimp7) [Source:UniProtKB/Swiss-Prot;Acc:Q8NF64]	ZMIZ2
ENSG00000082898	1.31407	Exportin-1 (Exp1) (Chromosome region maintenance 1 protein homolog) [Source:UniProtKB/Swiss-Prot;Acc:O14980]	XPO1
ENSG00000107185	1.314	Retrograde Golgi transport protein RGP1 homolog [Source:UniProtKB/Swiss-Prot;Acc:Q92546]	RGP1
ENSG00000179750	1.31384	Probable DNA dC->dU-editing enzyme APOBEC-3B (EC 3.5.4.-) (Phorbolin-1-related protein) (Phorbolin-2/3) [Source:UniProtKB/Swiss-Prot;Acc:Q9UH17]	APOBEC3B
ENSG00000070501	1.31378	DNA polymerase beta (EC 2.7.7.7) (EC 4.2.99.-) [Source:UniProtKB/Swiss-Prot;Acc:P06746]	POLB
ENSG00000186675	1.31372	Melanoma-associated antigen E2 (MAGE-E2 antigen) (Hepatocellular carcinoma-associated protein 3) [Source:UniProtKB/Swiss-Prot;Acc:Q8TD90]	MAGEE2
ENSG00000159184	1.31371	Homeobox protein Hox-B13 [Source:UniProtKB/Swiss-Prot;Acc:Q92826]	HOXB13
ENSG00000125998	1.31359	Protein FAM83C [Source:UniProtKB/Swiss-Prot;Acc:Q9BQN1]	FAM83C
ENSG00000161677	1.31305	Josephin-2 (Josephin domain-containing protein 2) [Source:UniProtKB/Swiss-Prot;Acc:Q8TAC2]	JOSD2
ENSG00000183580	1.31303	F-box/LRR-repeat protein 7 (F-box and leucine-rich repeat protein 7) (F-box protein FBL6/FBL7) [Source:UniProtKB/Swiss-Prot;Acc:Q9UJT9]	FBXL7
ENSG00000147535	1.31301	Phosphatidic acid phosphatase type 2 domain-containing protein 1B (EC 3.1.3.-) [Source:UniProtKB/Swiss-Prot;Acc:Q8NEB5]	PPAPDC1B
ENSG00000180875	1.3129	Gremlin-2 Precursor (Cysteine knot superfamily 1, BMP antagonist 2) (Protein related to DAN and cerberus) (DAN domain family member 3) [Source:UniProtKB/Swiss-Prot;Acc:Q9H772]	GREM2
ENSG00000082684	1.31277	Semaphorin-5B [Source:UniProtKB/Swiss-Prot;Acc:Q9P283]	SEMA5B
ENSG00000151491	1.31272	Epidermal growth factor receptor kinase substrate 8 [Source:UniProtKB/Swiss-Prot;Acc:Q12929]	EPS8
ENSG00000108654	1.31265	Probable ATP-dependent RNA helicase DDX5 (EC 3.6.1.-) (DEAD box protein 5) (RNA helicase p68) [Source:UniProtKB/Swiss-Prot;Acc:P17844]	DDX5
ENSG00000188163	1.31258	UPF0605 protein FAM166A [Source:UniProtKB/Swiss-Prot;Acc:Q6J272]	FAM166A
ENSG00000105997	1.31254	Homeobox protein Hox-A3 (Hox-1E) [Source:UniProtKB/Swiss-Prot;Acc:O43365]	HOXA3
ENSG00000100280	1.31185	AP-1 complex subunit beta-1 (Adapter-related protein complex 1 subunit beta-1) (Adaptor protein complex AP-1 subunit beta-1) (Beta-adaptin 1) (Beta1-adaptin) [Source:UniProtKB/Swiss-Prot;Acc:Q10567]	AP1B1
ENSG00000162783	1.31174	Immediate early response gene 5 protein [Source:UniProtKB/Swiss-Prot;Acc:Q5VY09]	IER5
ENSG00000129195	1.31155	Protein FAM64A [Source:UniProtKB/Swiss-Prot;Acc:Q9BSJ6]	FAM64A
ENSG00000182899	1.31137	60S ribosomal protein L35a (Cell growth-inhibiting gene 33 protein) [Source:UniProtKB/Swiss-Prot;Acc:P18077]	RPL35A
ENSG00000156510	1.31121	Putative hexokinase HKDC1 (EC 2.7.1.1) (Hexokinase domain-containing protein 1) [Source:UniProtKB/Swiss-Prot;Acc:Q2TB90]	HKDC1
ENSG00000189067	1.31116	Lipopolysaccharide-induced tumor necrosis factor-alpha factor (LPS-induced TNF-alpha factor) (p53-induced gene 7 protein) (Small integral membrane protein of lysosome/late endosome) [Source:UniProtKB/Swiss-Prot;Acc:Q99732]	LITAF
ENSG00000127415	1.31114	Alpha-L-iduronidase Precursor (EC 3.2.1.76) [Source:UniProtKB/Swiss-Prot;Acc:P35475]	IDUA
ENSG00000060971	1.31105	3-ketoacyl-CoA thiolase, peroxisomal Precursor (EC 2.3.1.16) (Beta-ketothiolase) (Acetyl-CoA acyltransferase) (Peroxisomal 3-oxoacyl-CoA thiolase) [Source:UniProtKB/Swiss-Prot;Acc:P09110]	ACAA1
ENSG00000196570	1.31085	Profilin-3 (Profilin III) [Source:UniProtKB/Swiss-Prot;Acc:P60673]	PFN3
ENSG00000173633	1.31061		ENSG00000173633
ENSG00000157020	1.31037	Protein SEC13 homolog (SEC13-related protein) (SEC13-like protein 1) [Source:UniProtKB/Swiss-Prot;Acc:P55735]	SEC13L1
ENSG00000089050	1.31011	Retinoblastoma-binding protein 9 (RBBP-9) (Retinoblastoma-binding protein 10) (RBBP-10) (B5T overexpressed gene protein) (Bog protein) [Source:UniProtKB/Swiss-Prot;Acc:O75884]	RBBP9
ENSG00000164663	1.31009	Ubiquitin carboxyl-terminal hydrolase 49 (EC 3.1.2.15) (Ubiquitin thioesterase 49) (Ubiquitin-specific-processing protease 49) (Deubiquitinating enzyme 49) [Source:UniProtKB/Swiss-Prot;Acc:Q70CQ1]	USP49
ENSG00000173338	1.31	Potassium channel subfamily K member 7 [Source:UniProtKB/Swiss-Prot;Acc:Q9Y2U2]	KCNK7
ENSG00000116586	1.31	roadblock domain containing 3	ROBLD3
ENSG00000078399	1.3099	Homeobox protein Hox-A9 (Hox-1G) [Source:UniProtKB/Swiss-Prot;Acc:P31269]	HOXA9
ENSG00000196456	1.30973	Zinc finger protein 775 [Source:UniProtKB/Swiss-Prot;Acc:Q96BV0]	ZNF775
ENSG00000158806	1.30961	Nucleoplasmin-2 [Source:UniProtKB/Swiss-Prot;Acc:Q86SE8]	NPM2
ENSG00000161798	1.30937	Aquaporin-5 (AQP-5) [Source:UniProtKB/Swiss-Prot;Acc:P55064]	AQP5
ENSG00000008988	1.30867	40S ribosomal protein S20 [Source:UniProtKB/Swiss-Prot;Acc:P60866]	RPS20
ENSG00000198089	1.30866	Protein SFI1 homolog (hSFI1) [Source:UniProtKB/Swiss-Prot;Acc:A8K8P3]	SFI1
ENSG00000131844	1.30862	Methylcrotonoyl-CoA carboxylase beta chain, mitochondrial (EC 6.4.1.4) (MCCase subunit beta) (3-methylcrotonyl-CoA:carbon dioxide ligase subunit beta) [Source:UniProtKB/Swiss-Prot;Acc:Q9HCC0]	MCCC2
ENSG00000175892	1.30854	cDNA FLJ34815 fis, clone NT2NE2007786 [Source:UniProtKB/TrEMBL;Acc:Q8NAT4]	FLJ34815
ENSG00000168310	1.30827	Interferon regulatory factor 2 (IRF-2) [Source:UniProtKB/Swiss-Prot;Acc:P14316]	IRF2
ENSG00000106028	1.30819	Single-stranded DNA-binding protein, mitochondrial Precursor (Mt-SSB) (MtSSB) (PWP1-interacting protein 17) [Source:UniProtKB/Swiss-Prot;Acc:Q04837]	SSBP1
ENSG00000105258	1.3076	DNA-directed RNA polymerase II subunit RPB9 (RNA polymerase II subunit B9) (DNA-directed RNA polymerase II subunit I) (DNA-directed RNA polymerase II 14.5 kDa polypeptide) (RPB14.5) [Source:UniProtKB/Swiss-Prot;Acc:P36954]	POLR2I
ENSG00000169217	1.3075	CD2 antigen cytoplasmic tail-binding protein 2 (CD2 antigen) (CD2 cytoplasmic domain-binding protein) (CD2 tail-binding protein) [Source:UniProtKB/Swiss-Prot;Acc:O95400]	CD2BP2
ENSG00000142173	1.30732	Collagen alpha-2(VI) chain Precursor [Source:UniProtKB/Swiss-Prot;Acc:P12110]	COL6A2
ENSG00000168005	1.30716	Uncharacterized protein LOC144097 [Source:UniProtKB/Swiss-Prot;Acc:Q9BUA3]	C11orf84
ENSG00000189304	1.30712	Protein S100-A14 (S100 calcium-binding protein A14) (S114) [Source:UniProtKB/Swiss-Prot;Acc:Q9HCY8]	S100A14
ENSG00000187899	1.30697		ENSG00000187899
ENSG00000138593	1.30649	Uncharacterized protein KIAA0256 [Source:UniProtKB/Swiss-Prot;Acc:Q93073]	KIAA0256
ENSG00000208017	1.30632	hsa-mir-140 [Source:miRBase;Acc:MI0000456]	hsa-mir-140
ENSG00000104884	1.30609	TFIIH basal transcription factor complex helicase subunit (EC 3.6.1.-) (DNA-repair protein complementing XP-D cells) (Xeroderma pigmentosum group D-complementing protein) (CXPD) [Source:UniProtKB/Swiss-Prot;Acc:P18074]	ERCC2
ENSG00000183760	1.30598	Iron/zinc purple acid phosphatase-like protein Precursor (EC 3.1.3.2) [Source:UniProtKB/Swiss-Prot;Acc:Q6ZNF0]	PALP
ENSG00000186526	1.30579	Cytochrome P450 4F8 (EC 1.14.14.1) (CYPIVF8) [Source:UniProtKB/Swiss-Prot;Acc:P98187]	CYP4F8
ENSG00000196176	1.30522	Histone H4 [Source:UniProtKB/Swiss-Prot;Acc:P62805]	HIST1H4A
ENSG00000189119	1.30499		ENSG00000189119
ENSG00000164896	1.30499	Fas-activated serine/threonine kinase (EC 2.7.11.8) (FAST kinase) [Source:UniProtKB/Swiss-Prot;Acc:Q14296]	FASTK
ENSG00000196844	1.30491	Uncharacterized protein C11orf038 Precursor [Source:UniProtKB/Swiss-Prot;Acc:Q6UY27]	C11orf38
ENSG00000188419	1.30453	Rab proteins geranylgeranyltransferase component A 1 (Rab escort protein 1) (REP-1) (Choroideraemia protein) (TCD protein) [Source:UniProtKB/Swiss-Prot;Acc:P24386]	CHM
ENSG00000099385	1.30442	B-cell CLL/lymphoma 7 protein family member C [Source:UniProtKB/Swiss-Prot;Acc:Q8WUZ0]	BCL7C
ENSG00000145248	1.30425	Sodium/bile acid cotransporter 4 (Na(+)/bile acid cotransporter 4) (Solute carrier family 10 member 4) [Source:UniProtKB/Swiss-Prot;Acc:Q96EP9]	SLC10A4
ENSG00000207429	1.30393	small nucleolar RNA, C/D box 55 (SNORD55) on chromosome 1 [Source:RefSeq_dna;Acc:NR_000015]	SNORD55
ENSG00000099977	1.30365	D-dopachrome decarboxylase (EC 4.1.1.84) (D-dopachrome tautomerase) (Phenylpyruvate tautomerase II) [Source:UniProtKB/Swiss-Prot;Acc:P30046]	DDT
ENSG00000205875	1.30319		LOC197350
ENSG00000160220	1.30297	Periodic tryptophan protein 2 homolog [Source:UniProtKB/Swiss-Prot;Acc:Q15269]	PWP2H
ENSG00000185102	1.30296	GJD4 protein Fragment [Source:UniProtKB/TrEMBL;Acc:Q8IV12]	ENSG00000185102
ENSG00000168209	1.30294	DNA-damage-inducible transcript 4 protein (Protein regulated in development and DNA damage response 1) (REDD-1) (HIF-1 responsive protein RTP801) [Source:UniProtKB/Swiss-Prot;Acc:Q9NX09]	DDIT4
ENSG00000111640	1.30253	Glyceraldehyde-3-phosphate dehydrogenase (EC 1.2.1.12) (GAPDH) [Source:UniProtKB/Swiss-Prot;Acc:P04406]	GAPDH
ENSG00000198307	1.30234	Histone H2A-Bbd type 2/3 (H2A Barr body-deficient) (H2A.Bbd) [Source:UniProtKB/Swiss-Prot;Acc:P0C5Z0]	H2AFB2
ENSG00000026025	1.30208	Vimentin [Source:UniProtKB/Swiss-Prot;Acc:P08670]	VIM
ENSG00000181857	1.30203		ENSG00000181857
ENSG00000139910	1.30199	RNA-binding protein Nova-1 (Neuro-oncological ventral antigen 1) (Onconeural ventral antigen 1) (Paraneoplastic Ri antigen) (Ventral neuron-specific protein 1) [Source:UniProtKB/Swiss-Prot;Acc:P51513]	NOVA1
ENSG00000189011	1.30183	Postmeiotic segregation increased 2-like protein 5 [Source:UniProtKB/Swiss-Prot;Acc:A8MQ11]	PMS2L2
ENSG00000171657	1.30172	Probable G-protein coupled receptor 82 [Source:UniProtKB/Swiss-Prot;Acc:Q96P67]	GPR82
ENSG00000168625	1.30169		ENSG00000168625
ENSG00000167165	1.30134	UDP-glucuronosyltransferase 1-8 Precursor (EC 2.4.1.17) (UDP-glucuronosyltransferase 1A8) (UDPGT) (UGT1*8) (UGT1-08) (UGT1.8) (UGT-1H) (UGT1H) [Source:UniProtKB/Swiss-Prot;Acc:Q9HAW9]	UGT1A8
ENSG00000125046	1.30129	Uncharacterized protein C3orf32 [Source:UniProtKB/Swiss-Prot;Acc:Q9Y2M2]	C3orf32
ENSG00000169908	1.30113	Transmembrane 4 L6 family member 1 (Tumor-associated antigen L6) (Membrane component surface marker 1) (M3S1) [Source:UniProtKB/Swiss-Prot;Acc:P30408]	TM4SF1
ENSG00000132912	1.3009	Dynactin subunit 4 (Dynactin subunit p62) [Source:UniProtKB/Swiss-Prot;Acc:Q9UJW0]	DCTN4
ENSG00000171246	1.30086	Neuronal pentraxin-1 Precursor (NP1) (Neuronal pentraxin I) (NP-I) [Source:UniProtKB/Swiss-Prot;Acc:Q15818]	NPTX1
ENSG00000171443	1.30081	Zinc finger protein 524 [Source:UniProtKB/Swiss-Prot;Acc:Q96C55]	ZNF524
ENSG00000105352	1.30074	Carcinoembryonic antigen-related cell adhesion molecule 4 Precursor (Carcinoembryonic antigen CGM7) (Non-specific cross-reacting antigen W236) [Source:UniProtKB/Swiss-Prot;Acc:O75871]	CEACAM4
ENSG00000167984	1.30071	Protein NLRC3 (Nucleotide-binding oligomerization domain protein 3) (Caterpiller protein 16.2) (CLR16.2) (CARD15-like protein) [Source:UniProtKB/Swiss-Prot;Acc:Q7RTR2]	NLRC3
ENSG00000183611	1.30063	ribosomal protein L32 pseudogene 3 (RPL32P3) on chromosome 3 [Source:RefSeq_dna;Acc:NR_003111]	RPL32P3
ENSG00000132780	1.30032	Nuclear autoantigenic sperm protein (NASP) [Source:UniProtKB/Swiss-Prot;Acc:P49321]	NASP
ENSG00000147789	1.30027	Zinc finger protein 7 (Zinc finger protein KOX4) (Zinc finger protein HF.16) [Source:UniProtKB/Swiss-Prot;Acc:P17097]	ZNF7
ENSG00000175215	1.29992	Carboxy-terminal domain RNA polymerase II polypeptide A small phosphatase 2 (EC 3.1.3.16) (Small CTD phosphatase 2) (SCP2) (Nuclear LIM interactor-interacting factor 2) (NLI-interacting factor 2) [Source:UniProtKB/Swiss-Prot;Acc:O14595]	CTDSP2
ENSG00000139597	1.29973	NEDD4-binding protein 2-like 1 [Source:UniProtKB/Swiss-Prot;Acc:Q5TBK1]	N4BP2L1
ENSG00000058335	1.29973	Ras-specific guanine nucleotide-releasing factor 1 (Ras-GRF1) (Guanine nucleotide-releasing factor 1) (Guanine nucleotide-releasing protein) (Ras-specific nucleotide exchange factor CDC25) [Source:UniProtKB/Swiss-Prot;Acc:Q13972]	RASGRF1
ENSG00000106603	1.29916	Uncharacterized protein C7orf44 [Source:UniProtKB/Swiss-Prot;Acc:Q9GZY4]	C7orf44
ENSG00000110048	1.29915	Oxysterol-binding protein 1 [Source:UniProtKB/Swiss-Prot;Acc:P22059]	OSBP
ENSG00000152428	1.29894	Methionyl-tRNA synthetase, mitochondrial Precursor (EC 6.1.1.10) (Mitochondrial methionine--tRNA ligase) (MtMetRS) (Methionine--tRNA ligase 2) [Source:UniProtKB/Swiss-Prot;Acc:Q96GW9]	MARS2
ENSG00000181234	1.29884	Transmembrane protein 132C Precursor [Source:UniProtKB/Swiss-Prot;Acc:Q8N3T6]	TMEM132C
ENSG00000197958	1.29873	60S ribosomal protein L12 [Source:UniProtKB/Swiss-Prot;Acc:P30050]	RPL12
ENSG00000130653	1.29855	Patatin-like phospholipase domain-containing protein 7 (EC 3.1.1.-) [Source:UniProtKB/Swiss-Prot;Acc:Q6ZV29]	PNPLA7
ENSG00000179111	1.29846	Transcription factor HES-7 (Hairy and enhancer of split 7) (bHLH factor Hes7) [Source:UniProtKB/Swiss-Prot;Acc:Q9BYE0]	HES7
ENSG00000163794	1.29826	Urocortin Precursor [Source:UniProtKB/Swiss-Prot;Acc:P55089]	UCN
ENSG00000188740	1.29811	Neuroblastoma breakpoint family member 5 [Source:UniProtKB/Swiss-Prot;Acc:Q86XG9]	NBPF5
ENSG00000187025	1.29799		ENSG00000187025
ENSG00000134313	1.2978	Ankyrin repeat-rich membrane spanning protein (Kinase D-interacting substrate of 220 kDa) [Source:UniProtKB/Swiss-Prot;Acc:Q9ULH0]	KIDINS220
ENSG00000197238	1.29773	Histone H4 [Source:UniProtKB/Swiss-Prot;Acc:P62805]	HIST1H4J
ENSG00000183971	1.29773	Neuropeptide W Precursor (Preproprotein L8) (hPPL8) (NPW23) (hL8) (NPW30) (hL8C)[Neuropeptide W-23][Neuropeptide W-30] [Source:UniProtKB/Swiss-Prot;Acc:Q8N729]	NPW
ENSG00000099795	1.2976	NADH dehydrogenase [ubiquinone] 1 beta subcomplex subunit 7 (NADH-ubiquinone oxidoreductase B18 subunit) (Complex I-B18) (CI-B18) (Cell adhesion protein SQM1) [Source:UniProtKB/Swiss-Prot;Acc:P17568]	NDUFB7
ENSG00000175567	1.29728	Mitochondrial uncoupling protein 2 (UCP 2) (UCPH) [Source:UniProtKB/Swiss-Prot;Acc:P55851]	UCP2
ENSG00000183475	1.29725	Ankyrin repeat and SOCS box protein 7 (ASB-7) [Source:UniProtKB/Swiss-Prot;Acc:Q9H672]	ASB7
ENSG00000125378	1.2972	Bone morphogenetic protein 4 Precursor (BMP-4) (BMP-2B) [Source:UniProtKB/Swiss-Prot;Acc:P12644]	BMP4
ENSG00000137073	1.29702	Ubiquitin-associated protein 2 [Source:UniProtKB/Swiss-Prot;Acc:Q5T6F2]	UBAP2
ENSG00000124613	1.29685	Zinc finger protein 391 [Source:UniProtKB/Swiss-Prot;Acc:Q9UJN7]	ZNF391
ENSG00000173559	1.29682	Oligonucleotide/oligosaccharide-binding fold-containing protein 2A [Source:UniProtKB/Swiss-Prot;Acc:Q96AH0]	OBFC2A
ENSG00000133256	1.29674	Rod cGMP-specific 3',5'-cyclic phosphodiesterase subunit beta Precursor (EC 3.1.4.35) (GMP-PDE beta) [Source:UniProtKB/Swiss-Prot;Acc:P35913]	PDE6B
ENSG00000186723	1.29656	Olfactory receptor 10H1 [Source:UniProtKB/Swiss-Prot;Acc:Q9Y4A9]	OR10H1
ENSG00000173262	1.2964	Solute carrier family 2, facilitated glucose transporter member 14 (Glucose transporter type 14) (GLUT-14) [Source:UniProtKB/Swiss-Prot;Acc:Q8TDB8]	SLC2A14
ENSG00000136206	1.29611	Williams-Beuren syndrome chromosomal region 19 protein [Source:UniProtKB/Swiss-Prot;Acc:Q8NFV5]	WBSCR19
ENSG00000189087	1.29585		ENSG00000189087
ENSG00000008438	1.29581	Peptidoglycan recognition protein Precursor (PGRP-S) [Source:UniProtKB/Swiss-Prot;Acc:O75594]	PGLYRP1
ENSG00000183963	1.29579	Smoothelin [Source:UniProtKB/Swiss-Prot;Acc:P53814]	SMTN
ENSG00000159173	1.29576	Troponin I, slow skeletal muscle (Troponin I, slow-twitch isoform) [Source:UniProtKB/Swiss-Prot;Acc:P19237]	TNNI1
ENSG00000104886	1.2955	Pleckstrin homology domain-containing family J member 1 (Guanine nucleotide-releasing protein x) [Source:UniProtKB/Swiss-Prot;Acc:Q9NW61]	PLEKHJ1
ENSG00000196090	1.29546	Receptor-type tyrosine-protein phosphatase T Precursor (EC 3.1.3.48) (R-PTP-T) (RPTP-rho) [Source:UniProtKB/Swiss-Prot;Acc:O14522]	PTPRT
ENSG00000153827	1.29528	Probable E3 ubiquitin-protein ligase TRIP12 (EC 6.3.2.-) (Thyroid receptor-interacting protein 12) (TRIP-12) [Source:UniProtKB/Swiss-Prot;Acc:Q14669]	TRIP12
ENSG00000070540	1.29512	WD repeat domain phosphoinositide-interacting protein 1 (WIPI-1) (WD40 repeat protein interacting with phosphoinositides of 49 kDa) (WIPI 49 kDa) (Atg18 protein homolog) [Source:UniProtKB/Swiss-Prot;Acc:Q5MNZ9]	WIPI1
ENSG00000189077	1.29479	Transmembrane protein 120A (Transmembrane protein induced by tumor necrosis factor alpha) [Source:UniProtKB/Swiss-Prot;Acc:Q9BXJ8]	TMEM120A
ENSG00000172687	1.2947	Protein ZNF738 [Source:UniProtKB/Swiss-Prot;Acc:Q8NE65]	ZNF738
ENSG00000211389	1.29468		ENSG00000211389
ENSG00000204764	1.29451	Ran-binding protein 17 [Source:UniProtKB/Swiss-Prot;Acc:Q9H2T7]	RANBP17
ENSG00000204469	1.29413	HLA-B associated transcript-2 [Source:RefSeq_peptide;Acc:NP_542417]	BAT2
ENSG00000068650	1.2941	Probable phospholipid-transporting ATPase IH (EC 3.6.3.1) (ATPase class I type 11A) (ATPase IS) [Source:UniProtKB/Swiss-Prot;Acc:P98196]	ATP11A
ENSG00000109047	1.29405	Recoverin (Cancer-associated retinopathy protein) (Protein CAR) [Source:UniProtKB/Swiss-Prot;Acc:P35243]	RCVRN
ENSG00000101457	1.29355	Deoxynucleotidyltransferase terminal-interacting protein 1 (Terminal deoxynucleotidyltransferase-interacting factor 1) (TdT-interacting factor 1) (TdIF1) [Source:UniProtKB/Swiss-Prot;Acc:Q9H147]	DNTTIP1
ENSG00000203697	1.29339	Uncharacterized protein CAPN8 [Source:UniProtKB/TrEMBL;Acc:A6NHC0]	CAPN8
ENSG00000108641	1.29333	B9 domain-containing protein 1 [Source:UniProtKB/Swiss-Prot;Acc:Q9UPM9]	B9D1
ENSG00000169026	1.29283	Major facilitator superfamily domain-containing protein 7 (Myosin light polypeptide 5 regulatory protein) (MYL5) [Source:UniProtKB/Swiss-Prot;Acc:Q6UXD7]	MFSD7
ENSG00000088038	1.29277	CCR4-NOT transcription complex subunit 3 (CCR4-associated factor 3) (Leukocyte receptor cluster member 2) [Source:UniProtKB/Swiss-Prot;Acc:O75175]	CNOT3
ENSG00000125409	1.29263	Tektin-3 [Source:UniProtKB/Swiss-Prot;Acc:Q9BXF9]	TEKT3
ENSG00000184390	1.29253		ENSG00000184390
ENSG00000107186	1.29247	Multiple PDZ domain protein (Multi-PDZ domain protein 1) [Source:UniProtKB/Swiss-Prot;Acc:O75970]	MPDZ
ENSG00000136868	1.29246	High affinity copper uptake protein 1 (Copper transporter 1) (hCTR1) (Solute carrier family 31 member 1) [Source:UniProtKB/Swiss-Prot;Acc:O15431]	SLC31A1
ENSG00000188076	1.29241	secretoglobin, family 1C, member 1 [Source:RefSeq_peptide;Acc:NP_663626]	SCGB1C1
ENSG00000173436	1.2924	UPF0327 protein C1orf151 [Source:UniProtKB/Swiss-Prot;Acc:Q5TGZ0]	C1orf151
ENSG00000187612	1.29236	Olfactory receptor 5W2 (Olfactory receptor OR11-155) [Source:UniProtKB/Swiss-Prot;Acc:Q8NH69]	OR5W2
ENSG00000188290	1.29234	Transcription factor HES-4 (Hairy and enhancer of split 4) (bHLH factor Hes4) [Source:UniProtKB/Swiss-Prot;Acc:Q9HCC6]	HES4
ENSG00000175176	1.29227	Zinc finger protein 674 [Source:UniProtKB/Swiss-Prot;Acc:Q2M3X9]	ZNF674
ENSG00000103510	1.29218	Probable histone acetyltransferase MYST1 (EC 2.3.1.48) (MYST protein 1) (MOZ, YBF2/SAS3, SAS2 and TIP60 protein 1) (hMOF) [Source:UniProtKB/Swiss-Prot;Acc:Q9H7Z6]	MYST1
ENSG00000079999	1.29217	Kelch-like ECH-associated protein 1 (Cytosolic inhibitor of Nrf2) (INrf2) (Kelch-like protein 19) [Source:UniProtKB/Swiss-Prot;Acc:Q14145]	KEAP1
ENSG00000099617	1.29205	Ephrin-A2 Precursor (EPH-related receptor tyrosine kinase ligand 6) (LERK-6) (HEK7-ligand) (HEK7-L) [Source:UniProtKB/Swiss-Prot;Acc:O43921]	EFNA2
ENSG00000137504	1.29205	CREB/ATF bZIP transcription factor (Host cell factor-binding transcription factor Zhangfei) (HCF-binding transcription factor Zhangfei) [Source:UniProtKB/Swiss-Prot;Acc:Q9NS37]	CREBZF
ENSG00000118194	1.29186	Troponin T, cardiac muscle (TnTc) (Cardiac muscle troponin T) (cTnT) [Source:UniProtKB/Swiss-Prot;Acc:P45379]	TNNT2
ENSG00000188447	1.29178	Uncharacterized protein ENSP00000344336 [Source:UniProtKB/TrEMBL;Acc:A6NN47]	ENSP00000344336
ENSG00000197238	1.29173	Histone H4. [Source:Uniprot/SWISSPROT;Acc:P62805]	HIST1H4J
ENSG00000154133	1.29159	Roundabout homolog 4 Precursor (Magic roundabout) [Source:UniProtKB/Swiss-Prot;Acc:Q8WZ75]	ROBO4
ENSG00000069020	1.29157	Microtubule-associated serine/threonine-protein kinase 4 (EC 2.7.11.1) [Source:UniProtKB/Swiss-Prot;Acc:O15021]	MAST4
ENSG00000119431	1.29122	Haloacid dehalogenase-like hydrolase domain-containing protein 3 [Source:UniProtKB/Swiss-Prot;Acc:Q9BSH5]	HDHD3
ENSG00000172460	1.29116	Peptidase S1 domain-containing protein MGC52282 [Source:UniProtKB/Swiss-Prot;Acc:Q8IVY7]	MGC52282
ENSG00000184470	1.29088	Thioredoxin reductase 2, mitochondrial Precursor (EC 1.8.1.9) (Thioredoxin reductase TR3) (TR-beta) (Selenoprotein Z) (SelZ) [Source:UniProtKB/Swiss-Prot;Acc:Q9NNW7]	TXNRD2
ENSG00000090581	1.29072	N-acetylglucosamine-1-phosphotransferase subunit gamma Precursor (GlcNAc-1-phosphotransferase subunit gamma) (UDP-N-acetylglucosamine-1-phosphotransferase subunit gamma) [Source:UniProtKB/Swiss-Prot;Acc:Q9UJJ9]	GNPTG
ENSG00000103037	1.2904	SET domain-containing protein 6 [Source:UniProtKB/Swiss-Prot;Acc:Q8TBK2]	SETD6
ENSG00000162598	1.29023	Uncharacterized protein C1orf87 [Source:UniProtKB/Swiss-Prot;Acc:Q8N0U7]	C1orf87
ENSG00000158427	1.29012	NB thymosin beta (Thymosin-like protein 8) [Source:UniProtKB/Swiss-Prot;Acc:Q99406]	TMSB15B
ENSG00000170876	1.28978	Transmembrane protein 43 [Source:UniProtKB/Swiss-Prot;Acc:Q9BTV4]	TMEM43
ENSG00000142279	1.28962	Wilms tumor protein 1-interacting protein (WT1-interacting protein) [Source:UniProtKB/Swiss-Prot;Acc:A6NIX2]	WTIP
ENSG00000185686	1.28947	Melanoma antigen preferentially expressed in tumors (Preferentially expressed antigen of melanoma) (OPA-interacting protein 4) (OIP4) [Source:UniProtKB/Swiss-Prot;Acc:P78395]	PRAME
ENSG00000107902	1.28947	Phospholysine phosphohistidine inorganic pyrophosphate phosphatase (EC 3.6.1.1) (EC 3.1.3.-) (hLHPP) [Source:UniProtKB/Swiss-Prot;Acc:Q9H008]	LHPP
ENSG00000157800	1.2893	Sugar phosphate exchanger 3 (Solute carrier family 37 member 3) [Source:UniProtKB/Swiss-Prot;Acc:Q8NCC5]	SLC37A3
ENSG00000155158	1.28907	TPR repeat-containing protein C9orf52 [Source:UniProtKB/Swiss-Prot;Acc:Q5VTQ0]	C9orf52
ENSG00000203709	1.28901	Chromosome 1 open reading frame 132 Fragment [Source:UniProtKB/TrEMBL;Acc:Q5JTA6]	C1orf132
ENSG00000165115	1.28895	Kinesin-like protein KIF27 [Source:UniProtKB/Swiss-Prot;Acc:Q86VH2]	KIF27
ENSG00000125063	1.28874	CDNA FLJ20413 fis, clone KAT02170. [Source:Uniprot/SPTREMBL;Acc:Q9NX68]	FLJ20413
ENSG00000166847	1.28856	Dynactin subunit 5 (Dynactin subunit p25) [Source:UniProtKB/Swiss-Prot;Acc:Q9BTE1]	DCTN5
ENSG00000109063	1.28831	Myosin-3 (Myosin heavy chain 3) (Myosin heavy chain, fast skeletal muscle, embryonic) (Muscle embryonic myosin heavy chain) (SMHCE) [Source:UniProtKB/Swiss-Prot;Acc:P11055]	MYH3
ENSG00000132139	1.2883	GAS2-like protein 2 (Growth arrest-specific protein 2-like 2) (GAS2-related protein on chromosome 17) [Source:UniProtKB/Swiss-Prot;Acc:Q8NHY3]	GAS2L2
ENSG00000168884	1.28783	TNFAIP3-interacting protein 2 (Fetal liver LKB1-interacting protein) (A20-binding inhibitor of NF-kappa-B activation 2) (ABIN-2) [Source:UniProtKB/Swiss-Prot;Acc:Q8NFZ5]	TNIP2
ENSG00000206437	1.28773	Lymphotoxin-beta (LT-beta) (Tumor necrosis factor C) (TNF-C) (Tumor necrosis factor ligand superfamily member 3) [Source:UniProtKB/Swiss-Prot;Acc:Q06643]	LTB
ENSG00000125821	1.28772	D-tyrosyl-tRNA(Tyr) deacylase 1 (EC 3.1.-.-) (Histidyl-tRNA synthetase-related) [Source:UniProtKB/Swiss-Prot;Acc:Q8TEA8]	HARS2
ENSG00000162302	1.28769	Ribosomal protein S6 kinase alpha-4 (EC 2.7.11.1) (Nuclear mitogen- and stress-activated protein kinase 2) (90 kDa ribosomal protein S6 kinase 4) (Ribosomal protein kinase B) (RSKB) [Source:UniProtKB/Swiss-Prot;Acc:O75676]	RPS6KA4
ENSG00000173660	1.28723	Cytochrome b-c1 complex subunit 6, mitochondrial (Ubiquinol-cytochrome c reductase complex 11 kDa protein) (Cytochrome c1 non-heme 11 kDa protein) (Mitochondrial hinge protein) [Source:UniProtKB/Swiss-Prot;Acc:P07919]	UQCRH
ENSG00000163923	1.28707	60S ribosomal protein L39-like (L39-2) [Source:UniProtKB/Swiss-Prot;Acc:Q96EH5]	RPL39L
ENSG00000170633	1.28694	E3 ubiquitin-protein ligase RNF34 (EC 6.3.2.-) (RING finger protein 34) (RING finger protein RIFF) (FYVE-RING finger protein Momo) [Source:UniProtKB/Swiss-Prot;Acc:Q969K3]	RNF34
ENSG00000148346	1.2869	Neutrophil gelatinase-associated lipocalin Precursor (NGAL) (p25) (25 kDa alpha-2-microglobulin-related subunit of MMP-9) (Lipocalin-2) (Oncogene 24p3) [Source:UniProtKB/Swiss-Prot;Acc:P80188]	LCN2
ENSG00000198984	1.28675	hsa-mir-345 [Source:miRBase;Acc:MI0000825]	hsa-mir-345
ENSG00000185569	1.28654		ENSG00000185569
ENSG00000062524	1.28651	Leukocyte tyrosine kinase receptor Precursor (EC 2.7.10.1) (Protein tyrosine kinase 1) [Source:UniProtKB/Swiss-Prot;Acc:P29376]	LTK
ENSG00000182066	1.28627		ENSG00000182066
ENSG00000204461	1.28608		ENSG00000204461
ENSG00000111361	1.2859	Translation initiation factor eIF-2B subunit alpha (eIF-2B GDP-GTP exchange factor subunit alpha) [Source:UniProtKB/Swiss-Prot;Acc:Q14232]	EIF2B1
ENSG00000006704	1.28557	General transcription factor II-I repeat domain-containing protein 1 (GTF2I repeat domain-containing protein 1) (Muscle TFII-I repeat domain-containing protein 1) (General transcription factor III) [Source:UniProtKB/Swiss-Prot;Acc:Q9UHL9]	GTF2IRD1
ENSG00000118639	1.28546	RING finger protein 103 (Zinc finger protein 103 homolog) (Zfp-103) (KF-1) (hKF-1) [Source:UniProtKB/Swiss-Prot;Acc:O00237]	RNF103
ENSG00000102309	1.28544	Peptidyl-prolyl cis-trans isomerase NIMA-interacting 4 (EC 5.2.1.8) (Rotamase Pin4) (PPIase Pin4) (Parvulin 14) (hPar14) (Par14) (Peptidyl-prolyl cis/trans isomerase EPVH) [Source:UniProtKB/Swiss-Prot;Acc:Q9Y237]	PIN4
ENSG00000101493	1.28531	Zinc finger protein 516 [Source:UniProtKB/Swiss-Prot;Acc:Q92618]	ZNF516
ENSG00000179044	1.28518	Exocyst complex component 3-like protein (Protein Jiangli) [Source:UniProtKB/Swiss-Prot;Acc:Q86VI1]	EXOC3L
ENSG00000161944	1.28497	Asialoglycoprotein receptor 2 (ASGP-R 2) (ASGPR 2) (Hepatic lectin H2) [Source:UniProtKB/Swiss-Prot;Acc:P07307]	ASGR2
ENSG00000132825	1.2848	Protein phosphatase 1 regulatory subunit 3D (Protein phosphatase 1, regulatory subunit 6) (Protein phosphatase 1-binding subunit R6) [Source:UniProtKB/Swiss-Prot;Acc:O95685]	PPP1R3D
ENSG00000184083	1.28477	Constitutive coactivator of PPAR-gamma-like protein 2 (Protein FAM120C) (Tumor antigen BJ-HCC-21) [Source:UniProtKB/Swiss-Prot;Acc:Q9NX05]	FAM120C
ENSG00000121769	1.28463	Fatty acid-binding protein, heart (Heart-type fatty acid-binding protein) (H-FABP) (Muscle fatty acid-binding protein) (M-FABP) (Mammary-derived growth inhibitor) (MDGI) [Source:UniProtKB/Swiss-Prot;Acc:P05413]	FABP3
ENSG00000160191	1.28442	High affinity cGMP-specific 3',5'-cyclic phosphodiesterase 9A (EC 3.1.4.35) [Source:UniProtKB/Swiss-Prot;Acc:O76083]	PDE9A
ENSG00000178913	1.28425	Transcription initiation factor TFIID subunit 7 (Transcription initiation factor TFIID 55 kDa subunit) (TAF(II)55) (TAFII-55) (TAFII55) (RNA polymerase II TBP-associated factor subunit F) [Source:UniProtKB/Swiss-Prot;Acc:Q15545]	TAF7
ENSG00000174564	1.2842	Interleukin-20 receptor beta chain Precursor (IL-20R-beta) (IL-20R2) [Source:UniProtKB/Swiss-Prot;Acc:Q6UXL0]	IL20RB
ENSG00000128228	1.28416	Stromal cell-derived factor 2-like protein 1 Precursor (SDF2-like protein 1) (PWP1-interacting protein 8) [Source:UniProtKB/Swiss-Prot;Acc:Q9HCN8]	SDF2L1
ENSG00000072310	1.28413	Sterol regulatory element-binding protein 1 (SREBP-1) (Sterol regulatory element-binding transcription factor 1)[Processed sterol regulatory element-binding protein 1] [Source:UniProtKB/Swiss-Prot;Acc:P36956]	SREBF1
ENSG00000140090	1.28395	Sodium/potassium/calcium exchanger 4 Precursor (Na(+)/K(+)/Ca(2+)-exchange protein 4) (Solute carrier family 24 member 4) [Source:UniProtKB/Swiss-Prot;Acc:Q8NFF2]	SLC24A4
ENSG00000046653	1.28383	Neuronal membrane glycoprotein M6-b (M6b) [Source:UniProtKB/Swiss-Prot;Acc:Q13491]	GPM6B
ENSG00000156232	1.28365	WH2 domain-containing protein 1 [Source:UniProtKB/Swiss-Prot;Acc:Q8TF30]	WHDC1L1
ENSG00000134817	1.28358	Apelin receptor (G-protein coupled receptor APJ) (Angiotensin receptor-like 1) (HG11) [Source:UniProtKB/Swiss-Prot;Acc:P35414]	APLNR
ENSG00000204682	1.28355	Putative uncharacterized protein C10orf114 [Source:UniProtKB/Swiss-Prot;Acc:Q5T4H9]	C10orf114
ENSG00000125458	1.28343	5'(3')-deoxyribonucleotidase, cytosolic type (EC 3.1.3.-) (Cytosolic 5',3'-pyrimidine nucleotidase) (Deoxy-5'-nucleotidase 1) (dNT-1) [Source:UniProtKB/Swiss-Prot;Acc:Q8TCD5]	NT5C
ENSG00000167515	1.28301	Trafficking protein particle complex subunit 2-like protein [Source:UniProtKB/Swiss-Prot;Acc:Q9UL33]	TRAPPC2L
ENSG00000198513	1.28297	Atlastin-1 (Guanine nucleotide-binding protein 3) (GTP-binding protein 3) (GBP-3) (Brain-specific GTP-binding protein) [Source:UniProtKB/Swiss-Prot;Acc:Q8WXF7]	SPG3A
ENSG00000037474	1.2828	tRNA (cytosine-5-)-methyltransferase NSUN2 (EC 2.1.1.29) (NOL1/NOP2/Sun domain family member 2) (tRNA (cytosine-5-)-methyltransferase) (tRNA methyltransferase 4 homolog) (hTrm4) [Source:UniProtKB/Swiss-Prot;Acc:Q08J23]	NSUN2
ENSG00000171427	1.28265		ENSG00000171427
ENSG00000188002	1.28264	LOC728613 protein Fragment [Source:UniProtKB/TrEMBL;Acc:Q7Z6L2]	LOC728613
ENSG00000176485	1.28256	HRAS-like suppressor 3 (H-rev 107 protein homolog) (HREV107-3) (Renal carcinoma antigen NY-REN-65) [Source:UniProtKB/Swiss-Prot;Acc:P53816]	HRASLS3
ENSG00000189057	1.28248	Protein FAM111B (Cancer-associated nucleoprotein) [Source:UniProtKB/Swiss-Prot;Acc:Q6SJ93]	FAM111B
ENSG00000171346	1.28244	Keratin, type I cytoskeletal 15 (Cytokeratin-15) (CK-15) (Keratin-15) (K15) [Source:UniProtKB/Swiss-Prot;Acc:P19012]	KRT15
ENSG00000004846	1.28232	ATP-binding cassette sub-family B member 5 (P-glycoprotein ABCB5) (ABCB5 P-gp) [Source:UniProtKB/Swiss-Prot;Acc:Q2M3G0]	ABCB5
ENSG00000181215	1.28172	Uncharacterized protein FLJ46481 [Source:UniProtKB/Swiss-Prot;Acc:Q6ZRC1]	FLJ46481
ENSG00000196366	1.28125	Uncharacterized protein C9orf163 [Source:UniProtKB/Swiss-Prot;Acc:Q8N9P6]	C9orf163
ENSG00000132623	1.2811	Ankyrin repeat domain-containing protein 5 [Source:UniProtKB/Swiss-Prot;Acc:Q9NU02]	ANKRD5
ENSG00000168746	1.28107	Uncharacterized protein C20orf62 [Source:UniProtKB/Swiss-Prot;Acc:Q4KN68]	C20orf62
ENSG00000169213	1.28103	Ras-related protein Rab-3B [Source:UniProtKB/Swiss-Prot;Acc:P20337]	RAB3B
ENSG00000167077	1.28089	meiosis defective 1 [Source:RefSeq_peptide;Acc:NP_689726]	MEI1
ENSG00000167505	1.28076	CDNA FLJ30679 fis, clone FCBBF2000105. [Source:Uniprot/SPTREMBL;Acc:Q96NK6]	FLJ30679
ENSG00000158169	1.28057	Fanconi anemia group C protein (Protein FACC) [Source:UniProtKB/Swiss-Prot;Acc:Q00597]	FANCC
ENSG00000197403	1.28044	Olfactory receptor 6N1 [Source:UniProtKB/Swiss-Prot;Acc:Q8NGY5]	OR6N1
ENSG00000185262	1.2804	Protein FAM100B [Source:UniProtKB/Swiss-Prot;Acc:Q8IYN6]	FAM100B
ENSG00000115365	1.28009	LanC-like protein 1 (40 kDa erythrocyte membrane protein) (p40) [Source:UniProtKB/Swiss-Prot;Acc:O43813]	LANCL1
ENSG00000072195	1.28007	Striated muscle preferentially expressed protein kinase (EC 2.7.11.1) (Aortic preferentially expressed protein 1) (APEG-1) [Source:UniProtKB/Swiss-Prot;Acc:Q15772]	SPEG
ENSG00000084070	1.27998	Stromal membrane-associated protein 2 (Stromal membrane-associated protein 1-like) [Source:UniProtKB/Swiss-Prot;Acc:Q8WU79]	SMAP2
ENSG00000010319	1.27953	Semaphorin-3G Precursor (Semaphorin sem2) [Source:UniProtKB/Swiss-Prot;Acc:Q9NS98]	SEMA3G
ENSG00000155729	1.27944	BTB/POZ domain-containing protein KCTD18 [Source:UniProtKB/Swiss-Prot;Acc:Q6PI47]	KCTD18
ENSG00000090565	1.27942	Rab11 family-interacting protein 3 (Rab11-FIP3) (EF hands-containing Rab-interacting protein) (Eferin) [Source:UniProtKB/Swiss-Prot;Acc:O75154]	RAB11FIP3
ENSG00000149506	1.2792	Zona pellucida sperm-binding protein 1 Precursor (Zona pellucida glycoprotein 1) (Zp-1)[Processed zona pellucida sperm-binding protein 1] [Source:UniProtKB/Swiss-Prot;Acc:P60852]	ZP1
ENSG00000102172	1.27888	Spermine synthase (EC 2.5.1.22) (SPMSY) (Spermidine aminopropyltransferase) [Source:UniProtKB/Swiss-Prot;Acc:P52788]	SMS
ENSG00000136770	1.27857	DnaJ homolog subfamily C member 1 (DnaJ protein homolog MTJ1) [Source:UniProtKB/Swiss-Prot;Acc:Q96KC8]	DNAJC1
ENSG00000196694	1.27826		ENSG00000196694
ENSG00000186082	1.27823		ENSG00000186082
ENSG00000135100	1.2782	Hepatocyte nuclear factor 1-alpha (HNF-1A) (Liver-specific transcription factor LF-B1) (LFB1) (Transcription factor 1) (TCF-1) [Source:UniProtKB/Swiss-Prot;Acc:P20823]	HNF1A
ENSG00000172586	1.27784	Coiled-coil-helix-coiled-coil-helix domain-containing protein 1 (C2360) [Source:UniProtKB/Swiss-Prot;Acc:Q96BP2]	CHCHD1
ENSG00000110931	1.2777	Calcium/calmodulin-dependent protein kinase kinase 2 (EC 2.7.11.17) (Calcium/calmodulin-dependent protein kinase kinase beta) (CaM-kinase kinase beta) (CaM-KK beta) (CaMKK beta) [Source:UniProtKB/Swiss-Prot;Acc:Q96RR4]	CAMKK2
ENSG00000181984	1.27742	Golgin subfamily A member 8C [Source:UniProtKB/Swiss-Prot;Acc:A6NN73]	LOC729786
ENSG00000189334	1.2772	Protein S100-A14 (S100 calcium-binding protein A14) (S114). [Source:Uniprot/SWISSPROT;Acc:Q9HCY8]	S100A14
ENSG00000132702	1.27719	Hyaluronan and proteoglycan link protein 2 Precursor (Brain link protein 1) [Source:UniProtKB/Swiss-Prot;Acc:Q9GZV7]	HAPLN2
ENSG00000170786	1.27718	Epidermal retinal dehydrogenase 2 (EC 1.1.1.-) (RDH-E2) (EPHD-2) (Retinal short chain dehydrogenase reductase 2) (retSDR2) [Source:UniProtKB/Swiss-Prot;Acc:Q8N3Y7]	SDR16C5
ENSG00000102753	1.27684	Importin subunit alpha-3 (Karyopherin subunit alpha-3) (SRP1-gamma) (Importin alpha Q2) (Qip2) [Source:UniProtKB/Swiss-Prot;Acc:O00505]	KPNA3
ENSG00000123983	1.27684	Long-chain-fatty-acid--CoA ligase 3 (EC 6.2.1.3) (Long-chain acyl-CoA synthetase 3) (LACS 3) [Source:UniProtKB/Swiss-Prot;Acc:O95573]	ACSL3
ENSG00000102678	1.27681	Glia-activating factor Precursor (GAF) (Fibroblast growth factor 9) (FGF-9) (HBGF-9) [Source:UniProtKB/Swiss-Prot;Acc:P31371]	FGF9
ENSG00000204016	1.2766		ENSG00000204016
ENSG00000170049	1.27646	Voltage-gated potassium channel subunit beta-3 (K(+) channel subunit beta-3) (Kv-beta-3) [Source:UniProtKB/Swiss-Prot;Acc:O43448]	KCNAB3
ENSG00000163508	1.2764	Eomesodermin homolog [Source:UniProtKB/Swiss-Prot;Acc:O95936]	EOMES
ENSG00000160951	1.27612	Prostaglandin E2 receptor EP1 subtype (Prostanoid EP1 receptor) (PGE receptor, EP1 subtype) [Source:UniProtKB/Swiss-Prot;Acc:P34995]	PTGER1
ENSG00000168268	1.27587	5'-nucleotidase domain-containing protein 2 [Source:UniProtKB/Swiss-Prot;Acc:Q9H857]	NT5DC2
ENSG00000101146	1.27583	mRNA export factor (mRNA-associated protein mrnp 41) (Rae1 protein homolog) [Source:UniProtKB/Swiss-Prot;Acc:P78406]	RAE1
ENSG00000163888	1.27564	Calcium/calmodulin-dependent protein kinase II inhibitor 2 (CaM-KII inhibitory protein) (CaM-KIIN) [Source:UniProtKB/Swiss-Prot;Acc:Q96S95]	CAMK2N2
ENSG00000173658	1.27561		ENSG00000173658
ENSG00000160179	1.27549	ATP-binding cassette sub-family G member 1 (ATP-binding cassette transporter 8) (White protein homolog) [Source:UniProtKB/Swiss-Prot;Acc:P45844]	ABCG1
ENSG00000173027	1.27548		ENSG00000173027
ENSG00000105650	1.2752	cAMP-specific 3',5'-cyclic phosphodiesterase 4C (EC 3.1.4.17) (DPDE1) (PDE21) [Source:UniProtKB/Swiss-Prot;Acc:Q08493]	PDE4C
ENSG00000164684	1.27511	Zinc finger protein 704 [Source:UniProtKB/Swiss-Prot;Acc:Q6ZNC4]	ZNF704
ENSG00000151079	1.27508	Potassium voltage-gated channel subfamily A member 6 (Voltage-gated potassium channel subunit Kv1.6) (HBK2) [Source:UniProtKB/Swiss-Prot;Acc:P17658]	KCNA6
ENSG00000138755	1.27467	C-X-C motif chemokine 9 Precursor (Small-inducible cytokine B9) (Gamma-interferon-induced monokine) (MIG) [Source:UniProtKB/Swiss-Prot;Acc:Q07325]	CXCL9
ENSG00000173452	1.27442	Transmembrane protein 196 [Source:UniProtKB/Swiss-Prot;Acc:Q5HYL7]	TMEM196
ENSG00000106400	1.2744	Zinc finger HIT domain-containing protein 1 (Cyclin-G1-binding protein 1) (Zinc finger protein subfamily 4A member 1) (p18 Hamlet) [Source:UniProtKB/Swiss-Prot;Acc:O43257]	ZNHIT1
ENSG00000137313	1.27437	Tripartite motif-containing protein 26 (Zinc finger protein 173) (Acid finger protein) (AFP) (RING finger protein 95) [Source:UniProtKB/Swiss-Prot;Acc:Q12899]	TRIM26
ENSG00000071894	1.27437	Cleavage and polyadenylation specificity factor subunit 1 (Cleavage and polyadenylation specificity factor 160 kDa subunit) (CPSF 160 kDa subunit) [Source:UniProtKB/Swiss-Prot;Acc:Q10570]	CPSF1
ENSG00000187535	1.27414	Intraflagellar transport protein 140 homolog (WD and tetratricopeptide repeats protein 2) [Source:UniProtKB/Swiss-Prot;Acc:Q96RY7]	IFT140
ENSG00000104808	1.27397	Trans-1,2-dihydrobenzene-1,2-diol dehydrogenase (EC 1.3.1.20) (EC 1.1.1.179) (Dimeric dihydrodiol dehydrogenase) (D-xylose-NADP dehydrogenase) (D-xylose 1-dehydrogenase) (HUM2DD) [Source:UniProtKB/Swiss-Prot;Acc:Q9UQ10]	DHDH
ENSG00000143344	1.27393	Ral guanine nucleotide dissociation stimulator-like 1 (RalGDS-like 1) [Source:UniProtKB/Swiss-Prot;Acc:Q9NZL6]	RGL1
ENSG00000206441	1.27373	HLA class I histocompatibility antigen, A-1 alpha chain Precursor (MHC class I antigen A*1) [Source:UniProtKB/Swiss-Prot;Acc:P30443]	ENSG00000206441
ENSG00000198551	1.27362	Zinc finger protein 627 [Source:UniProtKB/Swiss-Prot;Acc:Q7L945]	ZNF627
ENSG00000143119	1.27347	Leukocyte surface antigen CD53 (Cell surface glycoprotein CD53) (Tetraspanin-25) (Tspan-25) (CD53 antigen) [Source:UniProtKB/Swiss-Prot;Acc:P19397]	CD53
ENSG00000047056	1.27337	WD repeat-containing protein 37 [Source:UniProtKB/Swiss-Prot;Acc:Q9Y2I8]	WDR37
ENSG00000187258	1.27281	Neuropeptide S receptor (G-protein coupled receptor 154) (G-protein coupled receptor for asthma susceptibility) (G-protein coupled receptor PGR14) [Source:UniProtKB/Swiss-Prot;Acc:Q6W5P4]	NPSR1
ENSG00000132680	1.27278	UPF0469 protein KIAA0907 [Source:UniProtKB/Swiss-Prot;Acc:Q7Z7F0]	KIAA0907
ENSG00000101558	1.27277	Vesicle-associated membrane protein-associated protein A (VAMP-associated protein A) (VAMP-A) (VAP-A) (33 kDa Vamp-associated protein) (VAP-33) [Source:UniProtKB/Swiss-Prot;Acc:Q9P0L0]	VAPA
ENSG00000139865	1.27227	Tetratricopeptide repeat protein 6 (TPR repeat protein 6) [Source:UniProtKB/Swiss-Prot;Acc:Q86TZ1]	TTC6
ENSG00000105675	1.27212	Potassium-transporting ATPase alpha chain 1 (EC 3.6.3.10) (Proton pump) (Gastric H(+)/K(+) ATPase subunit alpha) [Source:UniProtKB/Swiss-Prot;Acc:P20648]	ATP4A
ENSG00000163331	1.27189	Death-associated protein-like 1 (Early epithelial differentiation-associated protein) [Source:UniProtKB/Swiss-Prot;Acc:A0PJW8]	DAPL1
ENSG00000157954	1.27186	WD repeat domain phosphoinositide-interacting protein 2 (WIPI-2) (WIPI49-like protein 2) [Source:UniProtKB/Swiss-Prot;Acc:Q9Y4P8]	WIPI2
ENSG00000119559	1.27169	CS025_HUMAN Isoform 2 of Q9UFG5 - Homo sapiens (Human) [Source:UniProtKB/SpliceVariant;Acc:Q9UFG5-2]	C19orf25
ENSG00000146063	1.27162	Tripartite motif-containing protein 41 [Source:UniProtKB/Swiss-Prot;Acc:Q8WV44]	TRIM41
ENSG00000197837	1.2714	Histone H4 [Source:UniProtKB/Swiss-Prot;Acc:P62805]	HIST4H4
ENSG00000056097	1.27138	Zinc finger RNA-binding protein (hZFR) (M-phase phosphoprotein homolog) [Source:UniProtKB/Swiss-Prot;Acc:Q96KR1]	ZFR
ENSG00000183929	1.27126	dual specificity phosphatase 5 pseudogene (DUSP5P) on chromosome 1 [Source:RefSeq_dna;Acc:NR_002834]	DUSP5P
ENSG00000125877	1.27107	Inosine triphosphate pyrophosphatase (EC 3.6.1.19) (ITPase) (Inosine triphosphatase) (Putative oncogene protein hlc14-06-p) [Source:UniProtKB/Swiss-Prot;Acc:Q9BY32]	ITPA
ENSG00000100346	1.27101	Voltage-dependent T-type calcium channel subunit alpha-1I (Voltage-gated calcium channel subunit alpha Cav3.3) (Ca(v)3.3) [Source:UniProtKB/Swiss-Prot;Acc:Q9P0X4]	CACNA1I
ENSG00000163389	1.27064	KTEL motif-containing protein 1 Precursor (CAP10-like 46 kDa protein) (Myelodysplastic syndromes relative protein) [Source:UniProtKB/Swiss-Prot;Acc:Q8NBL1]	KTELC1
ENSG00000106771	1.27055	Transmembrane protein C9orf5 (Protein CG-2) [Source:UniProtKB/Swiss-Prot;Acc:Q9H330]	C9orf5
ENSG00000162894	1.27051	Fas apoptotic inhibitory molecule 3 Precursor (Regulator of Fas-induced apoptosis Toso) [Source:UniProtKB/Swiss-Prot;Acc:O60667]	FAIM3
ENSG00000116285	1.27041	ERBB receptor feedback inhibitor 1 (Mitogen-inducible gene 6 protein) (Mig-6) [Source:UniProtKB/Swiss-Prot;Acc:Q9UJM3]	ERRFI1
ENSG00000188305	1.27039	Putative uncharacterized protein C19orf35 [Source:UniProtKB/Swiss-Prot;Acc:Q6ZS72]	C19orf35
ENSG00000167107	1.27034	Acyl-CoA synthetase family member 2, mitochondrial Precursor (EC 6.2.1.-) [Source:UniProtKB/Swiss-Prot;Acc:Q96CM8]	ACSF2
ENSG00000099364	1.27003	F-box/LRR-repeat protein 19 (F-box and leucine-rich repeat protein 19) [Source:UniProtKB/Swiss-Prot;Acc:Q6PCT2]	FBXL19
ENSG00000177957	1.27001	CDNA FLJ39672 fis, clone SMINT2009233. [Source:Uniprot/SPTREMBL;Acc:Q8N8C3]	FLJ39672
ENSG00000188910	1.26995	Gap junction beta-3 protein (Connexin-31) (Cx31) [Source:UniProtKB/Swiss-Prot;Acc:O75712]	GJB3
ENSG00000177202	1.26987	Sperm acrosome membrane-associated protein 4 Precursor (Sperm acrosomal membrane-associated protein 14) [Source:UniProtKB/Swiss-Prot;Acc:Q8TDM5]	SPACA4
ENSG00000102452	1.2698	Sodium leak channel non-selective protein (Voltage gated channel-like protein 1) (CanIon) [Source:UniProtKB/Swiss-Prot;Acc:Q8IZF0]	VGCNL1
ENSG00000129699	1.26977		ENSG00000129699
ENSG00000140326	1.26944	Codanin-1 [Source:UniProtKB/Swiss-Prot;Acc:Q8IWY9]	CDAN1
ENSG00000141524	1.2693	Transmembrane channel-like protein 6 (Epidermodysplasia verruciformis protein 1) (Protein LAK-4) [Source:UniProtKB/Swiss-Prot;Acc:Q7Z403]	TMC6
ENSG00000163898	1.26926	Lipase member H Precursor (EC 3.1.1.-) (Membrane-associated phosphatidic acid-selective phospholipase A1-alpha) (mPA-PLA1 alpha) (LPD lipase-related protein) (Phospholipase A1 member B) [Source:UniProtKB/Swiss-Prot;Acc:Q8WWY8]	LIPH
ENSG00000100055	1.26922	Cytohesin-4 (PH, SEC7 and coiled-coil domain-containing protein 4) [Source:UniProtKB/Swiss-Prot;Acc:Q9UIA0]	PSCD4
ENSG00000090061	1.26865	Cyclin-K [Source:UniProtKB/Swiss-Prot;Acc:O75909]	CCNK
ENSG00000116044	1.26859	Nuclear factor erythroid 2-related factor 2 (NF-E2-related factor 2) (NFE2-related factor 2) (Nuclear factor, erythroid derived 2, like 2) (HEBP1) [Source:UniProtKB/Swiss-Prot;Acc:Q16236]	NFE2L2
ENSG00000197054	1.26853	Zinc finger protein 763 [Source:UniProtKB/Swiss-Prot;Acc:Q0D2J5]	ZNF763
ENSG00000102743	1.26851	Mitochondrial ornithine transporter 1 (Solute carrier family 25 member 15) [Source:UniProtKB/Swiss-Prot;Acc:Q9Y619]	SLC25A15
ENSG00000089012	1.26848	Signal regulatory protein gamma Precursor (Signal-regulatory protein beta-2) (SIRP-beta-2) (SIRP-b2) (CD172 antigen-like family member B) (CD172g antigen) [Source:UniProtKB/Swiss-Prot;Acc:Q9P1W8]	SIRPG
ENSG00000169885	1.26822	Calmodulin-like protein 6 (Calglandulin-like protein) [Source:UniProtKB/Swiss-Prot;Acc:Q8TD86]	CALML6
ENSG00000174950	1.26812	CD164 sialomucin-like 2 protein Precursor [Source:UniProtKB/Swiss-Prot;Acc:Q6UWJ8]	CD164L2
ENSG00000047936	1.268	Proto-oncogene tyrosine-protein kinase ROS Precursor (EC 2.7.10.1) (c-ros-1) [Source:UniProtKB/Swiss-Prot;Acc:P08922]	ROS1
ENSG00000174851	1.2677	Protein YIF1A (YIP1-interacting factor homolog A) (54TMp) [Source:UniProtKB/Swiss-Prot;Acc:O95070]	YIF1A
ENSG00000185942	1.26765	Sodium/potassium-transporting ATPase subunit beta-1-interacting protein 3 (Na(+)/K(+)-transporting ATPase subunit beta-1-interacting protein 3) (Protein FAM77D) [Source:UniProtKB/Swiss-Prot;Acc:Q8N8D7]	NKAIN3
ENSG00000064666	1.26714	Calponin-2 (Calponin H2, smooth muscle) (Neutral calponin) [Source:UniProtKB/Swiss-Prot;Acc:Q99439]	CNN2
ENSG00000059728	1.2671	MAD protein (MAX dimerizer) (MAX dimerization protein 1) [Source:UniProtKB/Swiss-Prot;Acc:Q05195]	MXD1
ENSG00000144488	1.26689	Espin-like protein [Source:UniProtKB/Swiss-Prot;Acc:Q6ZVH7]	ESPNL
ENSG00000188175	1.26684	Ig-like domain-containing protein UNQ305/PRO346 Precursor [Source:UniProtKB/Swiss-Prot;Acc:A8MVW5]	HEPACAM2
ENSG00000006118	1.26672	Transmembrane protein 132A Precursor (HSPA5-binding protein 1) [Source:UniProtKB/Swiss-Prot;Acc:Q24JP5]	TMEM132A
ENSG00000197841	1.26652	Zinc finger protein 181 (HHZ181) [Source:UniProtKB/Swiss-Prot;Acc:Q2M3W8]	ZNF181
ENSG00000174469	1.26649	Contactin-associated protein-like 2 Precursor (Cell recognition molecule Caspr2) [Source:UniProtKB/Swiss-Prot;Acc:Q9UHC6]	CNTNAP2
ENSG00000012223	1.26645	Lactotransferrin (EC 3.4.21.-) (Lactoferrin) (Talalactoferrin)[Kaliocin-1][Lactoferroxin A][Lactoferroxin B][Lactoferroxin C] [Source:UniProtKB/Swiss-Prot;Acc:P02788]	LTF
ENSG00000172009	1.26637	Thimet oligopeptidase (EC 3.4.24.15) (Endopeptidase 24.15) (MP78) [Source:UniProtKB/Swiss-Prot;Acc:P52888]	THOP1
ENSG00000205810	1.266	NKG2-E type II integral membrane protein (NKG2-E-activating NK receptor) (NK cell receptor E) [Source:UniProtKB/Swiss-Prot;Acc:Q07444]	KLRC3
ENSG00000085871	1.26568	Microsomal glutathione S-transferase 2 (EC 2.5.1.18) (Microsomal GST-2) (Microsomal GST-II) [Source:UniProtKB/Swiss-Prot;Acc:Q99735]	MGST2
ENSG00000211456	1.26567	Phosphatidylinositide phosphatase SAC1 (EC 3.1.3.-) (Suppressor of actin mutations 1-like protein) [Source:UniProtKB/Swiss-Prot;Acc:Q9NTJ5]	SACM1L
ENSG00000171596	1.26556	Neuromedin-U receptor 1 (NMU-R1) (G-protein coupled receptor 66) (G-protein coupled receptor FM-3) [Source:UniProtKB/Swiss-Prot;Acc:Q9HB89]	NMUR1
ENSG00000116981	1.26534	Cytosolic 5'-nucleotidase 1A (EC 3.1.3.5) (Cytosolic 5'-nucleotidase IA) (cN-IA) (cN-I) (cN1A) [Source:UniProtKB/Swiss-Prot;Acc:Q9BXI3]	NT5C1A
ENSG00000149531	1.26528	Protein FRG1B [Source:UniProtKB/Swiss-Prot;Acc:Q9BZ01]	FRG1B
ENSG00000138100	1.265	Tripartite motif-containing protein 54 (Muscle-specific RING finger protein 3) (MURF-3) (MuRF3) (Muscle-specific RING finger protein) (MuRF) (RING finger protein 30) [Source:UniProtKB/Swiss-Prot;Acc:Q9BYV2]	TRIM54
ENSG00000154153	1.26494	Protein FAM134B [Source:UniProtKB/Swiss-Prot;Acc:Q9H6L5]	FAM134B
ENSG00000150337	1.26491	High affinity immunoglobulin gamma Fc receptor I Precursor (IgG Fc receptor I) (Fc-gamma RI) (FcRI) (CD64 antigen) [Source:UniProtKB/Swiss-Prot;Acc:P12314]	FCGR1A
ENSG00000162461	1.26469	Solute carrier family 25 member 34 [Source:UniProtKB/Swiss-Prot;Acc:Q6PIV7]	SLC25A34
ENSG00000140374	1.26462	Electron transfer flavoprotein subunit alpha, mitochondrial Precursor (Alpha-ETF) [Source:UniProtKB/Swiss-Prot;Acc:P13804]	ETFA
ENSG00000118160	1.26441	Sodium/calcium exchanger 2 Precursor (Na(+)/Ca(2+)-exchange protein 2) [Source:UniProtKB/Swiss-Prot;Acc:Q9UPR5]	SLC8A2
ENSG00000141556	1.26424	Tubulin-specific chaperone D (Tubulin-folding cofactor D) (Beta-tubulin cofactor D) (tfcD) (SSD-1) [Source:UniProtKB/Swiss-Prot;Acc:Q9BTW9]	TBCD
ENSG00000161132	1.26405	Putative proline oxidase-like protein [Source:UniProtKB/Swiss-Prot;Acc:Q9BYA7]	ENSG00000161132
ENSG00000137675	1.2639	Matrix metalloproteinase-27 Precursor (EC 3.4.24.-) (MMP-27) [Source:UniProtKB/Swiss-Prot;Acc:Q9H306]	MMP27
ENSG00000136068	1.26375	Filamin-B (FLN-B) (Beta-filamin) (Actin-binding-like protein) (Thyroid autoantigen) (Truncated actin-binding protein) (Truncated ABP) (ABP-280 homolog) [Source:UniProtKB/Swiss-Prot;Acc:O75369]	FLNB
ENSG00000122122	1.26374	SAM and SH3 domain-containing protein 3 (SH3 protein expressed in lymphocytes homolog) [Source:UniProtKB/Swiss-Prot;Acc:O75995]	SASH3
ENSG00000182611	1.26353	Histone H2A type 1-J (H2A/e) [Source:UniProtKB/Swiss-Prot;Acc:Q99878]	HIST1H2AJ
ENSG00000185871	1.26351		ENSG00000185871
ENSG00000169340	1.26339	Protein disulfide-isomerase-like protein of the testis Precursor [Source:UniProtKB/Swiss-Prot;Acc:Q8N807]	PDILT
ENSG00000183591	1.26332	Uncharacterized protein C16orf3. [Source:Uniprot/SWISSPROT;Acc:O95177]	C16orf3
ENSG00000168237	1.26327	Glycerate kinase (EC 2.7.1.31) (HBeAg-binding protein 4) [Source:UniProtKB/Swiss-Prot;Acc:Q8IVS8]	GLYCTK
ENSG00000104133	1.26309	Spatacsin (Spastic paraplegia 11 protein) (Colorectal carcinoma-associated protein) [Source:UniProtKB/Swiss-Prot;Acc:Q96JI7]	SPG11
ENSG00000207649	1.26298	hsa-mir-138-2 [Source:miRBase;Acc:MI0000455]	hsa-mir-138-2
ENSG00000101109	1.26286	Serine/threonine-protein kinase 4 (EC 2.7.11.1) (STE20-like kinase MST1) (MST-1) (Mammalian STE20-like protein kinase 1) (Serine/threonine-protein kinase Krs-2) [Source:UniProtKB/Swiss-Prot;Acc:Q13043]	STK4
ENSG00000104998	1.26273	Interleukin-27 receptor subunit alpha Precursor (IL-27R-alpha) (WSX-1) (Type I T-cell cytokine receptor) (TCCR) (Protein CRL1) [Source:UniProtKB/Swiss-Prot;Acc:Q6UWB1]	IL27RA
ENSG00000117602	1.2627	Calcipressin-3 (Regulator of calcineurin 3) (Down syndrome candidate region 1-like protein 2) (Myocyte-enriched calcineurin-interacting protein 3) (MCIP3) [Source:UniProtKB/Swiss-Prot;Acc:Q9UKA8]	RCAN3
ENSG00000119013	1.2624	NADH dehydrogenase [ubiquinone] 1 beta subcomplex subunit 3 (NADH-ubiquinone oxidoreductase B12 subunit) (Complex I-B12) (CI-B12) [Source:UniProtKB/Swiss-Prot;Acc:O43676]	NDUFB3
ENSG00000148604	1.26232	RPE-retinal G protein-coupled receptor [Source:UniProtKB/Swiss-Prot;Acc:P47804]	RGR
ENSG00000103024	1.26222	Nucleoside diphosphate kinase 3 (EC 2.7.4.6) (NDP kinase 3) (NDK 3) (Nucleoside diphosphate kinase C) (NDPKC) (nm23-H3) (DR-nm23) [Source:UniProtKB/Swiss-Prot;Acc:Q13232]	NME3
ENSG00000196588	1.26194	MKL/myocardin-like protein 1 (Myocardin-related transcription factor A) (MRTF-A) (Megakaryoblastic leukemia 1 protein) (Megakaryocytic acute leukemia protein) [Source:UniProtKB/Swiss-Prot;Acc:Q969V6]	MKL1
ENSG00000116273	1.26194	PHD finger protein 13 [Source:UniProtKB/Swiss-Prot;Acc:Q86YI8]	PHF13
ENSG00000198796	1.26167	Alpha-protein kinase 2 (EC 2.7.11.-) (Heart alpha-protein kinase) [Source:UniProtKB/Swiss-Prot;Acc:Q86TB3]	ALPK2
ENSG00000043039	1.26146	Homeobox protein BarH-like 2 [Source:UniProtKB/Swiss-Prot;Acc:Q9UMQ3]	BARX2
ENSG00000187534	1.26142		ENSG00000187534
ENSG00000105392	1.2614	Cone-rod homeobox protein [Source:UniProtKB/Swiss-Prot;Acc:O43186]	CRX
ENSG00000140798	1.26129	Multidrug resistance-associated protein 9 (ATP-binding cassette transporter sub-family C member 12) [Source:UniProtKB/Swiss-Prot;Acc:Q96J65]	ABCC12
ENSG00000178669	1.26125	CDNA FLJ39739 fis, clone SMINT2016440. [Source:Uniprot/SPTREMBL;Acc:Q8N8A9]	FLJ39739
ENSG00000116035	1.26096	Ventral anterior homeobox 2 [Source:UniProtKB/Swiss-Prot;Acc:Q9UIW0]	VAX2
ENSG00000180438	1.26062	Putative protein TPRXL [Source:UniProtKB/Swiss-Prot;Acc:Q17RH7]	TPRXL
ENSG00000103852	1.2605	Tetratricopeptide repeat protein 23 (TPR repeat protein 23) (Cervical cancer proto-oncogene 8 protein) (HCC-8) [Source:UniProtKB/Swiss-Prot;Acc:Q5W5X9]	TTC23
ENSG00000124444	1.2602	Zinc finger protein 576 [Source:UniProtKB/Swiss-Prot;Acc:Q9H609]	ZNF576
ENSG00000182600	1.26014	Uncharacterized protein UNQ830/PRO1757 Precursor [Source:UniProtKB/Swiss-Prot;Acc:Q6UX34]	C2orf82
ENSG00000087266	1.26008	SH3 domain-binding protein 2 (3BP-2) [Source:UniProtKB/Swiss-Prot;Acc:P78314]	SH3BP2
ENSG00000113580	1.2596	Glucocorticoid receptor (GR) (Nuclear receptor subfamily 3 group C member 1) [Source:UniProtKB/Swiss-Prot;Acc:P04150]	NR3C1
ENSG00000167751	1.25953	Kallikrein-2 Precursor (EC 3.4.21.35) (Tissue kallikrein-2) (Glandular kallikrein-1) (hGK-1) [Source:UniProtKB/Swiss-Prot;Acc:P20151]	KLK2
ENSG00000163807	1.25944	Uncharacterized protein KIAA1143 [Source:UniProtKB/Swiss-Prot;Acc:Q96AT1]	KIAA1143
ENSG00000142252	1.25928	Gem-associated protein 7 (Gemin-7) (SIP3) [Source:UniProtKB/Swiss-Prot;Acc:Q9H840]	GEMIN7
ENSG00000151640	1.25908	Dihydropyrimidinase-related protein 4 (DRP-4) (Collapsin response mediator protein 3) (CRMP-3) (UNC33-like phosphoprotein 4) (ULIP4 protein) [Source:UniProtKB/Swiss-Prot;Acc:O14531]	DPYSL4
ENSG00000196544	1.25904	Uncharacterized protein C17orf59 [Source:UniProtKB/Swiss-Prot;Acc:Q96GS4]	C17orf59
ENSG00000124191	1.25901	TOX high mobility group box family member 2 (Granulosa cell HMG box protein 1) (GCX-1) [Source:UniProtKB/Swiss-Prot;Acc:Q96NM4]	C20orf100
ENSG00000180595	1.25883	CDNA FLJ39654 fis, clone SMINT2005621. [Source:Uniprot/SPTREMBL;Acc:Q8N8C9]	FLJ39654
ENSG00000182473	1.25853	Exocyst complex component 7 (Exocyst complex component Exo70) [Source:UniProtKB/Swiss-Prot;Acc:Q9UPT5]	EXOC7
ENSG00000187867	1.25848	Paralemmin-3 [Source:UniProtKB/Swiss-Prot;Acc:A6NDB9]	PALM3
ENSG00000180525	1.25836	Putative uncharacterized protein C10orf108 [Source:UniProtKB/Swiss-Prot;Acc:Q8N8Z3]	C10orf108
ENSG00000198937	1.25833	Transmembrane and coiled-coil domain-containing protein C6orf129 [Source:UniProtKB/Swiss-Prot;Acc:Q9P0B6]	C6orf129
ENSG00000149346	1.25826	UPF0492 protein C20orf94 [Source:UniProtKB/Swiss-Prot;Acc:Q5VYV7]	C20orf94
ENSG00000182665	1.25809		ENSG00000182665
ENSG00000186654	1.25787	Protor-1 (Protein observed with Rictor-1) (Proline-rich protein 5) [Source:UniProtKB/Swiss-Prot;Acc:P85299]	ARHGAP8
ENSG00000140623	1.25781	Septin-12 [Source:UniProtKB/Swiss-Prot;Acc:Q8IYM1]	SEPT12
ENSG00000111907	1.25779	Tumor protein D53 (hD53) (Tumor protein D52-like 1) [Source:UniProtKB/Swiss-Prot;Acc:Q16890]	TPD52L1
ENSG00000111676	1.2576	Atrophin-1 (Dentatorubral-pallidoluysian atrophy protein) [Source:UniProtKB/Swiss-Prot;Acc:P54259]	ATN1
ENSG00000124570	1.25745	Serpin B6 (Placental thrombin inhibitor) (Cytoplasmic antiproteinase) (CAP) (Proteinase inhibitor 6) (PI-6) [Source:UniProtKB/Swiss-Prot;Acc:P35237]	SERPINB6
ENSG00000112309	1.25744	Galactosylgalactosylxylosylprotein 3-beta-glucuronosyltransferase 2 (EC 2.4.1.135) (Beta-1,3-glucuronyltransferase 2) (UDP-glucuronosyltransferase-S) (Glucuronosyltransferase-S) (GlcAT-S) [Source:UniProtKB/Swiss-Prot;Acc:Q9NPZ5]	B3GAT2
ENSG00000124920	1.25742	Uncharacterized protein C11orf9 [Source:UniProtKB/Swiss-Prot;Acc:Q9Y2G1]	C11orf9
ENSG00000168427	1.25738	Kelch-like protein 30 [Source:UniProtKB/Swiss-Prot;Acc:Q0D2K2]	KLHL30
ENSG00000197054	1.25729	Zinc finger protein 763 [Source:UniProtKB/Swiss-Prot;Acc:Q0D2J5]	ZNF763
ENSG00000117281	1.25704	CD160 antigen Precursor (Natural killer cell receptor BY55) (CD160 antigen) [Source:UniProtKB/Swiss-Prot;Acc:O95971]	CD160
ENSG00000102081	1.25698	Fragile X mental retardation 1 protein (Protein FMR-1) (FMRP) [Source:UniProtKB/Swiss-Prot;Acc:Q06787]	FMR1
ENSG00000186486	1.2569		ENSG00000186486
ENSG00000116032	1.25689	Glutamate [NMDA] receptor subunit 3B Precursor (N-methyl-D-aspartate receptor subtype NR3B) (NMDAR3B) (NR3B) [Source:UniProtKB/Swiss-Prot;Acc:O60391]	GRIN3B
ENSG00000076201	1.25687	Tyrosine-protein phosphatase non-receptor type 23 (EC 3.1.3.48) (His domain-containing protein tyrosine phosphatase) (HD-PTP) (Protein tyrosine phosphatase TD14) (PTP-TD14) [Source:UniProtKB/Swiss-Prot;Acc:Q9H3S7]	PTPN23
ENSG00000162688	1.25685	Glycogen debranching enzyme[4-alpha-glucanotransferase][Amylo-alpha-1,6-glucosidase] (EC 2.4.1.25) (Glycogen debrancher) (Oligo-1,4-1,4-glucantransferase) [Source:UniProtKB/Swiss-Prot;Acc:P35573]	AGL
ENSG00000108264	1.25658	Transcriptional adapter 2-alpha (Transcriptional adapter 2-like) (ADA2-like protein) [Source:UniProtKB/Swiss-Prot;Acc:O75478]	TADA2L
ENSG00000119614	1.25651	Visual system homeobox 2 (Homeobox protein CHX10) (Ceh-10 homeodomain-containing homolog) [Source:UniProtKB/Swiss-Prot;Acc:P58304]	VSX2
ENSG00000099341	1.25639	26S proteasome non-ATPase regulatory subunit 8 (26S proteasome regulatory subunit S14) (p31) [Source:UniProtKB/Swiss-Prot;Acc:P48556]	PSMD8
ENSG00000054803	1.25629	Cerebellin-4 Precursor (Cerebellin-like glycoprotein 1) [Source:UniProtKB/Swiss-Prot;Acc:Q9NTU7]	CBLN4
ENSG00000049089	1.25607	Collagen alpha-2(IX) chain Precursor [Source:UniProtKB/Swiss-Prot;Acc:Q14055]	COL9A2
ENSG00000135902	1.25553	Acetylcholine receptor subunit delta Precursor [Source:UniProtKB/Swiss-Prot;Acc:Q07001]	CHRND
ENSG00000086102	1.25497	Transcriptional repressor NF-X1 (EC 6.3.2.-) (Nuclear transcription factor, X box-binding protein 1) [Source:UniProtKB/Swiss-Prot;Acc:Q12986]	NFX1
ENSG00000131386	1.25469	Polypeptide N-acetylgalactosaminyltransferase-like protein 2 (EC 2.4.1.41) (Polypeptide GalNAc transferase-like protein 2) (pp-GaNTase-like protein 2) (GalNAc-T-like protein 2) [Source:UniProtKB/Swiss-Prot;Acc:Q8N3T1]	GALNTL2
ENSG00000176998	1.25464		ENSG00000176998
ENSG00000198570	1.25452	Protein RD3 [Source:UniProtKB/Swiss-Prot;Acc:Q7Z3Z2]	RD3
ENSG00000177021	1.25448	Leucine-rich repeat-containing protein 24 Precursor [Source:UniProtKB/Swiss-Prot;Acc:Q50LG9]	LRRC24
ENSG00000182255	1.25425	Potassium voltage-gated channel subfamily A member 4 (Voltage-gated potassium channel subunit Kv1.4) (HK1) (HPCN2) (HBK4) (HUKII) [Source:UniProtKB/Swiss-Prot;Acc:P22459]	KCNA4
ENSG00000128016	1.25422	Tristetraproline (TTP) (Zinc finger protein 36 homolog) (Zfp-36) (Protein TIS11A) (TIS11) (Growth factor-inducible nuclear protein NUP475) [Source:UniProtKB/Swiss-Prot;Acc:P26651]	ZFP36
ENSG00000011590	1.25417	Zinc finger and BTB domain-containing protein 32 (Fanconi anemia zinc finger protein) (Testis zinc finger protein) (FANCC-interacting protein) [Source:UniProtKB/Swiss-Prot;Acc:Q9Y2Y4]	ZBTB32
ENSG00000205698	1.25417		ENSG00000205698
ENSG00000170099	1.25402	Corticosteroid-binding globulin Precursor (CBG) (Transcortin) (Serpin A6) [Source:UniProtKB/Swiss-Prot;Acc:P08185]	SERPINA6
ENSG00000209249	1.25355		ENSG00000209249
ENSG00000151006	1.2535	Polyserase-3 Precursor (EC 3.4.21.-) (Polyserine protease 3) [Source:UniProtKB/Swiss-Prot;Acc:Q2L4Q9]	POL3S
ENSG00000132141	1.25338	T-complex protein 1 subunit zeta-2 (TCP-1-zeta-2) (CCT-zeta-2) (TCP-1-zeta-like) (CCT-zeta-like) (Testis-specific Tcp20) (Testis-specific protein TSA303) [Source:UniProtKB/Swiss-Prot;Acc:Q92526]	CCT6B
ENSG00000203767	1.25321	D4S2463 homeobox-like Fragment [Source:UniProtKB/TrEMBL;Acc:Q13060]	ENSG00000203767
ENSG00000163067	1.25316	Zinc finger protein 2 (Zinc finger protein 2.2) (Zinc finger protein 661) [Source:UniProtKB/Swiss-Prot;Acc:Q9BSG1]	ZNF2
ENSG00000198868	1.25313	NADH-ubiquinone oxidoreductase chain 4L (EC 1.6.5.3) (NADH dehydrogenase subunit 4L) [Source:UniProtKB/Swiss-Prot;Acc:P03901]	MT-ND4L
ENSG00000175701	1.2528	Uncharacterized protein LOC205251 [Source:UniProtKB/Swiss-Prot;Acc:Q8NCU8]	LOC205251
ENSG00000131584	1.25277	Centaurin-beta-5 (Cnt-b5) [Source:UniProtKB/Swiss-Prot;Acc:Q96P50]	CENTB5
ENSG00000197615	1.2526	Putative uncharacterized protein C8orf49. [Source:Uniprot/SWISSPROT;Acc:Q96NF6]	C8orf49
ENSG00000198583	1.25244		ENSG00000198583
ENSG00000189150	1.25227	CDNA FLJ44898 fis, clone BRAMY3002508. [Source:Uniprot/SPTREMBL;Acc:Q6ZT74]	FLJ44898
ENSG00000164649	1.25226	Cell division cycle-associated 7-like protein (Protein JPO2) (Transcription factor RAM2) [Source:UniProtKB/Swiss-Prot;Acc:Q96GN5]	CDCA7L
ENSG00000187699	1.25213	Putative uncharacterized protein MGC13057 (cDNA, FLJ93930) [Source:UniProtKB/TrEMBL;Acc:Q53TC7]	MGC13057
ENSG00000137824	1.25212	Protein FAM82C (Protein tyrosine phosphatase-interacting protein 51) (TCPTP-interacting protein 51) (Cerebral protein 10) [Source:UniProtKB/Swiss-Prot;Acc:Q96TC7]	FAM82C
ENSG00000048740	1.25166	CUG-BP- and ETR-3-like factor 2 (CELF-2) (Bruno-like protein 3) (RNA-binding protein BRUNOL-3) (CUG triplet repeat RNA-binding protein 2) (CUG-BP2) [Source:UniProtKB/Swiss-Prot;Acc:O95319]	CUGBP2
ENSG00000129586	1.2516		ZBED5
ENSG00000108106	1.25152	Ubiquitin-conjugating enzyme E2 S (EC 6.3.2.19) (Ubiquitin-protein ligase S) (Ubiquitin carrier protein S) (Ubiquitin-conjugating enzyme E2-24 kDa) (E2-EPF5) [Source:UniProtKB/Swiss-Prot;Acc:Q16763]	UBE2S
ENSG00000155313	1.25148	Ubiquitin carboxyl-terminal hydrolase 25 (EC 3.1.2.15) (Ubiquitin thioesterase 25) (Ubiquitin-specific-processing protease 25) (Deubiquitinating enzyme 25) (USP on chromosome 21) [Source:UniProtKB/Swiss-Prot;Acc:Q9UHP3]	USP25
ENSG00000038945	1.2511	Macrophage scavenger receptor types I and II (Macrophage acetylated LDL receptor I and II) (Scavenger receptor class A member 1) (CD204 antigen) [Source:UniProtKB/Swiss-Prot;Acc:P21757]	MSR1
ENSG00000161270	1.2507	Nephrin Precursor (Renal glomerulus-specific cell adhesion receptor) [Source:UniProtKB/Swiss-Prot;Acc:O60500]	NPHS1
ENSG00000160801	1.25061	Parathyroid hormone/parathyroid hormone-related peptide receptor Precursor (PTH/PTHrP type I receptor) (PTH/PTHr receptor) [Source:UniProtKB/Swiss-Prot;Acc:Q03431]	PTHR1
ENSG00000161647	1.25058	MAGUK p55 subfamily member 3 (Protein MPP3) (Discs large homolog 3) [Source:UniProtKB/Swiss-Prot;Acc:Q13368]	MPP3
ENSG00000137809	1.25038	Integrin alpha-11 Precursor [Source:UniProtKB/Swiss-Prot;Acc:Q9UKX5]	ITGA11
ENSG00000173020	1.25032	Beta-adrenergic receptor kinase 1 (EC 2.7.11.15) (Beta-ARK-1) (G-protein coupled receptor kinase 2) [Source:UniProtKB/Swiss-Prot;Acc:P25098]	ADRBK1
ENSG00000161973	1.25024	Coiled-coil domain-containing protein 42A [Source:UniProtKB/Swiss-Prot;Acc:Q96M95]	CCDC42
ENSG00000186009	1.24988	Potassium-transporting ATPase subunit beta (Proton pump beta chain) (Gastric H(+)/K(+) ATPase subunit beta) [Source:UniProtKB/Swiss-Prot;Acc:P51164]	ATP4B
ENSG00000129493	1.24962	HEAT repeat-containing protein 5A [Source:UniProtKB/Swiss-Prot;Acc:Q86XA9]	HEATR5A
ENSG00000119574	1.24952	Zinc finger and BTB domain-containing protein 45 (Zinc finger protein 499) [Source:UniProtKB/Swiss-Prot;Acc:Q96K62]	ZBTB45
ENSG00000094804	1.24947	Cell division control protein 6 homolog (CDC6-related protein) (p62(cdc6)) (HsCDC6) (HsCDC18) [Source:UniProtKB/Swiss-Prot;Acc:Q99741]	CDC6
ENSG00000126005	1.2492	Eukaryotic translation initiation factor 6 (eIF-6) (B4 integrin interactor) (CAB) (p27(BBP)) (B(2)GCN homolog) [Source:UniProtKB/Swiss-Prot;Acc:P56537]	ITGB4BP
ENSG00000139160	1.2491	UPF0516 protein [Source:UniProtKB/Swiss-Prot;Acc:Q8IXQ9]	C12orf72
ENSG00000159399	1.24906	Hexokinase-2 (EC 2.7.1.1) (Hexokinase type II) (HK II) (Muscle form hexokinase) [Source:UniProtKB/Swiss-Prot;Acc:P52789]	HK2
ENSG00000122085	1.24903	mTERF domain-containing protein 2 [Source:UniProtKB/Swiss-Prot;Acc:Q7Z6M4]	MTERFD2
ENSG00000094631	1.24896	Histone deacetylase 6 (EC 3.5.1.98) (HD6) [Source:UniProtKB/Swiss-Prot;Acc:Q9UBN7]	HDAC6
ENSG00000185485	1.24886	Uncharacterized protein ENSP00000347017 Fragment [Source:UniProtKB/TrEMBL;Acc:A6NKT8]	LOC100134108
ENSG00000077984	1.24874	Cystatin-F Precursor (Leukocystatin) (Cystatin-7) (Cystatin-like metastasis-associated protein) (CMAP) [Source:UniProtKB/Swiss-Prot;Acc:O76096]	CST7
ENSG00000136213	1.24866	Carbohydrate sulfotransferase 12 (EC 2.8.2.5) (Chondroitin 4-O-sulfotransferase 2) (Chondroitin 4-sulfotransferase 2) (C4ST2) (C4ST-2) (Sulfotransferase Hlo) [Source:UniProtKB/Swiss-Prot;Acc:Q9NRB3]	CHST12
ENSG00000160991	1.24861	Protein orai-2 (Transmembrane protein 142B) (CAP-binding protein complex-interacting protein 2) [Source:UniProtKB/Swiss-Prot;Acc:Q96SN7]	ORAI2
ENSG00000101474	1.24839	Adipocyte plasma membrane-associated protein (BSCv protein) [Source:UniProtKB/Swiss-Prot;Acc:Q9HDC9]	C20orf3
ENSG00000106245	1.24826	Protein BUD31 homolog (Protein G10 homolog) (EDG-2) [Source:UniProtKB/Swiss-Prot;Acc:P41223]	BUD31
ENSG00000177519	1.24821	Protein reprimo [Source:UniProtKB/Swiss-Prot;Acc:Q9NS64]	RPRM
ENSG00000154723	1.24818	ATP synthase-coupling factor 6, mitochondrial Precursor (ATPase subunit F6) [Source:UniProtKB/Swiss-Prot;Acc:P18859]	ATP5J
ENSG00000121075	1.24818	T-box transcription factor TBX4 (T-box protein 4) [Source:UniProtKB/Swiss-Prot;Acc:P57082]	TBX4
ENSG00000186160	1.24815	Cytochrome P450 4Z1 (EC 1.14.14.1) (CYPIVZ1) [Source:UniProtKB/Swiss-Prot;Acc:Q86W10]	CYP4Z1
ENSG00000005379	1.24807	Peripheral-type benzodiazepine receptor-associated protein 1 (PRAX-1) (Peripheral benzodiazepine receptor-interacting protein) (PBR-IP) (RIMS-binding protein 1) (RIM-BP1) [Source:UniProtKB/Swiss-Prot;Acc:O95153]	BZRAP1
ENSG00000179823	1.24769	LOC152217 protein (Hypothetical protein DKFZp762I1415). [Source:Uniprot/SPTREMBL;Acc:Q6P6A7]	LOC152217
ENSG00000072858	1.24765	SID1 transmembrane family member 1 Precursor [Source:UniProtKB/Swiss-Prot;Acc:Q9NXL6]	SIDT1
ENSG00000197670	1.24734	cDNA FLJ14031 fis, clone HEMBA1004335 [Source:UniProtKB/TrEMBL;Acc:Q9H800]	FLJ14031
ENSG00000086991	1.24723	NADPH oxidase 4 (EC 1.6.3.-) (Kidney superoxide-producing NADPH oxidase) (KOX-1) (Renal NAD(P)H-oxidase) [Source:UniProtKB/Swiss-Prot;Acc:Q9NPH5]	NOX4
ENSG00000156966	1.24684	UDP-GlcNAc:betaGal beta-1,3-N-acetylglucosaminyltransferase 7 (EC 2.4.1.-) (Beta-1,3-N-acetylglucosaminyltransferase-7) (Beta3Gn-T7) (BGnT-7) [Source:UniProtKB/Swiss-Prot;Acc:Q8NFL0]	B3GNT7
ENSG00000136628	1.24675	Bifunctional aminoacyl-tRNA synthetase[Glutamyl-tRNA synthetase] (EC 6.1.1.17) (Proliferation-inducing gene 32 protein) (Glutamate--tRNA ligase) [Source:UniProtKB/Swiss-Prot;Acc:P07814]	EPRS
ENSG00000151023	1.24674	Enkurin [Source:UniProtKB/Swiss-Prot;Acc:Q8TC29]	C10orf63
ENSG00000161509	1.24658	Glutamate [NMDA] receptor subunit epsilon-3 Precursor (N-methyl D-aspartate receptor subtype 2C) (NMDAR2C) (NR2C) [Source:UniProtKB/Swiss-Prot;Acc:Q14957]	GRIN2C
ENSG00000170790	1.24651	Olfactory receptor 10A2 (Olfactory receptor OR11-86) (HP4) [Source:UniProtKB/Swiss-Prot;Acc:Q9H208]	OR10A2
ENSG00000204838	1.24628	MGC21881 protein Fragment [Source:UniProtKB/TrEMBL;Acc:Q8WUP8]	MGC21881
ENSG00000159335	1.24616	Parathymosin [Source:UniProtKB/Swiss-Prot;Acc:P20962]	PTMS
ENSG00000143575	1.24605	HCLS1-associated protein X-1 (HS1-associating protein X-1) (HAX-1) (HS1-binding protein 1) [Source:UniProtKB/Swiss-Prot;Acc:O00165]	HAX1
ENSG00000156110	1.24604	Adenosine kinase (EC 2.7.1.20) (AK) (Adenosine 5'-phosphotransferase) [Source:UniProtKB/Swiss-Prot;Acc:P55263]	ADK
ENSG00000197664	1.24579		ENSG00000197664
ENSG00000183605	1.24553	Sideroflexin-4 (Breast cancer resistance marker 1) [Source:UniProtKB/Swiss-Prot;Acc:Q6P4A7]	SFXN4
ENSG00000174151	1.24547	Cytochrome b561 domain-containing protein 1 [Source:UniProtKB/Swiss-Prot;Acc:Q8N8Q1]	CYB561D1
ENSG00000211450	1.2454	Selenoprotein H (SelH) [Source:UniProtKB/Swiss-Prot;Acc:Q8IZQ5]	C11orf31
ENSG00000179751	1.2453	Syncollin Precursor (Insulin synthesis-associated protein 1) [Source:UniProtKB/Swiss-Prot;Acc:Q0VAF6]	SYCN
ENSG00000105499	1.24516	Cytosolic phospholipase A2 gamma Precursor (EC 3.1.1.4) (cPLA2-gamma) (Phospholipase A2 group IVC) [Source:UniProtKB/Swiss-Prot;Acc:Q9UP65]	PLA2G4C
ENSG00000167968	1.2451	Deoxyribonuclease I-like 2 Precursor (EC 3.1.21.-) (DNase I-like 2) (DNase I homolog protein DHP1) [Source:UniProtKB/Swiss-Prot;Acc:Q92874]	DNASE1L2
ENSG00000175487	1.24488	Putative uncharacterized protein LOC65996 [Source:UniProtKB/Swiss-Prot;Acc:Q0VDF0]	LOC65996
ENSG00000187559	1.24471	Forkhead box protein D4-like 3 (FOXD4-like 3) [Source:UniProtKB/Swiss-Prot;Acc:Q6VB84]	FOXD4L3
ENSG00000104812	1.2447	Glycogen [starch] synthase, muscle (EC 2.4.1.11) [Source:UniProtKB/Swiss-Prot;Acc:P13807]	GYS1
ENSG00000100242	1.24463	Protein unc-84 homolog B (Sad1/unc-84 protein-like 2) (Rab5-interacting protein) (Rab5IP) [Source:UniProtKB/Swiss-Prot;Acc:Q9UH99]	UNC84B
ENSG00000109046	1.24436	WD repeat and SOCS box-containing protein 1 (WSB-1) (SOCS box-containing WD protein SWiP-1) [Source:UniProtKB/Swiss-Prot;Acc:Q9Y6I7]	WSB1
ENSG00000139641	1.24418	Extended-synaptotagmin-1 (E-Syt1) (Membrane-bound C2 domain-containing protein) (Protein FAM62A) [Source:UniProtKB/Swiss-Prot;Acc:Q9BSJ8]	FAM62A
ENSG00000178130	1.24409	Protein FAM27L [Source:UniProtKB/Swiss-Prot;Acc:Q8N5T8]	FAM27L
ENSG00000171824	1.2438	Exosome component 10 (Polymyositis/scleroderma autoantigen 2) (Autoantigen PM/Scl 2) (Polymyositis/scleroderma autoantigen 100 kDa) (PM/Scl-100) [Source:UniProtKB/Swiss-Prot;Acc:Q01780]	EXOSC10
ENSG00000189437	1.24379	plexin A4 isoform 3 [Source:RefSeq_peptide;Acc:NP_001099013]	PLXNA4
ENSG00000128918	1.24375	Retinal dehydrogenase 2 (EC 1.2.1.36) (RALDH 2) (RalDH2) (Aldehyde dehydrogenase family 1 member A2) (Retinaldehyde-specific dehydrogenase type 2) (RALDH(II)) [Source:UniProtKB/Swiss-Prot;Acc:O94788]	ALDH1A2
ENSG00000106536	1.24374	POU domain, class 6, transcription factor 2 (Retina-derived POU domain factor 1) (RPF-1) [Source:UniProtKB/Swiss-Prot;Acc:P78424]	POU6F2
ENSG00000184990	1.2434	Apoptosis regulatory protein Siva (CD27-binding protein) (CD27BP) [Source:UniProtKB/Swiss-Prot;Acc:O15304]	SIVA1
ENSG00000198005	1.24303		ENSG00000198005
ENSG00000079435	1.24291	Hormone-sensitive lipase (EC 3.1.1.79) (HSL) [Source:UniProtKB/Swiss-Prot;Acc:Q05469]	LIPE
ENSG00000158220	1.24287	Extended synaptotagmin-3 (E-Syt3) (Chr3syt) (Protein FAM62C) [Source:UniProtKB/Swiss-Prot;Acc:A0FGR9]	FAM62C
ENSG00000095139	1.24284	Coatomer subunit delta (Delta-coat protein) (Delta-COP) (Archain) [Source:UniProtKB/Swiss-Prot;Acc:P48444]	ARCN1
ENSG00000182870	1.24258	Polypeptide N-acetylgalactosaminyltransferase 9 (EC 2.4.1.41) (Polypeptide GalNAc transferase 9) (pp-GaNTase 9) (GalNAc-T9) (Protein-UDP acetylgalactosaminyltransferase 9) [Source:UniProtKB/Swiss-Prot;Acc:Q9HCQ5]	GALNT9
ENSG00000137394	1.24255	Tripartite motif-containing protein 10 (RING finger protein 9) (B30-RING finger protein) [Source:UniProtKB/Swiss-Prot;Acc:Q9UDY6]	TRIM10
ENSG00000076984	1.24244	Dual specificity mitogen-activated protein kinase kinase 7 (EC 2.7.12.2) (MAP kinase kinase 7) (MAPKK 7) (MAPK/ERK kinase 7) (JNK-activating kinase 2) (c-Jun N-terminal kinase kinase 2) [Source:UniProtKB/Swiss-Prot;Acc:O14733]	MAP2K7
ENSG00000136997	1.2424	Myc proto-oncogene protein (c-Myc) (Transcription factor p64) [Source:UniProtKB/Swiss-Prot;Acc:P01106]	MYC
ENSG00000142627	1.24231	Ephrin type-A receptor 2 Precursor (EC 2.7.10.1) (Tyrosine-protein kinase receptor ECK) (Epithelial cell kinase) [Source:UniProtKB/Swiss-Prot;Acc:P29317]	EPHA2
ENSG00000168488	1.24228	Ataxin-2-like protein (Ataxin-2 domain protein) (Ataxin-2-related protein) [Source:UniProtKB/Swiss-Prot;Acc:Q8WWM7]	ATXN2L
ENSG00000105426	1.24175	Receptor-type tyrosine-protein phosphatase S Precursor (EC 3.1.3.48) (R-PTP-S) (Protein-tyrosine phosphatase sigma) (R-PTP-sigma) [Source:UniProtKB/Swiss-Prot;Acc:Q13332]	PTPRS
ENSG00000133027	1.24132	Phosphatidylethanolamine N-methyltransferase (EC 2.1.1.17) (PEAMT) (PEMT) (PEMT2) [Source:UniProtKB/Swiss-Prot;Acc:Q9UBM1]	PEMT
ENSG00000178726	1.24123	Thrombomodulin Precursor (TM) (Fetomodulin) (CD141 antigen) [Source:UniProtKB/Swiss-Prot;Acc:P07204]	THBD
ENSG00000130810	1.24103	Suppressor of SWI4 1 homolog (Ssf-1) (Peter Pan homolog) [Source:UniProtKB/Swiss-Prot;Acc:Q9NQ55]	PPAN
ENSG00000143217	1.24092	Poliovirus receptor-related protein 4 Precursor (Nectin-4) (Ig superfamily receptor LNIR)[Processed poliovirus receptor-related protein 4] [Source:UniProtKB/Swiss-Prot;Acc:Q96NY8]	PVRL4
ENSG00000124635	1.24091	Histone H2B type 1-J (H2B.r) (H2B/r) (H2B.1) [Source:UniProtKB/Swiss-Prot;Acc:P06899]	HIST1H2BJ
ENSG00000010278	1.24089	CD9 antigen (p24) (Leukocyte antigen MIC3) (Motility-related protein) (MRP-1) (Tetraspanin-29) (Tspan-29) (5H9 antigen) [Source:UniProtKB/Swiss-Prot;Acc:P21926]	CD9
ENSG00000134668	1.24063	SPOC domain-containing protein 1 [Source:UniProtKB/Swiss-Prot;Acc:Q6ZMY3]	SPOCD1
ENSG00000159079	1.24056	Uncharacterized protein C21orf59 [Source:UniProtKB/Swiss-Prot;Acc:P57076]	C21orf59
ENSG00000188338	1.24048	Sodium-coupled neutral amino acid transporter 3 (Na(+)-coupled neutral amino acid transporter 3) (System N amino acid transporter 1) (N-system amino acid transporter 1) [Source:UniProtKB/Swiss-Prot;Acc:Q99624]	SLC38A3
ENSG00000131165	1.24041	Charged multivesicular body protein 1a (Chromatin-modifying protein 1a) (CHMP1a) (Vacuolar protein-sorting-associated protein 46-1) (Vps46-1) (hVps46-1) [Source:UniProtKB/Swiss-Prot;Acc:Q9HD42]	CHMP1A
ENSG00000130348	1.24034	Glutamyl-tRNA(Gln) amidotransferase subunit A homolog (EC 6.3.5.-) (Glutaminyl-tRNA synthase-like protein 1) [Source:UniProtKB/Swiss-Prot;Acc:Q9H0R6]	QRSL1
ENSG00000196290	1.24016	NIF3-like protein 1 (Amyotrophic lateral sclerosis 2 chromosomal region candidate gene 1 protein) [Source:UniProtKB/Swiss-Prot;Acc:Q9GZT8]	NIF3L1
ENSG00000196109	1.23999	Zinc finger protein 676 [Source:UniProtKB/Swiss-Prot;Acc:Q8N7Q3]	ZNF676
ENSG00000196932	1.23987	Transmembrane protein 26 [Source:UniProtKB/Swiss-Prot;Acc:Q6ZUK4]	TMEM26
ENSG00000187650	1.23982	Vimentin-type intermediate filament-associated coiled-coil protein [Source:UniProtKB/Swiss-Prot;Acc:Q2NL98]	VMAC
ENSG00000138430	1.23982	Obg-like ATPase 1 (EC 3.6.3.-) (GTP-binding protein 9) [Source:UniProtKB/Swiss-Prot;Acc:Q9NTK5]	OLA1
ENSG00000182107	1.23977	Cell cycle control protein 50B (Transmembrane protein 30B) [Source:UniProtKB/Swiss-Prot;Acc:Q3MIR4]	TMEM30B
ENSG00000204950	1.2396	Uncharacterized protein ENSP00000367315 Fragment [Source:UniProtKB/TrEMBL;Acc:A6NIK2]	LOC390205
ENSG00000176876	1.23959	Peroxisomal membrane protein 2 (22 kDa peroxisomal membrane protein) [Source:UniProtKB/Swiss-Prot;Acc:Q9NR77]	PXMP2
ENSG00000179639	1.23955	High affinity immunoglobulin epsilon receptor subunit alpha Precursor (IgE Fc receptor subunit alpha) (Fc-epsilon RI-alpha) (FcERI) [Source:UniProtKB/Swiss-Prot;Acc:P12319]	FCER1A
ENSG00000168906	1.23916	S-adenosylmethionine synthetase isoform type-2 (EC 2.5.1.6) (AdoMet synthetase 2) (Methionine adenosyltransferase 2) (Methionine adenosyltransferase II) (MAT-II) [Source:UniProtKB/Swiss-Prot;Acc:P31153]	MAT2A
ENSG00000134202	1.23915	Glutathione S-transferase Mu 3 (EC 2.5.1.18) (GSTM3-3) (GST class-mu 3) (hGSTM3-3) [Source:UniProtKB/Swiss-Prot;Acc:P21266]	GSTM3
ENSG00000142684	1.23907	Zinc finger protein 593 (Zinc finger protein T86) [Source:UniProtKB/Swiss-Prot;Acc:O00488]	ZNF593
ENSG00000154222	1.23898	Coiled-coil and C2 domain-containing protein 1B [Source:UniProtKB/Swiss-Prot;Acc:Q5T0F9]	CC2D1B
ENSG00000156381	1.23865	Ankyrin repeat domain-containing protein 9 [Source:UniProtKB/Swiss-Prot;Acc:Q96BM1]	ANKRD9
ENSG00000164853	1.23848	Homeobox protein unc-4 homolog (Homeobox protein Uncx4.1) [Source:UniProtKB/Swiss-Prot;Acc:A6NJT0]	UNCX
ENSG00000170324	1.23837	FERM and PDZ domain-containing protein 2 (PDZ domain-containing protein 5C) (PDZ domain-containing protein 4) [Source:UniProtKB/Swiss-Prot;Acc:Q68DX3]	FRMPD2
ENSG00000180660	1.23819	Protein mab-21-like 1 [Source:UniProtKB/Swiss-Prot;Acc:Q13394]	MAB21L1
ENSG00000110324	1.23817	Interleukin-10 receptor alpha chain Precursor (IL-10R-A) (IL-10R1) (CDw210a antigen) [Source:UniProtKB/Swiss-Prot;Acc:Q13651]	IL10RA
ENSG00000184113	1.23799	Claudin-5 (Transmembrane protein deleted in VCFS) (TMDVCF) [Source:UniProtKB/Swiss-Prot;Acc:O00501]	CLDN5
ENSG00000188782	1.23795	Cation channel sperm-associated protein 4 (CatSper4) [Source:UniProtKB/Swiss-Prot;Acc:Q7RTX7]	CATSPER4
ENSG00000178035	1.23768	Inosine-5'-monophosphate dehydrogenase 2 (EC 1.1.1.205) (IMP dehydrogenase 2) (IMPDH-II) (IMPD 2) [Source:UniProtKB/Swiss-Prot;Acc:P12268]	IMPDH2
ENSG00000143748	1.2374	Nuclear valosin-containing protein-like (Nuclear VCP-like protein) (NVLp) [Source:UniProtKB/Swiss-Prot;Acc:O15381]	NVL
ENSG00000151276	1.23735	Membrane-associated guanylate kinase, WW and PDZ domain-containing protein 1 (BAI1-associated protein 1) (BAP-1) (Membrane-associated guanylate kinase inverted 1) (MAGI-1) [Source:UniProtKB/Swiss-Prot;Acc:Q96QZ7]	MAGI1
ENSG00000205143	1.2373	AT-rich interactive domain-containing protein 3C (ARID domain-containing protein 3C) [Source:UniProtKB/Swiss-Prot;Acc:A6NKF2]	ARID3C
ENSG00000166428	1.23728	Phospholipase D4 (EC 3.1.4.4) (PLD 4) (Choline phosphatase 4) (Phosphatidylcholine-hydrolyzing phospholipase D4) [Source:UniProtKB/Swiss-Prot;Acc:Q96BZ4]	PLD4
ENSG00000101158	1.23727	Negative elongation factor C/D (NELF-C/D) (TH1-like protein) [Source:UniProtKB/Swiss-Prot;Acc:Q8IXH7]	TH1L
ENSG00000204960	1.23712	Hypothetical gene supported by AY166699 [Source:UniProtKB/TrEMBL;Acc:A4D250]	BLACE
ENSG00000178863	1.23704		ENSG00000178863
ENSG00000156860	1.23698	Probable fibrosin-1 long transcript protein [Source:UniProtKB/Swiss-Prot;Acc:Q9HAH7]	FBRS
ENSG00000171121	1.23692	Calcium-activated potassium channel subunit beta-3 (Calcium-activated potassium channel, subfamily M subunit beta-3) (Maxi K channel subunit beta-3) (BK channel subunit beta-3) (BKbeta3) [Source:UniProtKB/Swiss-Prot;Acc:Q9NPA1]	KCNMB3
ENSG00000065534	1.23686	Myosin light chain kinase, smooth muscle (EC 2.7.11.18) (MLCK) (Telokin) (Kinase-related protein) (KRP) [Source:UniProtKB/Swiss-Prot;Acc:Q15746]	MYLK
ENSG00000198178	1.23684	C-type lectin domain family 4 member C (C-type lectin superfamily member 7) (Blood dendritic cell antigen 2 protein) (BDCA-2) (Dendritic lectin) (CD303 antigen) [Source:UniProtKB/Swiss-Prot;Acc:Q8WTT0]	CLEC4C
ENSG00000164657	1.23659		ENSG00000164657
ENSG00000133112	1.23619	Translationally-controlled tumor protein (TCTP) (p23) (Histamine-releasing factor) (HRF) (Fortilin) [Source:UniProtKB/Swiss-Prot;Acc:P13693]	TPT1
ENSG00000117266	1.23616	Serine/threonine-protein kinase PCTAIRE-3 (EC 2.7.11.22) (PCTAIRE-motif protein kinase 3) [Source:UniProtKB/Swiss-Prot;Acc:Q07002]	PCTK3
ENSG00000008197	1.23615	Transcription factor AP-2 delta (AP2-delta) (Activating enhancer-binding protein 2 delta) (Transcription factor AP-2 beta-like 1) [Source:UniProtKB/Swiss-Prot;Acc:Q7Z6R9]	TFAP2D
ENSG00000161905	1.23606	Arachidonate 15-lipoxygenase (EC 1.13.11.33) (Arachidonate omega-6 lipoxygenase) (15-LOX) [Source:UniProtKB/Swiss-Prot;Acc:P16050]	ALOX15
ENSG00000102699	1.2359	Poly [ADP-ribose] polymerase 4 (EC 2.4.2.30) (PARP-4) (Vault poly(ADP-ribose) polymerase) (VPARP) (193 kDa vault protein) (PARP-related/IalphaI-related H5/proline-rich) (PH5P) [Source:UniProtKB/Swiss-Prot;Acc:Q9UKK3]	PARP4
ENSG00000187626	1.23555	Zinc finger protein with KRAB and SCAN domains 4 (Zinc finger protein 307) (P373c6.1) [Source:UniProtKB/Swiss-Prot;Acc:Q969J2]	ZKSCAN4
ENSG00000165644	1.23545	Catechol-O-methyltransferase domain-containing protein 1 (EC 2.1.1.-) [Source:UniProtKB/Swiss-Prot;Acc:Q86VU5]	COMTD1
ENSG00000135437	1.23541	11-cis retinol dehydrogenase (EC 1.1.1.105) (11-cis RDH) [Source:UniProtKB/Swiss-Prot;Acc:Q92781]	RDH5
ENSG00000188483	1.23513	Immediate early response gene 5-like protein [Source:UniProtKB/Swiss-Prot;Acc:Q5T953]	IER5L
ENSG00000060709	1.23489	RIMS-binding protein 2 (RIM-BP2) [Source:UniProtKB/Swiss-Prot;Acc:O15034]	RIMBP2
ENSG00000205412	1.23476		ENSG00000205412
ENSG00000198249	1.23472	Keratin-associated protein 3-1 (Keratin-associated protein 3.1) (High sulfur keratin-associated protein 3.1). [Source:Uniprot/SWISSPROT;Acc:Q9BYR8]	KRTAP3-1
ENSG00000149177	1.23464	Receptor-type tyrosine-protein phosphatase eta (EC 3.1.3.48) (Protein-tyrosine phosphatase eta) (R-PTP-eta) (HPTP eta) (Protein-tyrosine phosphatase receptor type J) [Source:UniProtKB/Swiss-Prot;Acc:Q12913]	PTPRJ
ENSG00000101096	1.23462	Nuclear factor of activated T-cells, cytoplasmic 2 (T-cell transcription factor NFAT1) (NFAT pre-existing subunit) (NF-ATp) [Source:UniProtKB/Swiss-Prot;Acc:Q13469]	NFATC2
ENSG00000183172	1.23426	UPF0466 protein C22orf32, mitochondrial Precursor [Source:UniProtKB/Swiss-Prot;Acc:Q9H4I9]	C22orf32
ENSG00000141505	1.23412	Asialoglycoprotein receptor 1 (ASGP-R 1) (ASGPR 1) (Hepatic lectin H1) [Source:UniProtKB/Swiss-Prot;Acc:P07306]	ASGR1
ENSG00000128692	1.23392	Eukaryotic translation initiation factor 2 subunit 2-like protein [Source:UniProtKB/Swiss-Prot;Acc:A6NK07]	AC007405.6
ENSG00000148734	1.23386	Neuropeptide FF receptor 1 (G-protein coupled receptor 147) (RFamide-related peptide receptor OT7T022) [Source:UniProtKB/Swiss-Prot;Acc:Q9GZQ6]	NPFFR1
ENSG00000181016	1.2338	Coiled-coil domain-containing transmembrane protein C7orf53 [Source:UniProtKB/Swiss-Prot;Acc:Q8N8F7]	C7orf53
ENSG00000187866	1.23378	Protein FAM122A [Source:UniProtKB/Swiss-Prot;Acc:Q96E09]	FAM122A
ENSG00000168061	1.23376	SAC3 domain-containing protein 1 (SAC3 homology domain-containing protein 1) [Source:UniProtKB/Swiss-Prot;Acc:A6NKF1]	SAC3D1
ENSG00000183072	1.23355	Homeobox protein Nkx-2.5 (Homeobox protein NK-2 homolog E) (Cardiac-specific homeobox) (Homeobox protein CSX) [Source:UniProtKB/Swiss-Prot;Acc:P52952]	NKX2-5
ENSG00000198727	1.23345	Cytochrome b (Ubiquinol-cytochrome-c reductase complex cytochrome b subunit) (Cytochrome b-c1 complex subunit 3) (Complex III subunit 3) (Complex III subunit III) [Source:UniProtKB/Swiss-Prot;Acc:P00156]	MT-CYB
ENSG00000165807	1.2332	Uncharacterized protein C14orf50 [Source:UniProtKB/Swiss-Prot;Acc:Q96LQ0]	C14orf50
ENSG00000066230	1.23304	Sodium/hydrogen exchanger 3 (Na(+)/H(+) exchanger 3) (NHE-3) (Solute carrier family 9 member 3) [Source:UniProtKB/Swiss-Prot;Acc:P48764]	SLC9A3
ENSG00000169515	1.23299	Coiled-coil domain-containing protein 8 [Source:UniProtKB/Swiss-Prot;Acc:Q9H0W5]	CCDC8
ENSG00000186329	1.23296	Transmembrane protein 212 [Source:UniProtKB/Swiss-Prot;Acc:A6NML5]	TMEM212
ENSG00000110697	1.23285	Membrane-associated phosphatidylinositol transfer protein 1 (Phosphatidylinositol transfer protein, membrane-associated 1) (Pyk2 N-terminal domain-interacting receptor 2) (NIR-2) [Source:UniProtKB/Swiss-Prot;Acc:O00562]	PITPNM1
ENSG00000125385	1.23283	Uncharacterized protein ENSP00000346229 (RPS29 protein) [Source:UniProtKB/TrEMBL;Acc:A6NBZ9]
ENSG00000109390	1.23271	NADH dehydrogenase [ubiquinone] 1 subunit C1, mitochondrial Precursor (NADH-ubiquinone oxidoreductase KFYI subunit) (Complex I-KFYI) (CI-KFYI) [Source:UniProtKB/Swiss-Prot;Acc:O43677]	NDUFC1
ENSG00000075461	1.2327	Voltage-dependent calcium channel gamma-4 subunit (Neuronal voltage-gated calcium channel gamma-4 subunit) [Source:UniProtKB/Swiss-Prot;Acc:Q9UBN1]	CACNG4
ENSG00000169313	1.23246	P2Y purinoceptor 12 (P2Y12) (P2Y12 platelet ADP receptor) (P2Y(ADP)) (ADP-glucose receptor) (ADPG-R) (P2Y(AC)) (P2Y(cyc)) (P2T(AC)) (SP1999) [Source:UniProtKB/Swiss-Prot;Acc:Q9H244]	P2RY12
ENSG00000185475	1.2323	Transmembrane protein 179B [Source:UniProtKB/Swiss-Prot;Acc:Q7Z7N9]	TMEM179B
ENSG00000186187	1.23202	E3 ubiquitin-protein ligase ZNRF1 (EC 6.3.2.-) (Zinc/RING finger protein 1) (Nerve injury-induced gene 283 protein) [Source:UniProtKB/Swiss-Prot;Acc:Q8ND25]	ZNRF1
ENSG00000149922	1.23201	T-box transcription factor TBX6 (T-box protein 6) [Source:UniProtKB/Swiss-Prot;Acc:O95947]	TBX6
ENSG00000206306	1.23196	HLA class II histocompatibility antigen, DR-1 beta chain Precursor (Clone P2-beta-3) [Source:UniProtKB/Swiss-Prot;Acc:P01912]	HLA-DR1B
ENSG00000188740	1.2318	Neuroblastoma breakpoint family member 5 [Source:UniProtKB/Swiss-Prot;Acc:Q86XG9]	NBPF5
ENSG00000205808	1.23179	Presqualene diphosphate phosphatase (EC 3.1.3.-) (Phosphatidic acid phosphatase type 2 domain-containing protein 2) (PPAP2 domain-containing protein 2) [Source:UniProtKB/Swiss-Prot;Acc:Q8IY26]	PPAPDC2
ENSG00000171431	1.23165	Keratin, type I cytoskeletal 20 (Cytokeratin-20) (CK-20) (Keratin-20) (K20) (Protein IT) [Source:UniProtKB/Swiss-Prot;Acc:P35900]	KRT20
ENSG00000203877	1.23155	Protein ripply2 [Source:UniProtKB/Swiss-Prot;Acc:Q5TAB7]	C6orf59
ENSG00000124391	1.23106	Interleukin-17C Precursor (IL-17C) (Cytokine CX2) [Source:UniProtKB/Swiss-Prot;Acc:Q9P0M4]	IL17C
ENSG00000183640	1.23099	Keratin-associated protein 8-1 (High glycine-tyrosine keratin-associated protein 8.1) [Source:UniProtKB/Swiss-Prot;Acc:Q8IUC2]	KRTAP8-1
ENSG00000173180	1.23096		ENSG00000173180
ENSG00000150526	1.23087	Melanoma inhibitory activity protein 2 Precursor [Source:UniProtKB/Swiss-Prot;Acc:Q96PC5]	MIA2
ENSG00000124839	1.23053	Ras-related protein Rab-17 [Source:UniProtKB/Swiss-Prot;Acc:Q9H0T7]	RAB17
ENSG00000138794	1.2304	Caspase-6 Precursor (EC 3.4.22.59) (CASP-6) (Apoptotic protease Mch-2)[Caspase-6 subunit p18][Caspase-6 subunit p11] [Source:UniProtKB/Swiss-Prot;Acc:P55212]	CASP6
ENSG00000108179	1.23021	Peptidyl-prolyl cis-trans isomerase, mitochondrial Precursor (EC 5.2.1.8) (PPIase) (Rotamase) (Cyclophilin F) [Source:UniProtKB/Swiss-Prot;Acc:P30405]	PPIF
ENSG00000122694	1.23019	Golgi-associated plant pathogenesis-related protein 1 (Golgi-associated PR-1 protein) (GAPR-1) (Glioma pathogenesis-related protein 2) (GliPR 2) [Source:UniProtKB/Swiss-Prot;Acc:Q9H4G4]	C9orf19
ENSG00000105376	1.23018	Intercellular adhesion molecule 5 Precursor (ICAM-5) (Telencephalin) [Source:UniProtKB/Swiss-Prot;Acc:Q9UMF0]	ICAM5
ENSG00000189263	1.23002		ENSG00000189263
ENSG00000198454	1.23001	Putative uncharacterized protein C9orf141 [Source:UniProtKB/Swiss-Prot;Acc:Q5SQ13]	C9orf141
ENSG00000170571	1.23001	Embigin Precursor [Source:UniProtKB/Swiss-Prot;Acc:Q6PCB8]	EMB
ENSG00000112818	1.22985	Meprin A subunit alpha Precursor (EC 3.4.24.18) (Endopeptidase-2) (N-benzoyl-L-tyrosyl-P-amino-benzoic acid hydrolase subunit alpha) (PABA peptide hydrolase) (PPH alpha) [Source:UniProtKB/Swiss-Prot;Acc:Q16819]	MEP1A
ENSG00000101966	1.2295	Baculoviral IAP repeat-containing protein 4 (EC 6.3.2.-) (E3 ubiquitin-protein ligase XIAP) (Inhibitor of apoptosis protein 3) (X-linked inhibitor of apoptosis protein) (X-linked IAP) [Source:UniProtKB/Swiss-Prot;Acc:P98170]	XIAP
ENSG00000196677	1.22929	CDNA FLJ35458 fis, clone SMINT2004729. [Source:Uniprot/SPTREMBL;Acc:Q8NAE8]	C8orf77
ENSG00000150753	1.22927	T-complex protein 1 subunit epsilon (TCP-1-epsilon) (CCT-epsilon) [Source:UniProtKB/Swiss-Prot;Acc:P48643]	CCT5
ENSG00000171864	1.22924	Prion-like protein doppel Precursor (PrPLP) (Prion protein 2) [Source:UniProtKB/Swiss-Prot;Acc:Q9UKY0]	PRND
ENSG00000203780	1.22886	Fibronectin type 3 and ankyrin repeat domains protein 1 [Source:UniProtKB/Swiss-Prot;Acc:Q8TC84]	FANK1
ENSG00000207702	1.22877	hsa-mir-211 [Source:miRBase;Acc:MI0000287]	hsa-mir-211
ENSG00000130640	1.22871	Gamma-tubulin complex component 2 (GCP-2) (hGCP2) (Spindle pole body protein Spc97 homolog) (hSpc97) (h103p) [Source:UniProtKB/Swiss-Prot;Acc:Q9BSJ2]	TUBGCP2
ENSG00000095485	1.22866	CWF19-like protein 1 [Source:UniProtKB/Swiss-Prot;Acc:Q69YN2]	CWF19L1
ENSG00000119125	1.22864	Guanine deaminase (EC 3.5.4.3) (Guanase) (Guanine aminase) (Guanine aminohydrolase) (GAH) (p51-nedasin) [Source:UniProtKB/Swiss-Prot;Acc:Q9Y2T3]	GDA
ENSG00000171551	1.22844	Endothelin-converting enzyme-like 1 (EC 3.4.24.-) (Xce protein) [Source:UniProtKB/Swiss-Prot;Acc:O95672]	ECEL1
ENSG00000147689	1.22828	Protein FAM83A (Tumor-specific gene expressed in prostate protein) (BJ-TSA-9) [Source:UniProtKB/Swiss-Prot;Acc:Q86UY5]	FAM83A
ENSG00000153560	1.22803	Upstream-binding protein 1 (LBP-1) [Source:UniProtKB/Swiss-Prot;Acc:Q9NZI7]	UBP1
ENSG00000115541	1.22796	10 kDa heat shock protein, mitochondrial (Hsp10) (10 kDa chaperonin) (CPN10) (Early-pregnancy factor) (EPF) [Source:UniProtKB/Swiss-Prot;Acc:P61604]	HSPE1
ENSG00000184863	1.22794	RNA-binding protein 33 (RNA-binding motif protein 33) (Proline-rich protein 8) [Source:UniProtKB/Swiss-Prot;Acc:Q96EV2]	RBM33
ENSG00000167994	1.22779	Guanine nucleotide exchange factor for Rab3A (Rab3A-interacting-like protein 1) (Rabin3-like 1) [Source:UniProtKB/Swiss-Prot;Acc:Q8TBN0]	RAB3IL1
ENSG00000170322	1.22759	Nuclear factor related to kappa-B-binding protein (DNA-binding protein R kappa-B) [Source:UniProtKB/Swiss-Prot;Acc:Q6P4R8]	NFRKB
ENSG00000188091	1.22758	Putative uncharacterized protein C9orf164 [Source:UniProtKB/Swiss-Prot;Acc:Q8N8B0]	C9orf164
ENSG00000177414	1.22725	Ubiquitin-conjugating enzyme E2 U (EC 6.3.2.19) (Ubiquitin-protein ligase U) (Ubiquitin carrier protein U) [Source:UniProtKB/Swiss-Prot;Acc:Q5VVX9]	UBE2U
ENSG00000167074	1.22724	Thyrotroph embryonic factor [Source:UniProtKB/Swiss-Prot;Acc:Q10587]	TEF
ENSG00000108187	1.22694	Phenazine biosynthesis-like domain-containing protein (EC 5.1.-.-) (MAWD-binding protein) (Unknown protein 32 from 2D-page of liver tissue) [Source:UniProtKB/Swiss-Prot;Acc:P30039]	PBLD
ENSG00000104866	1.22682	Putative uncharacterized protein ENSP00000221462 (HCG22147, isoform CRA_d)	LRRC68
ENSG00000134121	1.22662	Neural cell adhesion molecule L1-like protein Precursor (Close homolog of L1)[Processed neural cell adhesion molecule L1-like protein] [Source:UniProtKB/Swiss-Prot;Acc:O00533]	CHL1
ENSG00000102043	1.22646	Myotubularin-related protein 8 (EC 3.1.3.-) [Source:UniProtKB/Swiss-Prot;Acc:Q96EF0]	MTMR8
ENSG00000171878	1.22609		ENSG00000171878
ENSG00000150201	1.22566	FXYD domain-containing ion transport regulator 4 Precursor [Source:UniProtKB/Swiss-Prot;Acc:P59646]	FXYD4
ENSG00000121775	1.22542	Transmembrane protein 39B [Source:UniProtKB/Swiss-Prot;Acc:Q9GZU3]	TMEM39B
ENSG00000183751	1.22531	WD repeat-containing protein SAZD (Transducin beta-like 3 protein) [Source:UniProtKB/Swiss-Prot;Acc:Q12788]	TBL3
ENSG00000196084	1.22523		ENSG00000196084
ENSG00000110906	1.22523	BTB/POZ domain-containing protein KCTD10 [Source:UniProtKB/Swiss-Prot;Acc:Q9H3F6]	KCTD10
ENSG00000125695	1.22493	STE20-related adapter protein (STRAD alpha) (Serologically defined breast cancer antigen NY-BR-96) [Source:UniProtKB/Swiss-Prot;Acc:Q7RTN6]	STRADA
ENSG00000076382	1.22486	Sperm-associated antigen 5 (Astrin) (Mitotic spindle-associated protein p126) (MAP126) (Deepest) [Source:UniProtKB/Swiss-Prot;Acc:Q96R06]	SPAG5
ENSG00000112273	1.22472	Hepatoma-derived growth factor-like protein 1 (PWWP domain-containing protein 1) [Source:UniProtKB/Swiss-Prot;Acc:Q5TGJ6]	HDGFL1
ENSG00000111911	1.22407	Histidine triad nucleotide-binding protein 3 (EC 3.-.-.-) (HINT-3) [Source:UniProtKB/Swiss-Prot;Acc:Q9NQE9]	HINT3
ENSG00000126749	1.224	Probable ribosome biogenesis protein NEP1 (Nucleolar protein EMG1 homolog) (Protein C2f) [Source:UniProtKB/Swiss-Prot;Acc:Q92979]	EMG1
ENSG00000076108	1.22383	Bromodomain adjacent to zinc finger domain protein 2A (Transcription termination factor I-interacting protein 5) (TTF-I-interacting protein 5) (Tip5) (hWALp3) [Source:UniProtKB/Swiss-Prot;Acc:Q9UIF9]	BAZ2A
ENSG00000188886	1.22369	Astacin-like metalloendopeptidase Precursor (EC 3.4.-.-) (Oocyte astacin) (Ovastacin) [Source:UniProtKB/Swiss-Prot;Acc:Q6HA08]	ASTL
ENSG00000185955	1.22359	Uncharacterized protein LOC402573 [Source:UniProtKB/Swiss-Prot;Acc:Q8IZ16]	C7orf61
ENSG00000161998	1.22359	CDNA FLJ36290 fis, clone THYMU2003932. [Source:Uniprot/SPTREMBL;Acc:Q8N221]	FLJ36290
ENSG00000162494	1.22348	Leucine-rich repeat-containing protein 38 Precursor [Source:UniProtKB/Swiss-Prot;Acc:Q5VT99]	LRRC38
ENSG00000138395	1.22325	Serine/threonine-protein kinase PFTAIRE-2 (EC 2.7.11.22) (Serine/threonine-protein kinase ALS2CR7) (Amyotrophic lateral sclerosis 2 chromosomal region candidate gene 7 protein) [Source:UniProtKB/Swiss-Prot;Acc:Q96Q40]	ALS2CR7
ENSG00000205754	1.22319	liver-specific organic anion transporter 3TM12 [Source:RefSeq_peptide;Acc:NP_001009562]	LST3
ENSG00000149150	1.22284	Large neutral amino acids transporter small subunit 3 (L-type amino acid transporter 3) (Solute carrier family 43 member 1) (Prostate cancer overexpressed gene 1 protein) [Source:UniProtKB/Swiss-Prot;Acc:O75387]	SLC43A1
ENSG00000198821	1.22273	T-cell surface glycoprotein CD3 zeta chain Precursor (T-cell receptor T3 zeta chain) (CD247 antigen) [Source:UniProtKB/Swiss-Prot;Acc:P20963]	CD247
ENSG00000180153,	1.22261		ENSG00000180153
ENSG00000126456	1.2224	Interferon regulatory factor 3 (IRF-3) [Source:UniProtKB/Swiss-Prot;Acc:Q14653]	IRF3
ENSG00000135480	1.22238	Keratin, type II cytoskeletal 7 (Cytokeratin-7) (CK-7) (Keratin-7) (K7) (Sarcolectin) [Source:UniProtKB/Swiss-Prot;Acc:P08729]	KRT7
ENSG00000158104	1.22232	4-hydroxyphenylpyruvate dioxygenase (EC 1.13.11.27) (4-hydroxyphenylpyruvic acid oxidase) (HPPDase) (4HPPD) (HPD) [Source:UniProtKB/Swiss-Prot;Acc:P32754]	HPD
ENSG00000188205	1.22213	Putative uncharacterized protein UNQ9165/PRO28630 Precursor [Source:UniProtKB/Swiss-Prot;Acc:Q6UXU0]	LOC100132636
ENSG00000197672	1.2221		ENSG00000197672
ENSG00000171603	1.22202	Calsyntenin-1 (Alcadein-alpha) (Alc-alpha) (Alzheimer-related cadherin-like protein) (Non-classical cadherin XB31alpha) (SAlc-alpha)[Soluble Alc-alpha] [Source:UniProtKB/Swiss-Prot;Acc:O94985]	CLSTN1
ENSG00000142552	1.22202	Reticulocalbin-3 Precursor (EF-hand calcium-binding protein RLP49) [Source:UniProtKB/Swiss-Prot;Acc:Q96D15]	RCN3
ENSG00000068793	1.22202	Cytoplasmic FMR1-interacting protein 1 (Specifically Rac1-associated protein 1) (Sra-1) (p140sra-1) [Source:UniProtKB/Swiss-Prot;Acc:Q7L576]	CYFIP1
ENSG00000085662	1.22199	Aldose reductase (EC 1.1.1.21) (AR) (Aldehyde reductase) [Source:UniProtKB/Swiss-Prot;Acc:P15121]	AKR1B1
ENSG00000141497	1.22191	Zinc finger MYND domain-containing protein 15 [Source:UniProtKB/Swiss-Prot;Acc:Q9H091]	ZMYND15
ENSG00000152439	1.22185	Zinc finger protein 773 (Zinc finger protein 419B) [Source:UniProtKB/Swiss-Prot;Acc:Q6PK81]	ZNF773
ENSG00000145041	1.22184	Protein VPRBP (HIV-1 Vpr-binding protein) (VprBP) (Vpr-interacting protein) (DDB1- and CUL4-associated factor 1) [Source:UniProtKB/Swiss-Prot;Acc:Q9Y4B6]	VPRBP
ENSG00000198899	1.22177	ATP synthase subunit a (ATPase protein 6) [Source:UniProtKB/Swiss-Prot;Acc:P00846]	MT-ATP6
ENSG00000146063	1.2215	Tripartite motif-containing protein 41 [Source:UniProtKB/Swiss-Prot;Acc:Q8WV44]	TRIM41
ENSG00000164256	1.22113	PR domain zinc finger protein 7 (PR domain-containing protein 7) [Source:UniProtKB/Swiss-Prot;Acc:Q9NQW5]	PRDM9
ENSG00000149925	1.2205	Fructose-bisphosphate aldolase A (EC 4.1.2.13) (Muscle-type aldolase) (Lung cancer antigen NY-LU-1) [Source:UniProtKB/Swiss-Prot;Acc:P04075]	ALDOA
ENSG00000188775	1.2203		ENSG00000188775
ENSG00000146950	1.22013	Protein Shroom2 (Apical-like protein) (Protein APXL) [Source:UniProtKB/Swiss-Prot;Acc:Q13796]	SHROOM2
ENSG00000100711	1.21991	Zinc finger FYVE domain-containing protein 21 [Source:UniProtKB/Swiss-Prot;Acc:Q9BQ24]	ZFYVE21
ENSG00000164904	1.21793	Alpha-aminoadipic semialdehyde dehydrogenase (EC 1.2.1.31) (Alpha-AASA dehydrogenase) (Delta1-piperideine-6-carboxylate dehydrogenease) (P6c dehydrogenase) (Aldehyde dehydrogenase family 7 member A1) [Source:UniProtKB/Swiss-Prot;Acc:P49419]	ALDH7A1
ENSG00000174672	1.21775	BR serine/threonine-protein kinase 2 (EC 2.7.11.1) (Serine/threonine-protein kinase 29) (Serine/threonine kinase SAD-A) [Source:UniProtKB/Swiss-Prot;Acc:Q8IWQ3]	BRSK2
ENSG00000178301	0.831861	Aquaporin-11 (AQP-11) [Source:UniProtKB/Swiss-Prot;Acc:Q8NBQ7]	AQP11
ENSG00000113356	0.830714	DNA-directed RNA polymerase III subunit RPC7 (RNA polymerase III subunit C7) (DNA-directed RNA polymerase III subunit G) (DNA-directed RNA polymerase III 32 kDa polypeptide) (RPC32) [Source:UniProtKB/Swiss-Prot;Acc:O15318]	POLR3G
ENSG00000180393	0.83053	Uncharacterized protein C15orf5. [Source:Uniprot/SWISSPROT;Acc:Q9H2U6]	C15orf5
ENSG00000140612	0.830267	Signal peptidase complex catalytic subunit SEC11A (EC 3.4.-.-) (SEC11 homolog A) (SEC11-like protein 1) (Microsomal signal peptidase 18 kDa subunit) (SPase 18 kDa subunit) (SPC18) [Source:UniProtKB/Swiss-Prot;Acc:P67812]	SEC11A
ENSG00000184493	0.830071		ENSG00000184493
ENSG00000156298	0.829913	Tetraspanin-7 (Tspan-7) (Transmembrane 4 superfamily member 2) (Cell surface glycoprotein A15) (T-cell acute lymphoblastic leukemia-associated antigen 1) (TALLA-1) [Source:UniProtKB/Swiss-Prot;Acc:P41732]	TSPAN7
ENSG00000178045	0.829845	C12orf61 protein (Fragment). [Source:Uniprot/SPTREMBL;Acc:Q3ZCV4]	C12orf61
ENSG00000165929	0.829525	Tandem C2 domains nuclear protein (Membrane targeting tandem C2 domain-containing protein 1) (Tandem C2 protein in nucleus) (Tac2-N) [Source:UniProtKB/Swiss-Prot;Acc:Q8N9U0]	TC2N
ENSG00000126785	0.82947	Rho-related GTP-binding protein RhoJ Precursor (Tc10-like GTP-binding protein TCL) (Ras-like protein family member 7B) [Source:UniProtKB/Swiss-Prot;Acc:Q9H4E5]	RHOJ
ENSG00000205502	0.829447	Nuclear-localized factor 2 (Protein FAM148B) [Source:UniProtKB/Swiss-Prot;Acc:A6NLJ0]	FAM148B
ENSG00000171345	0.829424	Keratin, type I cytoskeletal 19 (Cytokeratin-19) (CK-19) (Keratin-19) (K19) [Source:UniProtKB/Swiss-Prot;Acc:P08727]	KRT19
ENSG00000156261	0.829325	T-complex protein 1 subunit theta (TCP-1-theta) (CCT-theta) (Renal carcinoma antigen NY-REN-15) [Source:UniProtKB/Swiss-Prot;Acc:P50990]	CCT8
ENSG00000123576	0.829313	Homeobox protein ESX1 (Extraembryonic, spermatogenesis, homeobox 1) [Source:UniProtKB/Swiss-Prot;Acc:Q8N693]	ESX1
ENSG00000206504	0.829248	HCGIX protein (HLA complex group 9) [Source:UniProtKB/TrEMBL;Acc:Q93065]	HCG9
ENSG00000196331	0.829215	Histone H2B type 1-O (H2B.n) (H2B/n) (H2B.2) [Source:UniProtKB/Swiss-Prot;Acc:P23527]	HIST1H2BO
ENSG00000073849	0.829191	Beta-galactoside alpha-2,6-sialyltransferase 1 (EC 2.4.99.1) (CMP-N-acetylneuraminate-beta-galactosamide-alpha-2,6-sialyltransferase 1) (Alpha 2,6-ST) (Sialyltransferase 1) (ST6Gal I) [Source:UniProtKB/Swiss-Prot;Acc:P15907]	ST6GAL1
ENSG00000005436	0.829143	GC-rich sequence DNA-binding factor (GCF) (Transcription factor 9) (TCF-9) [Source:UniProtKB/Swiss-Prot;Acc:P16383]	C2orf3
ENSG00000198704	0.829139	Glutathione peroxidase 6 Precursor (EC 1.11.1.9) [Source:UniProtKB/Swiss-Prot;Acc:P59796]	GPX6
ENSG00000147333	0.829077		LOC649548
ENSG00000119699	0.828834	Transforming growth factor beta-3 Precursor (TGF-beta-3) [Source:UniProtKB/Swiss-Prot;Acc:P10600]	TGFB3
ENSG00000166391	0.828829	2-acylglycerol O-acyltransferase 2 (EC 2.3.1.22) (Monoacylglycerol O-acyltransferase 2) (Acyl CoA:monoacylglycerol acyltransferase 2) (MGAT2) (hMGAT2) [Source:UniProtKB/Swiss-Prot;Acc:Q3SYC2]	MOGAT2
ENSG00000188100	0.828688	Protein FAM25 [Source:UniProtKB/Swiss-Prot;Acc:Q5VTM1]	FAM25A
ENSG00000112249	0.828525	Activating signal cointegrator 1 complex subunit 3 (EC 3.6.1.-) (ASC-1 complex subunit p200) (Trip4 complex subunit p200) (Helicase, ATP binding 1) [Source:UniProtKB/Swiss-Prot;Acc:Q8N3C0]	ASCC3
ENSG00000116157	0.828483	Glutathione peroxidase 7 Precursor (EC 1.11.1.9) (CL683) [Source:UniProtKB/Swiss-Prot;Acc:Q96SL4]	GPX7
ENSG00000006047	0.828301	Y-box-binding protein 2 (Germ cell-specific Y-box-binding protein) (Contrin) (MSY2 homolog) (DNA-binding protein C) (Dbpc) [Source:UniProtKB/Swiss-Prot;Acc:Q9Y2T7]	YBX2
ENSG00000196104	0.828274	Testican-3 Precursor (SPARC/osteonectin, CWCV, and Kazal-like domains proteoglycan 3) [Source:UniProtKB/Swiss-Prot;Acc:Q9BQ16]	SPOCK3
ENSG00000164855	0.828251	Putative uncharacterized protein MGC9712 [Source:UniProtKB/Swiss-Prot;Acc:Q6ZTR0]	MGC9712
ENSG00000186334	0.827956	Proton-coupled amino acid transporter 3 (Proton/amino acid transporter 3) (Solute carrier family 36 member 3) (Tramdorin-2) [Source:UniProtKB/Swiss-Prot;Acc:Q495N2]	SLC36A3
ENSG00000196489	0.827848		ENSG00000196489
ENSG00000103375	0.827736	Aquaporin-8 (AQP-8) [Source:UniProtKB/Swiss-Prot;Acc:O94778]	AQP8
ENSG00000186226	0.827618	Late cornified envelope protein 1E (Late envelope protein 5) [Source:UniProtKB/Swiss-Prot;Acc:Q5T753]	LCE1E
ENSG00000129910	0.827542	Cadherin-15 Precursor (Muscle cadherin) (M-cadherin) (Cadherin-14) [Source:UniProtKB/Swiss-Prot;Acc:P55291]	CDH15
ENSG00000128699	0.827338	ORM1-like protein 1 (Adoplin-1) [Source:UniProtKB/Swiss-Prot;Acc:Q9P0S3]	ORMDL1
ENSG00000047849	0.827316	Microtubule-associated protein 4 (MAP-4) [Source:UniProtKB/Swiss-Prot;Acc:P27816]	MAP4
ENSG00000198566	0.827283	Zinc finger protein 658 [Source:UniProtKB/Swiss-Prot;Acc:Q5TYW1]	ZNF658
ENSG00000140632	0.827229	Nuclear protein NP60 (Nuclear protein of 60 kDa) (3-hydroxyisobutyrate dehydrogenase-like protein) (Cytokine-like nuclear factor N-PAC) [Source:UniProtKB/Swiss-Prot;Acc:Q49A26]	N-PAC
ENSG00000133665	0.827225	DPY30 domain-containing protein 2 [Source:UniProtKB/Swiss-Prot;Acc:Q96IM9]	DYDC2
ENSG00000198653	0.827222		ENSG00000198653
ENSG00000103855	0.827158	CD276 antigen Precursor (Costimulatory molecule) (B7 homolog 3) (B7-H3) (4Ig-B7-H3) (CD276 antigen) [Source:UniProtKB/Swiss-Prot;Acc:Q5ZPR3]	CD276
ENSG00000115091	0.827152	Actin-related protein 3 (Actin-like protein 3) [Source:UniProtKB/Swiss-Prot;Acc:P61158]	ACTR3
ENSG00000169575	0.826938	Immunoglobulin iota chain Precursor (V(pre)B protein) (VpreB protein) (CD179 antigen-like family member A) (CD179a antigen) [Source:UniProtKB/Swiss-Prot;Acc:P12018]	VPREB1
ENSG00000105245	0.82683	Numb-like protein (Numb-R) [Source:UniProtKB/Swiss-Prot;Acc:Q9Y6R0]	NUMBL
ENSG00000050730	0.826809	TNFAIP3-interacting protein 3 (Listeria-induced gene protein) (A20-binding inhibitor of NF-kappa-B activation 3) (ABIN-3) [Source:UniProtKB/Swiss-Prot;Acc:Q96KP6]	TNIP3
ENSG00000205606	0.82678		ENSG00000205606
ENSG00000198677	0.826772	Tetratricopeptide repeat protein 37 (TPR repeat protein 37) [Source:UniProtKB/Swiss-Prot;Acc:Q6PGP7]	TTC37
ENSG00000182981	0.826737	Putative uncharacterized protein C9orf56 [Source:UniProtKB/Swiss-Prot;Acc:Q9P180]	C9orf56
ENSG00000187239	0.826732	Formin-binding protein 1 (Formin-binding protein 17) (hFBP17) [Source:UniProtKB/Swiss-Prot;Acc:Q96RU3]	FNBP1
ENSG00000153446	0.826729	Uncharacterized protein UNQ904/PRO1925 Precursor [Source:UniProtKB/Swiss-Prot;Acc:Q6UX73]	C16orf89
ENSG00000118579	0.826571	Mediator of RNA polymerase II transcription subunit 28 (Mediator complex subunit 28) (Tumor angiogenesis marker EG-1) (Endothelial-derived protein 1) [Source:UniProtKB/Swiss-Prot;Acc:Q9H204]	MED28
ENSG00000196391	0.826559	Zinc finger protein 774 [Source:UniProtKB/Swiss-Prot;Acc:Q6NX45]	ZNF774
ENSG00000177807	0.826441	ATP-sensitive inward rectifier potassium channel 10 (Potassium channel, inwardly rectifying subfamily J member 10) (Inward rectifier K(+) channel Kir1.2) [Source:UniProtKB/Swiss-Prot;Acc:P78508]	KCNJ10
ENSG00000198009	0.826439		ENSG00000198009
ENSG00000112144	0.826323	Serine/threonine-protein kinase ICK (EC 2.7.11.22) (Intestinal cell kinase) (hICK) (MAK-related kinase) (MRK) (Laryngeal cancer kinase 2) (LCK2) [Source:UniProtKB/Swiss-Prot;Acc:Q9UPZ9]	ICK
ENSG00000147059	0.826319	Spindlin-2A (Spindlin-like protein 2A) (SPIN-2A) (SPIN-2) (Protein DXF34) [Source:UniProtKB/Swiss-Prot;Acc:Q99865]	SPIN2A
ENSG00000156136	0.826226	Deoxycytidine kinase (EC 2.7.1.74) (dCK) [Source:UniProtKB/Swiss-Prot;Acc:P27707]	DCK
ENSG00000184988	0.826219	Transmembrane protein 106A [Source:UniProtKB/Swiss-Prot;Acc:Q96A25]	TMEM106A
ENSG00000197125	0.826036	Olfactory receptor 8B8 (Olfactory receptor TPCR85) (Olfactory-like receptor JCG8) [Source:UniProtKB/Swiss-Prot;Acc:Q15620]	OR8B8
ENSG00000196596	0.826009	Keratin-associated protein 3-3 (Keratin-associated protein 3.3) (High sulfur keratin-associated protein 3.3) [Source:UniProtKB/Swiss-Prot;Acc:Q9BYR6]	KRTAP3-3
ENSG00000196159	0.826008	Protocadherin Fat 4 Precursor (hFat4) (FAT tumor suppressor homolog 4) (Fat-like cadherin protein FAT-J) [Source:UniProtKB/Swiss-Prot;Acc:Q6V0I7]	FAT4
ENSG00000204233	0.825887		ENSG00000204233
ENSG00000132840	0.825819	Betaine--homocysteine S-methyltransferase 2 (EC 2.1.1.5) [Source:UniProtKB/Swiss-Prot;Acc:Q9H2M3]	BHMT2
ENSG00000165102	0.825729	Heparan-alpha-glucosaminide N-acetyltransferase (EC 2.3.1.78) (Transmembrane protein 76) [Source:UniProtKB/Swiss-Prot;Acc:Q68CP4]	HGSNAT
ENSG00000102302	0.825722	FYVE, RhoGEF and PH domain-containing protein 1 (Faciogenital dysplasia 1 protein) (Zinc finger FYVE domain-containing protein 3) (Rho/Rac guanine nucleotide exchange factor FGD1) (Rho/Rac GEF) [Source:UniProtKB/Swiss-Prot;Acc:P98174]	FGD1
ENSG00000104432	0.825568	Interleukin-7 Precursor (IL-7) [Source:UniProtKB/Swiss-Prot;Acc:P13232]	IL7
ENSG00000186448	0.825557	Zinc finger protein 197 (ZnF20) (Zinc finger protein with KRAB and SCAN domains 9) [Source:UniProtKB/Swiss-Prot;Acc:O14709]	ZNF197
ENSG00000182909	0.825553	Leukocyte receptor cluster member 9 [Source:UniProtKB/Swiss-Prot;Acc:Q96B70]	LENG9
ENSG00000197003	0.82545	Putative uncharacterized protein PRO0461 [Source:UniProtKB/Swiss-Prot;Acc:Q9UI25]	ENSG00000197003
ENSG00000157224	0.82532	Claudin-12 [Source:UniProtKB/Swiss-Prot;Acc:P56749]	CLDN12
ENSG00000184434	0.825295	Leucine-rich repeat-containing protein 19 Precursor [Source:UniProtKB/Swiss-Prot;Acc:Q9H756]	LRRC19
ENSG00000204389	0.825289	Heat shock 70 kDa protein 1 (HSP70.1) (HSP70-1/HSP70-2) [Source:UniProtKB/Swiss-Prot;Acc:P08107]	HSPA1A
ENSG00000130690	0.825255		ENSG00000130690
ENSG00000143140	0.825245	Gap junction alpha-5 protein (Connexin-40) (Cx40) [Source:UniProtKB/Swiss-Prot;Acc:P36382]	GJA5
ENSG00000125144	0.82522	Metallothionein-1G (MT-1G) (Metallothionein-IG) (MT-IG) (Metallothionein-1K) (MT-1K) [Source:UniProtKB/Swiss-Prot;Acc:P13640]	MT1G
ENSG00000175018	0.825151	Putative uncharacterized protein C10orf122 [Source:UniProtKB/Swiss-Prot;Acc:Q5VZQ5]	C10orf122
ENSG00000169604	0.825141	Anthrax toxin receptor 1 Precursor (Tumor endothelial marker 8) [Source:UniProtKB/Swiss-Prot;Acc:Q9H6X2]	ANTXR1
ENSG00000198176	0.825131	Transcription factor Dp-1 (E2F dimerization partner 1) (DRTF1-polypeptide 1) (DRTF1) [Source:UniProtKB/Swiss-Prot;Acc:Q14186]	TFDP1
ENSG00000169688	0.82502	Metallothionein-1B (MT-1B) (Metallothionein-IB) (MT-IB) [Source:UniProtKB/Swiss-Prot;Acc:P07438]	MT1B
ENSG00000173137	0.82497	Uncharacterized aarF domain-containing protein kinase 5 (EC 2.7.11.-) [Source:UniProtKB/Swiss-Prot;Acc:Q3MIX3]	ADCK5
ENSG00000096384	0.824864	Heat shock protein HSP 90-beta (HSP 90) (HSP 84) [Source:UniProtKB/Swiss-Prot;Acc:P08238]	HSP90AB1
ENSG00000175471	0.824787	Multiple C2 and transmembrane domain-containing protein 1 [Source:UniProtKB/Swiss-Prot;Acc:Q6DN14]	MCTP1
ENSG00000162708	0.824779		ENSG00000162708
ENSG00000149100	0.824718	Eukaryotic translation initiation factor 3 subunit M (eIF3m) (PCI domain-containing protein 1) (Fetal lung protein B5) (hFL-B5) [Source:UniProtKB/Swiss-Prot;Acc:Q7L2H7]	EIF3M
ENSG00000083223	0.824689	Zinc finger CCHC domain-containing protein 6 [Source:UniProtKB/Swiss-Prot;Acc:Q5VYS8]	ZCCHC6
ENSG00000176058	0.824598	Uncharacterized protein C9orf75 [Source:UniProtKB/Swiss-Prot;Acc:Q4KMQ1]	C9orf75
ENSG00000204388	0.824494	Heat shock 70 kDa protein 1 (HSP70.1) (HSP70-1/HSP70-2) [Source:UniProtKB/Swiss-Prot;Acc:P08107]	HSPA1B
ENSG00000144959	0.82449	Arylacetamide deacetylase-like 1 (EC 3.1.1.-) [Source:UniProtKB/Swiss-Prot;Acc:Q6PIU2]	AADACL1
ENSG00000204689	0.824485	Olfactory receptor 10C1 (Hs6M1-17) [Source:UniProtKB/Swiss-Prot;Acc:Q96KK4]	OR10C1
ENSG00000168096	0.824455	Ankyrin repeat and SAM domain-containing protein 3 [Source:UniProtKB/Swiss-Prot;Acc:Q6ZW76]	ANKS3
ENSG00000143590	0.824438	Ephrin-A3 Precursor (EPH-related receptor tyrosine kinase ligand 3) (LERK-3) (EHK1 ligand) (EHK1-L) (EFL-2) [Source:UniProtKB/Swiss-Prot;Acc:P52797]	EFNA3
ENSG00000172757	0.82435	Cofilin-1 (Cofilin, non-muscle isoform) (18 kDa phosphoprotein) (p18) [Source:UniProtKB/Swiss-Prot;Acc:P23528]	CFL1
ENSG00000189097	0.824282		ENSG00000189097
ENSG00000196680	0.824122		ENSG00000196680
ENSG00000143157	0.824122	Pogo transposable element with KRAB domain [Source:UniProtKB/Swiss-Prot;Acc:Q9P215]	POGK
ENSG00000111704	0.824074	Homeobox protein NANOG (Homeobox transcription factor Nanog) (hNanog) [Source:UniProtKB/Swiss-Prot;Acc:Q9H9S0]	NANOG
ENSG00000119686	0.824039	Feline leukemia virus subgroup C receptor-related protein 2 (Calcium-chelate transporter) (CCT) [Source:UniProtKB/Swiss-Prot;Acc:Q9UPI3]	FLVCR2
ENSG00000198580	0.824035	Uncharacterized protein ENSP00000382407 Fragment [Source:UniProtKB/TrEMBL;Acc:A8MYJ0]	ENSG00000198580
ENSG00000126249	0.824002	Programmed cell death protein 2-like [Source:UniProtKB/Swiss-Prot;Acc:Q9BRP1]	PDCD2L
ENSG00000137996	0.823997	RNA 3'-terminal phosphate cyclase (EC 6.5.1.4) (RNA-3'-phosphate cyclase) (RNA cyclase) (RNA terminal phosphate cyclase domain-containing protein 1) (RTC domain-containing protein 1) [Source:UniProtKB/Swiss-Prot;Acc:O00442]	RTCD1
ENSG00000116761	0.823993	Cystathionine gamma-lyase (EC 4.4.1.1) (Gamma-cystathionase) [Source:UniProtKB/Swiss-Prot;Acc:P32929]	CTH
ENSG00000151779	0.82396	Neuroblastoma-amplified gene protein [Source:UniProtKB/Swiss-Prot;Acc:A2RRP1]	NAG
ENSG00000142687	0.823914	Uncharacterized protein KIAA0319-like [Source:UniProtKB/Swiss-Prot;Acc:Q8IZA0]	KIAA0319L
ENSG00000153852	0.823902		ENSG00000153852
ENSG00000166963	0.823858	Microtubule-associated protein 1A (MAP-1A) (Proliferation-related protein p80)[MAP1 light chain LC2] [Source:UniProtKB/Swiss-Prot;Acc:P78559]	MAP1A
ENSG00000131871	0.823854	Selenoprotein S (SelS) (VCP-interacting membrane protein) [Source:UniProtKB/Swiss-Prot;Acc:Q9BQE4]	SELS
ENSG00000134278	0.823802	Protein spire homolog 1 (Spir-1) [Source:UniProtKB/Swiss-Prot;Acc:Q08AE8]	SPIRE1
ENSG00000162520	0.823721	Syncoilin-1 (Syncoilin intermediate filament 1) [Source:UniProtKB/Swiss-Prot;Acc:Q9H7C4]	SYNC1
ENSG00000152558	0.823619	Porimin Precursor (Transmembrane protein 123) (Pro-oncosis receptor inducing membrane injury) (Keratinocytes-associated transmembrane protein 3) (KCT-3) [Source:UniProtKB/Swiss-Prot;Acc:Q8N131]	TMEM123
ENSG00000205804	0.823618	C2 tensin-type domain-containing protein ENSP00000371290 [Source:UniProtKB/Swiss-Prot;Acc:Q5T6R2]	LOC646405
ENSG00000205420	0.823596	Keratin, type II cytoskeletal 6A (Cytokeratin-6A) (CK 6A) (K6a keratin) (Cytokeratin-6D) (CK 6D) (Allergen Hom s 5) [Source:UniProtKB/Swiss-Prot;Acc:P02538]	KRT6A
ENSG00000066923	0.823486	Cohesin subunit SA-3 (Stromal antigen 3) (Stromalin 3) (SCC3 homolog 3) [Source:UniProtKB/Swiss-Prot;Acc:Q9UJ98]	STAG3
ENSG00000163828	0.823455	Teratocarcinoma-derived growth factor 1 Precursor (Epidermal growth factor-like cripto protein CR1) (Cripto-1 growth factor) (CRGF) [Source:UniProtKB/Swiss-Prot;Acc:P13385]	TDGF1
ENSG00000143753	0.823434	Sphingolipid delta(4)-desaturase DES1 (EC 1.14.-.-) (Degenerative spermatocyte homolog 1) (Membrane lipid desaturase) (Migration-inducing gene 15 protein) [Source:UniProtKB/Swiss-Prot;Acc:O15121]	DEGS1
ENSG00000198453	0.823427	Zinc finger protein 568 [Source:UniProtKB/Swiss-Prot;Acc:Q3ZCX4]	ZNF568
ENSG00000182796	0.823353	PP10764 [Source:UniProtKB/TrEMBL;Acc:Q71RD9]	LOC100131058
ENSG00000169777	0.823342	Taste receptor type 2 member 1 (T2R1) (Taste receptor family B member 7) (TRB7) [Source:UniProtKB/Swiss-Prot;Acc:Q9NYW7]	TAS2R1
ENSG00000204873	0.823342	Keratin-associated protein 9-3 (Keratin-associated protein 9.3) (Ultrahigh sulfur keratin-associated protein 9.3) [Source:UniProtKB/Swiss-Prot;Acc:Q9BYQ3]	KRTAP9-3
ENSG00000153823	0.823258	PTB-containing, cubilin and LRP1-interacting protein (P-CLI1) (Phosphotyrosine interaction domain-containing protein 1) (Protein NYGGF4) [Source:UniProtKB/Swiss-Prot;Acc:Q7Z2X4]	PID1
ENSG00000111319	0.823242	Amiloride-sensitive sodium channel subunit alpha (Epithelial Na(+) channel subunit alpha) (Alpha-ENaC) (SCNEA) (Nonvoltage-gated sodium channel 1 subunit alpha) (Alpha-NaCH) [Source:UniProtKB/Swiss-Prot;Acc:P37088]	SCNN1A
ENSG00000176349	0.82321	cDNA FLJ38166 fis, clone DFNES2005527 [Source:UniProtKB/TrEMBL;Acc:Q8N997]	FLJ38166
ENSG00000100450	0.823163	Granzyme H Precursor (EC 3.4.21.-) (Cytotoxic T-lymphocyte proteinase) (Cathepsin G-like 2) (CTSGL2) (CCP-X) (Cytotoxic serine protease C) (CSP-C) [Source:UniProtKB/Swiss-Prot;Acc:P20718]	GZMH
ENSG00000182668	0.823129	CDNA FLJ38012 fis, clone CTONG2012554. [Source:Uniprot/SPTREMBL;Acc:Q8N1P8]	FLJ38012
ENSG00000136869	0.822983	Toll-like receptor 4 Precursor (hToll) (CD284 antigen) [Source:UniProtKB/Swiss-Prot;Acc:O00206]	TLR4
ENSG00000121410	0.822968	Alpha-1B-glycoprotein Precursor (Alpha-1-B glycoprotein) [Source:UniProtKB/Swiss-Prot;Acc:P04217]	A1BG
ENSG00000080345	0.822921	Telomere-associated protein RIF1 (Rap1-interacting factor 1 homolog) [Source:UniProtKB/Swiss-Prot;Acc:Q5UIP0]	RIF1
ENSG00000121318	0.822872	Taste receptor type 2 member 10 (T2R10) (Taste receptor family B member 2) (TRB2) [Source:UniProtKB/Swiss-Prot;Acc:Q9NYW0]	TAS2R10
ENSG00000105401	0.822827	Hsp90 co-chaperone Cdc37 (Hsp90 chaperone protein kinase-targeting subunit) (p50Cdc37) [Source:UniProtKB/Swiss-Prot;Acc:Q16543]	CDC37
ENSG00000005238	0.822802	Uncharacterized protein KIAA1539 [Source:UniProtKB/Swiss-Prot;Acc:Q7L5A3]	KIAA1539
ENSG00000205021	0.822756	C-C motif chemokine 3-like 1 (Small-inducible cytokine A3-like 1) (Tonsillar lymphocyte LD78 beta protein) (LD78-beta(1-70)) (G0/G1 switch regulatory protein 19-2) (G0S19-2 protein) [Source:UniProtKB/Swiss-Prot;Acc:P16619]	CCL3L3
ENSG00000095066	0.822752	Protein Hook homolog 2 (h-hook2) (hHK2) [Source:UniProtKB/Swiss-Prot;Acc:Q96ED9]	HOOK2
ENSG00000183160	0.822645	Transmembrane protein 119 Precursor [Source:UniProtKB/Swiss-Prot;Acc:Q4V9L6]	TMEM119
ENSG00000206467	0.822484	Olfactory receptor 2H2 (Olfactory receptor-like protein FAT11) (Hs6M1-12) [Source:UniProtKB/Swiss-Prot;Acc:O95918]	OR2H2
ENSG00000198729	0.82248	Protein phosphatase 1 regulatory subunit 14C (PKC-potentiated PP1 inhibitory protein) (Kinase-enhanced PP1 inhibitor) (Serologically defined breast cancer antigen NY-BR-81) [Source:UniProtKB/Swiss-Prot;Acc:Q8TAE6]	PPP1R14C
ENSG00000100749	0.822423	Serine/threonine-protein kinase VRK1 (EC 2.7.11.1) (Vaccinia-related kinase 1) [Source:UniProtKB/Swiss-Prot;Acc:Q99986]	VRK1
ENSG00000205992	0.822383		ENSG00000205992
ENSG00000101266	0.822269	Casein kinase II subunit alpha (EC 2.7.11.1) (CK II) [Source:UniProtKB/Swiss-Prot;Acc:P68400]	CSNK2A1
ENSG00000196263	0.822212	Zinc finger protein 471 (EZFIT-related protein 1) [Source:UniProtKB/Swiss-Prot;Acc:Q9BX82]	ZNF471
ENSG00000163795	0.82214	Zinc finger protein 513 [Source:UniProtKB/Swiss-Prot;Acc:Q8N8E2]	ZNF513
ENSG00000130560	0.822107	Ubiquitin-associated domain-containing protein 1 (UBA domain-containing protein 1) (E3 ubiquitin-protein ligase subunit KPC2) (Kip1 ubiquitination-promoting complex protein 2) [Source:UniProtKB/Swiss-Prot;Acc:Q9BSL1]	UBAC1
ENSG00000163170	0.822101	BolA-like protein 3 [Source:UniProtKB/Swiss-Prot;Acc:Q53S33]	BOLA3
ENSG00000142867	0.822073	B-cell lymphoma/leukemia 10 (B-cell CLL/lymphoma 10) (Bcl-10) (CED-3/ICH-1 prodomain homologous E10-like regulator) (CIPER) (CARD-containing molecule enhancing NF-kappa-B) [Source:UniProtKB/Swiss-Prot;Acc:O95999]	BCL10
ENSG00000052835	0.821899		ENSG00000052835
ENSG00000177108	0.821848	Putative palmitoyltransferase ZDHHC22 (EC 2.3.1.-) (Zinc finger DHHC domain-containing protein 22) (DHHC-22). [Source:Uniprot/SWISSPROT;Acc:Q8N966]	ZDHHC22
ENSG00000106689	0.821837	LIM/homeobox protein Lhx2 (LIM homeobox protein 2) (Homeobox protein LH-2) [Source:UniProtKB/Swiss-Prot;Acc:P50458]	LHX2
ENSG00000182632	0.821799	Putative uncharacterized protein ENSP00000330935 [Source:UniProtKB/TrEMBL;Acc:B5ME82]	ENSG00000182632
ENSG00000121067	0.82179	Speckle-type POZ protein (HIB homolog 1) (Roadkill homolog 1) [Source:UniProtKB/Swiss-Prot;Acc:O43791]	SPOP
ENSG00000163377	0.821672	Protein FAM19A4 Precursor (Chemokine-like protein TAFA-4) [Source:UniProtKB/Swiss-Prot;Acc:Q96LR4]	FAM19A4
ENSG00000176547	0.821645	Olfactory receptor 4C3 (Olfactory receptor OR11-98) [Source:UniProtKB/Swiss-Prot;Acc:Q8NH37]	OR4C3
ENSG00000185245	0.821632	Platelet glycoprotein Ib alpha chain Precursor (Glycoprotein Ibalpha) (GP-Ib alpha) (GPIb-alpha) (GPIbA) (Antigen CD42b-alpha) (CD42b antigen)[Glycocalicin] [Source:UniProtKB/Swiss-Prot;Acc:P07359]	GP1BA
ENSG00000034239	0.821517	EF-hand calcium-binding domain-containing protein 1 [Source:UniProtKB/Swiss-Prot;Acc:Q9HAE3]	EFCAB1
ENSG00000167360	0.821444	Olfactory receptor 51Q1 [Source:UniProtKB/Swiss-Prot;Acc:Q8NH59]	OR51Q1
ENSG00000128578	0.821436	Protein FAM40B [Source:UniProtKB/Swiss-Prot;Acc:Q9ULQ0]	FAM40B
ENSG00000188604	0.821422	Trace amine-associated receptor 9 (Trace amine receptor 3) (TaR-3). [Source:Uniprot/SWISSPROT;Acc:Q96RI9]	TAAR9
ENSG00000131002	0.821382	Uncharacterized protein CYorf15B (Lipopolysaccaride-specific response 5-like protein) [Source:UniProtKB/Swiss-Prot;Acc:Q9BZA4]	CYorf15B
ENSG00000008226	0.821372	Deleted in lung and esophageal cancer protein 1 (Deleted in lung cancer protein 1) (DLC-1) [Source:UniProtKB/Swiss-Prot;Acc:Q9Y238]	DLEC1
ENSG00000179071	0.821287	Coiled-coil domain-containing protein 89 [Source:UniProtKB/Swiss-Prot;Acc:Q8N998]	CCDC89
ENSG00000100129	0.821284	Eukaryotic translation initiation factor 3 subunit E-interacting protein (Eukaryotic translation initiation factor 3 subunit 6-interacting protein) [Source:UniProtKB/Swiss-Prot;Acc:Q9Y262]	EIF3EIP
ENSG00000114279	0.821258	Fibroblast growth factor 12 (FGF-12) (Fibroblast growth factor homologous factor 1) (FHF-1) (Myocyte-activating factor) [Source:UniProtKB/Swiss-Prot;Acc:P61328]	FGF12
ENSG00000133789	0.821249	Switch-associated protein 70 (SWAP-70) [Source:UniProtKB/Swiss-Prot;Acc:Q9UH65]	SWAT70
ENSG00000173578	0.821185	Chemokine XC receptor 1 (XC chemokine receptor 1) (Lymphotactin receptor) (G-protein coupled receptor 5) [Source:UniProtKB/Swiss-Prot;Acc:P46094]	XCR1
ENSG00000150977	0.821079	RILP-like protein 2 (Rab-interacting lysosomal protein-like 2) (p40phox-binding protein) [Source:UniProtKB/Swiss-Prot;Acc:Q969X0]	RILPL2
ENSG00000087269	0.821017	Nucleolar protein 14 (Nucleolar complex protein 14) [Source:UniProtKB/Swiss-Prot;Acc:P78316]	NOL14
ENSG00000142494	0.821004	Multidrug and toxin extrusion protein 1 (hMATE-1) (MATE-1) (Solute carrier family 47 member 1) [Source:UniProtKB/Swiss-Prot;Acc:Q96FL8]	SLC47A1
ENSG00000166707	0.820978		ENSG00000166707
ENSG00000176386	0.820855	Anaphase-promoting complex subunit CDC26 (Cell division cycle protein 26 homolog) [Source:UniProtKB/Swiss-Prot;Acc:Q8NHZ8]	CDC26
ENSG00000112584	0.820833	Constitutive coactivator of peroxisome proliferator-activated receptor gamma (Constitutive coactivator of PPAR-gamma) (Protein FAM120B) [Source:UniProtKB/Swiss-Prot;Acc:Q96EK7]	FAM120B
ENSG00000176532	0.820831	Protein PRR15 (Proline-rich protein 15) [Source:UniProtKB/Swiss-Prot;Acc:Q8IV56]	PRR15
ENSG00000120262	0.820828	Coiled-coil domain-containing protein C6orf97 [Source:UniProtKB/Swiss-Prot;Acc:Q8IYT3]	C6orf97
ENSG00000197728	0.820809	40S ribosomal protein S26 [Source:UniProtKB/Swiss-Prot;Acc:P62854]	RPS26
ENSG00000186847	0.820805	Keratin, type I cytoskeletal 14 (Cytokeratin-14) (CK-14) (Keratin-14) (K14) [Source:UniProtKB/Swiss-Prot;Acc:P02533]	KRT14
ENSG00000060069	0.820797	RNA polymerase II subunit A C-terminal domain phosphatase (EC 3.1.3.16) (TFIIF-associating CTD phosphatase) [Source:UniProtKB/Swiss-Prot;Acc:Q9Y5B0]	CTDP1
ENSG00000138614	0.820754	UPF0464 protein C15orf44 [Source:UniProtKB/Swiss-Prot;Acc:Q96SY0]	C15orf44
ENSG00000146521	0.820752	Uncharacterized protein C6orf123 (Protein HGC6.2) [Source:UniProtKB/Swiss-Prot;Acc:Q9Y6Z2]	C6orf123
ENSG00000105647	0.820685	Phosphatidylinositol 3-kinase regulatory subunit beta (PI3-kinase p85 subunit beta) (PtdIns-3-kinase p85-beta) [Source:UniProtKB/Swiss-Prot;Acc:O00459]	PIK3R2
ENSG00000101361	0.820682	Nucleolar protein 5A (Nucleolar protein Nop56) [Source:UniProtKB/Swiss-Prot;Acc:O00567]	NOL5A
ENSG00000099994	0.820648	Sushi domain-containing protein 2 Precursor [Source:UniProtKB/Swiss-Prot;Acc:Q9UGT4]	SUSD2
ENSG00000128536	0.820619	Cadherin-like protein 28 Precursor [Source:UniProtKB/Swiss-Prot;Acc:Q6ZTQ4]	FLJ238354
ENSG00000159082	0.820607	Synaptojanin-1 (EC 3.1.3.36) (Synaptic inositol-1,4,5-trisphosphate 5-phosphatase 1) [Source:UniProtKB/Swiss-Prot;Acc:O43426]	SYNJ1
ENSG00000184732	0.82055		ENSG00000184732
ENSG00000180628	0.820441	Polycomb group RING finger protein 5 (RING finger protein 159) [Source:UniProtKB/Swiss-Prot;Acc:Q86SE9]	PCGF5
ENSG00000206476	0.82029	cDNA, FLJ96840, highly similar to Homo sapiens valyl-tRNA synthetase 2-like (VARS2L), mRNA [Source:UniProtKB/TrEMBL;Acc:B2RDZ1]	FLJ96840
ENSG00000181609	0.820228	Olfactory receptor 52D1 (Olfactory receptor OR11-43) (Odorant receptor HOR5'beta14) [Source:UniProtKB/Swiss-Prot;Acc:Q9H346]	OR52D1
ENSG00000071991	0.8202	Cadherin-19 Precursor [Source:UniProtKB/Swiss-Prot;Acc:Q9H159]	CDH19
ENSG00000130598	0.820126	Troponin I, fast skeletal muscle (Troponin I, fast-twitch isoform) [Source:UniProtKB/Swiss-Prot;Acc:P48788]	TNNI2
ENSG00000137026	0.820098		ENSG00000137026
ENSG00000004866	0.820094	Suppressor of tumorigenicity protein 7 (Protein HELG) [Source:UniProtKB/Swiss-Prot;Acc:Q9NRC1]	ST7
ENSG00000148541	0.820051	Protein FAM13C1 [Source:UniProtKB/Swiss-Prot;Acc:Q8NE31]	FAM13C1
ENSG00000188387	0.819963		ENSG00000188387
ENSG00000181890	0.819962	Axonemal dynein heavy chain (Fragment). [Source:Uniprot/SPTREMBL;Acc:O00431]	ENSG00000181890
ENSG00000180634	0.819926		ENSG00000180634
ENSG00000173786	0.81991	2',3'-cyclic-nucleotide 3'-phosphodiesterase (EC 3.1.4.37) (CNPase) (CNP) [Source:UniProtKB/Swiss-Prot;Acc:P09543]	CNP
ENSG00000169245	0.819851	C-X-C motif chemokine 10 Precursor (Small-inducible cytokine B10) (10 kDa interferon-gamma-induced protein) (Gamma-IP10) (IP-10)[CXCL10(1-73)] [Source:UniProtKB/Swiss-Prot;Acc:P02778]	CXCL10
ENSG00000175105	0.819837	Zinc finger protein 654 (Melanoma-associated antigen) [Source:UniProtKB/Swiss-Prot;Acc:Q8IZM8]	ZNF654
ENSG00000100181	0.819832		ENSG00000100181
ENSG00000137392	0.819712	Colipase Precursor [Source:UniProtKB/Swiss-Prot;Acc:P04118]	CLPS
ENSG00000124299	0.819626	Xaa-Pro dipeptidase (EC 3.4.13.9) (X-Pro dipeptidase) (Proline dipeptidase) (Prolidase) (Imidodipeptidase) (Peptidase D) [Source:UniProtKB/Swiss-Prot;Acc:P12955]	PEPD
ENSG00000132718	0.81959	Synaptotagmin-11 (Synaptotagmin XI) (SytXI) [Source:UniProtKB/Swiss-Prot;Acc:Q9BT88]	SYT11
ENSG00000118046	0.819573	Serine/threonine-protein kinase 11 (EC 2.7.11.1) (Serine/threonine-protein kinase LKB1) (Renal carcinoma antigen NY-REN-19) [Source:UniProtKB/Swiss-Prot;Acc:Q15831]	STK11
ENSG00000196440	0.819406	Armadillo repeat-containing X-linked protein 4 [Source:UniProtKB/Swiss-Prot;Acc:Q5H9R4]	ARMCX4
ENSG00000184677	0.819332	Zinc finger and BTB domain-containing protein 40 [Source:UniProtKB/Swiss-Prot;Acc:Q9NUA8]	ZBTB40
ENSG00000188706	0.819311	Palmitoyltransferase ZDHHC9 (EC 2.3.1.-) (Zinc finger DHHC domain-containing protein 9) (DHHC-9) (DHHC9) (Zinc finger protein 379) [Source:UniProtKB/Swiss-Prot;Acc:Q9Y397]	ZDHHC9
ENSG00000115840	0.819295	Calcium-binding mitochondrial carrier protein Aralar1 (Mitochondrial aspartate glutamate carrier 1) (Solute carrier family 25 member 12) [Source:UniProtKB/Swiss-Prot;Acc:O75746]	SLC25A12
ENSG00000178074	0.819274	UPF0565 protein Precursor [Source:UniProtKB/Swiss-Prot;Acc:Q8N8R5]	C2orf69
ENSG00000168269	0.819203	Forkhead box protein I1 (Forkhead-related protein FKHL10) (Forkhead-related transcription factor 6) (FREAC-6) (Hepatocyte nuclear factor 3 forkhead homolog 3) (HNF-3/fork-head homolog 3) [Source:UniProtKB/Swiss-Prot;Acc:Q12951]	FOXI1
ENSG00000183470	0.819171	Putative uncharacterized protein FLJ40288 [Source:UniProtKB/Swiss-Prot;Acc:A4D1N5]	FLJ40288
ENSG00000186854	0.819166	Putative uncharacterized protein LOC129293 Precursor [Source:UniProtKB/Swiss-Prot;Acc:Q86V40]	FLJ46467
ENSG00000185482	0.819161	SH3 and cysteine-rich domain-containing protein 3 [Source:UniProtKB/Swiss-Prot;Acc:Q96MF2]	STAC3
ENSG00000197968	0.819109		ENSG00000197968
ENSG00000043143	0.819098	Protein Jade-2 (PHD finger protein 15) [Source:UniProtKB/Swiss-Prot;Acc:Q9NQC1]	PHF15
ENSG00000179168	0.819051	Gametogenetin [Source:UniProtKB/Swiss-Prot;Acc:Q86UU5]	GGN
ENSG00000023839	0.818985	Canalicular multispecific organic anion transporter 1 (ATP-binding cassette sub-family C member 2) (Multidrug resistance-associated protein 2) (Canalicular multidrug resistance protein) [Source:UniProtKB/Swiss-Prot;Acc:Q92887]	ABCC2
ENSG00000170948	0.818981	Methyl-CpG-binding domain protein 3-like 1 (MBD3-like 1) [Source:UniProtKB/Swiss-Prot;Acc:Q8WWY6]	MBD3L1
ENSG00000159140	0.818953	SON protein (SON3) (Negative regulatory element-binding protein) (NRE-binding protein) (DBP-5) (Bax antagonist selected in saccharomyces 1) (BASS1) [Source:UniProtKB/Swiss-Prot;Acc:P18583]	SON
ENSG00000119922	0.818893	Interferon-induced protein with tetratricopeptide repeats 2 (IFIT-2) (Interferon-induced 54 kDa protein) (IFI-54K) (ISG-54 K) [Source:UniProtKB/Swiss-Prot;Acc:P09913]	IFIT2
ENSG00000186921	0.818889		ENSG00000186921
ENSG00000184260	0.818836	Histone H2A type 2-C (H2A-GL101) (H2A/q) [Source:UniProtKB/Swiss-Prot;Acc:Q16777]	HIST2H2AC
ENSG00000112511	0.818817	PHD finger protein 1 (Protein PHF1) (Polycomb-like protein 1) (hPCl1) [Source:UniProtKB/Swiss-Prot;Acc:O43189]	PHF1
ENSG00000188340	0.818812	Olfactory receptor 6N2 [Source:UniProtKB/Swiss-Prot;Acc:Q8NGY6]	OR6N2
ENSG00000152256	0.818793	[Pyruvate dehydrogenase [lipoamide]] kinase isozyme 1, mitochondrial Precursor (EC 2.7.11.2) (Pyruvate dehydrogenase kinase isoform 1) [Source:UniProtKB/Swiss-Prot;Acc:Q15118]	PDK1
ENSG00000184436	0.818742	THAP domain-containing protein 7 [Source:UniProtKB/Swiss-Prot;Acc:Q9BT49]	THAP7
ENSG00000187761	0.818725	Putative G antigen family E member 3 (Prostate-associated gene 2B protein) (PAGE-2B) [Source:UniProtKB/Swiss-Prot;Acc:Q5JRK9]	PAGE2B
ENSG00000187786	0.818705	Basic helix-loop-helix transcription factor scleraxis [Source:UniProtKB/Swiss-Prot;Acc:Q7RTU7]	SCXB
ENSG00000163453	0.818688	Insulin-like growth factor-binding protein 7 (IGF-binding protein 7) (IGFBP-7) (IBP-7) (MAC25 protein) (Prostacyclin-stimulating factor) (PGI2-stimulating factor) [Source:UniProtKB/Swiss-Prot;Acc:Q16270]	IGFBP7
ENSG00000132688	0.818676	Nestin [Source:UniProtKB/Swiss-Prot;Acc:P48681]	NES
ENSG00000181457	0.818619	Olfactory receptor 10G4 (Olfactory receptor OR11-278) [Source:UniProtKB/Swiss-Prot;Acc:Q8NGN3]	OR10G4
ENSG00000136643	0.818542	Ribosomal protein S6 kinase delta-1 (EC 2.7.11.1) (52 kDa ribosomal protein S6 kinase) (Ribosomal S6 kinase-like protein with two PSK domains 118 kDa protein) (SPHK1-binding protein) [Source:UniProtKB/Swiss-Prot;Acc:Q96S38]	RPS6KC1
ENSG00000137673	0.818502	Matrilysin Precursor (EC 3.4.24.23) (Pump-1 protease) (Uterine metalloproteinase) (Matrix metalloproteinase-7) (MMP-7) (Matrin) [Source:UniProtKB/Swiss-Prot;Acc:P09237]	MMP7
ENSG00000164434	0.818491	Fatty acid-binding protein, brain (B-FABP) (Fatty acid-binding protein 7) (Brain lipid-binding protein) (BLBP) (Mammary-derived growth inhibitor related) [Source:UniProtKB/Swiss-Prot;Acc:O15540]	FABP7
ENSG00000188153	0.818467	Collagen alpha-5(IV) chain Precursor [Source:UniProtKB/Swiss-Prot;Acc:P29400]	COL4A5
ENSG00000148660	0.81827	Calcium/calmodulin-dependent protein kinase type II gamma chain (EC 2.7.11.17) (CaM-kinase II gamma chain) (CaM kinase II subunit gamma) (CaMK-II subunit gamma) [Source:UniProtKB/Swiss-Prot;Acc:Q13555]	CAMK2G
ENSG00000139679	0.818225	Oleoyl-L-alpha-lysophosphatidic acid receptor (P2Y purinoceptor 5) (P2Y5) (Purinergic receptor 5) (RB intron encoded G-protein coupled receptor) [Source:UniProtKB/Swiss-Prot;Acc:P43657]	P2RY5
ENSG00000146414	0.81821	E3 ubiquitin-protein ligase SHPRH (EC 6.3.2.-) (EC 3.6.1.-) (SNF2, histone-linker, PHD and RING finger domain-containing helicase) [Source:UniProtKB/Swiss-Prot;Acc:Q149N8]	SHPRH
ENSG00000196160	0.818156	CDNA FLJ43719 fis, clone TESOP2006060. [Source:Uniprot/SPTREMBL;Acc:Q6ZUH1]	FLJ43719
ENSG00000163263	0.818156	Uncharacterized protein C1orf189 [Source:UniProtKB/Swiss-Prot;Acc:Q5VU69]	C1orf189
ENSG00000136444	0.818155	Radical S-adenosyl methionine domain-containing protein 1, mitochondrial Precursor (EC 1.3.99.-) (Oxygen-independent coproporphyrinogen III oxidase-like protein RSAD1) [Source:UniProtKB/Swiss-Prot;Acc:Q9HA92]	RSAD1
ENSG00000126003	0.818073	Zinc finger protein PLAGL2 (Pleiomorphic adenoma-like protein 2) [Source:UniProtKB/Swiss-Prot;Acc:Q9UPG8]	PLAGL2
ENSG00000188508	0.818054	Keratinocyte differentiation-associated protein Precursor [Source:UniProtKB/Swiss-Prot;Acc:P60985]	KRTDAP
ENSG00000107831	0.818034	Fibroblast growth factor 8 Precursor (FGF-8) (Heparin-binding growth factor 8) (HBGF-8) (Androgen-induced growth factor) (AIGF) [Source:UniProtKB/Swiss-Prot;Acc:P55075]	FGF8
ENSG00000126838	0.818011	Pregnancy zone protein Precursor (C3 and PZP-like alpha-2-macroglobulin domain-containing protein 6) [Source:UniProtKB/Swiss-Prot;Acc:P20742]	PZP
ENSG00000198527	0.81792		ENSG00000198527
ENSG00000107890	0.817873	Ankyrin repeat domain-containing protein 26 [Source:UniProtKB/Swiss-Prot;Acc:Q9UPS8]	ANKRD26
ENSG00000079691	0.817863	Leucine-rich repeat-containing protein 16A (CARMIL homolog) [Source:UniProtKB/Swiss-Prot;Acc:Q5VZK9]	LRRC16
ENSG00000196442	0.817859		ENSG00000196442
ENSG00000197455	0.817844		ENSG00000197455
ENSG00000168614	0.817813	Neuroblastoma breakpoint family, member 9 Fragment [Source:UniProtKB/TrEMBL;Acc:Q5TB04]	ENSG00000168614
ENSG00000153015	0.817752	Peptidyl-prolyl cis-trans isomerase SDCCAG10 (EC 5.2.1.8) (Serologically defined colon cancer antigen 10) (Antigen NY-CO-10) [Source:UniProtKB/Swiss-Prot;Acc:Q6UX04]	SDCCAG10
ENSG00000186174	0.817736	B-cell CLL/lymphoma 9-like protein (B-cell lymphoma 9-like protein) (BCL9-like protein) (Protein BCL9-2) [Source:UniProtKB/Swiss-Prot;Acc:Q86UU0]	BCL9L
ENSG00000159388	0.81773	Protein BTG2 (BTG family member 2) (NGF-inducible anti-proliferative protein PC3) [Source:UniProtKB/Swiss-Prot;Acc:P78543]	BTG2
ENSG00000168291	0.817699	Pyruvate dehydrogenase E1 component subunit beta, mitochondrial Precursor (EC 1.2.4.1) (PDHE1-B) [Source:UniProtKB/Swiss-Prot;Acc:P11177]	PDHB
ENSG00000075429	0.817682	Voltage-dependent calcium channel gamma-5 subunit (Neuronal voltage-gated calcium channel gamma-5 subunit) [Source:UniProtKB/Swiss-Prot;Acc:Q9UF02]	CACNG5
ENSG00000015479	0.817652	Matrin-3 [Source:UniProtKB/Swiss-Prot;Acc:P43243]	MATR3
ENSG00000130021	0.817541	Haloacid dehalogenase-like hydrolase domain-containing protein 1A (GS1 protein) [Source:UniProtKB/Swiss-Prot;Acc:Q08623]	HDHD1A
ENSG00000073754	0.81741	CD5 antigen-like Precursor (SP-alpha) (CT-2) (IgM-associated peptide) [Source:UniProtKB/Swiss-Prot;Acc:O43866]	CD5L
ENSG00000179766	0.817382	Putative FetA-like protein [Source:UniProtKB/Swiss-Prot;Acc:Q4G129]	ENSG00000179766
ENSG00000181705	0.817252		ENSG00000181705
ENSG00000101446	0.817233	Kunitz-type protease inhibitor 3 Precursor (HKIB9) [Source:UniProtKB/Swiss-Prot;Acc:P49223]	SPINT3
ENSG00000203500	0.817027		ENSG00000203500
ENSG00000183310	0.817016	Olfactory receptor 2T34 (Olfactory receptor OR1-63) [Source:UniProtKB/Swiss-Prot;Acc:Q8NGX1]	OR2T34
ENSG00000178700	0.816981	Dihydrofolate reductase-like protein 1 [Source:UniProtKB/Swiss-Prot;Acc:Q86XF0]	DHFRL1
ENSG00000149970	0.816944	Connector enhancer of kinase suppressor of ras 2 (Connector enhancer of KSR2) (CNK2) [Source:UniProtKB/Swiss-Prot;Acc:Q8WXI2]	CNKSR2
ENSG00000205155	0.816943	Gamma-secretase subunit PEN-2 (Presenilin enhancer protein 2) [Source:UniProtKB/Swiss-Prot;Acc:Q9NZ42]	PSENEN
ENSG00000075223	0.816936	Semaphorin-3C Precursor (Semaphorin-E) (Sema E) [Source:UniProtKB/Swiss-Prot;Acc:Q99985]	SEMA3C
ENSG00000152467	0.816894	Zinc finger and SCAN domain-containing protein 1 [Source:UniProtKB/Swiss-Prot;Acc:Q8NBB4]	ZSCAN1
ENSG00000172209	0.816692	Probable G-protein coupled receptor 22 [Source:UniProtKB/Swiss-Prot;Acc:Q99680]	GPR22
ENSG00000163746	0.816625	Phospholipid scramblase 2 (PL scramblase 2) (Ca(2+)-dependent phospholipid scramblase 2) [Source:UniProtKB/Swiss-Prot;Acc:Q9NRY7]	PLSCR2
ENSG00000121743	0.816546	Gap junction alpha-3 protein (Connexin-46) (Cx46) [Source:UniProtKB/Swiss-Prot;Acc:Q9Y6H8]	GJA3
ENSG00000139329	0.816519	Lumican Precursor (Keratan sulfate proteoglycan lumican) (KSPG lumican) [Source:UniProtKB/Swiss-Prot;Acc:P51884]	LUM
ENSG00000142413	0.816511	Phosphatidylinositol 4-kinase beta (EC 2.7.1.67) (PtdIns 4-kinase beta) (PI4K-beta) (PI4Kbeta) (NPIK) (PI4K92) [Source:UniProtKB/Swiss-Prot;Acc:Q9UBF8]	PI4KB
ENSG00000131959	0.816412		ENSG00000131959
ENSG00000196978	0.816403	CDNA FLJ39760 fis, clone SMINT2019200. [Source:Uniprot/SPTREMBL;Acc:Q8N8A5]	FLJ39760
ENSG00000154646	0.816352	Enteropeptidase Precursor (EC 3.4.21.9) (Enterokinase) (Serine protease 7)[Enteropeptidase non-catalytic heavy chain][Enteropeptidase catalytic light chain] [Source:UniProtKB/Swiss-Prot;Acc:P98073]	PRSS7
ENSG00000172201	0.816212	DNA-binding protein inhibitor ID-4 (Inhibitor of DNA binding 4) [Source:UniProtKB/Swiss-Prot;Acc:P47928]	ID4
ENSG00000173226	0.816191	IQ calmodulin-binding motif-containing protein 1 (Nephrocystin-5) [Source:UniProtKB/Swiss-Prot;Acc:Q15051]	IQCB1
ENSG00000197251	0.816145	cDNA FLJ43752 fis, clone TESTI2037643 [Source:UniProtKB/TrEMBL;Acc:Q6ZUF6]	FLJ43752
ENSG00000099869	0.81614	Putative insulin-like growth factor 2 antisense gene protein (IGF2-AS) (PEG8/IGF2AS protein) [Source:UniProtKB/Swiss-Prot;Acc:Q6U949]	IGF2AS
ENSG00000173621	0.816067	Leucine-rich repeat and fibronectin type-III domain-containing protein 4 Precursor [Source:UniProtKB/Swiss-Prot;Acc:Q6PJG9]	LRFN4
ENSG00000162607	0.815957	Ubiquitin carboxyl-terminal hydrolase 1 (EC 3.1.2.15) (Ubiquitin thioesterase 1) (Ubiquitin-specific-processing protease 1) (Deubiquitinating enzyme 1) (hUBP) [Source:UniProtKB/Swiss-Prot;Acc:O94782]	USP1
ENSG00000141027	0.815939	Nuclear receptor corepressor 1 (N-CoR1) (N-CoR) [Source:UniProtKB/Swiss-Prot;Acc:O75376]	NCOR1
ENSG00000128881	0.815916	Tau-tubulin kinase 2 (EC 2.7.11.1) [Source:UniProtKB/Swiss-Prot;Acc:Q6IQ55]	TTBK2
ENSG00000116688	0.815905	Mitofusin-2 (EC 3.6.5.-) (Transmembrane GTPase MFN2) [Source:UniProtKB/Swiss-Prot;Acc:O95140]	MFN2
ENSG00000151490	0.815836	Receptor-type tyrosine-protein phosphatase O Precursor (EC 3.1.3.48) (Glomerular epithelial protein 1) (Protein tyrosine phosphatase U2) (PTPase U2) (PTP-U2) [Source:UniProtKB/Swiss-Prot;Acc:Q16827]	PTPRO
ENSG00000184157	0.815765	Uncharacterized protein C1orf210 [Source:UniProtKB/Swiss-Prot;Acc:Q8IVY1]	C1orf210
ENSG00000204295	0.815762		ENSG00000204295
ENSG00000196557	0.815671	Voltage-dependent T-type calcium channel subunit alpha-1H (Voltage-gated calcium channel subunit alpha Cav3.2) (Low-voltage-activated calcium channel alpha1 3.2 subunit) [Source:UniProtKB/Swiss-Prot;Acc:O95180]	CACNA1H
ENSG00000102181	0.815653	CD99 antigen-like protein 2 Precursor (CD99 antigen) (MIC2-like protein 1) [Source:UniProtKB/Swiss-Prot;Acc:Q8TCZ2]	CD99L2
ENSG00000158481	0.815605	T-cell surface glycoprotein CD1c Precursor (CD1c antigen) [Source:UniProtKB/Swiss-Prot;Acc:P29017]	CD1C
ENSG00000121879	0.815554	Phosphatidylinositol-4,5-bisphosphate 3-kinase catalytic subunit alpha isoform (EC 2.7.1.153) (PI3-kinase p110 subunit alpha) (PtdIns-3-kinase p110) (PI3K) [Source:UniProtKB/Swiss-Prot;Acc:P42336]	PIK3CA
ENSG00000205981	0.815519	Mitochondrial import inner membrane translocase subunit TIM14 (DnaJ homolog subfamily C member 19) [Source:UniProtKB/Swiss-Prot;Acc:Q96DA6]	DNAJC19
ENSG00000139718	0.815486	Histone-lysine N-methyltransferase SETD1B (EC 2.1.1.43) (SET domain-containing protein 1B) (hSET1B) (Lysine N-methyltransferase 2G) [Source:UniProtKB/Swiss-Prot;Acc:Q9UPS6]	SETD1B
ENSG00000125148	0.815466	Metallothionein-2 (MT-2) (Metallothionein-II) (MT-II) (Metallothionein-2A) [Source:UniProtKB/Swiss-Prot;Acc:P02795]	MT2A
ENSG00000025796	0.81543	Translocation protein SEC63 homolog [Source:UniProtKB/Swiss-Prot;Acc:Q9UGP8]	SEC63
ENSG00000181296	0.815411	Seven transmembrane helix receptor [Source:UniProtKB/TrEMBL;Acc:Q8NH88]	ENSG00000181296
ENSG00000116774	0.815396	Olfactomedin-like protein 3 Precursor (HNOEL-iso) (hOLF44) [Source:UniProtKB/Swiss-Prot;Acc:Q9NRN5]	OLFML3
[truncated: 1,425 more rows]
