# Supplementary material for: Hesperidin Displays Relevant Role in the Nutrigenomic Effect of Orange Juice on Blood Leukocytes in Human Volunteers: A Randomized Controlled Cross-Over Study
Source: PLoS One. 2011 Nov 16;6(11):e26669. doi: 10.1371/journal.pone.0026669 (PMC3217928; doi:10.1371/journal.pone.0026669)
Supplement: Table S3 — List of differentially expressed genes after hesperidin consumption. (XLS) [file pone.0026669.s005.xls]

## Sheet: Feuil1
Supplemental table S3 : List of differentially expressed genes after hesperidin consumption
Ensembl ID	Fold-change	Gene name	Gene Symbol
ENSG00000099622	2.00349	Cold-inducible RNA-binding protein (Glycine-rich RNA-binding protein CIRP) (A18 hnRNP)	CIRBP
ENSG00000162722	1.89756	Tripartite motif-containing protein 58 (Protein BIA2)	TRIM58
ENSG00000141956	1.86599	PR domain zinc finger protein 15 (PR domain-containing protein 15) (Zinc finger protein 298)	PRDM15
ENSG00000114742	1.85946	WD repeat-containing protein 48 (WD repeat endosomal protein) (p80)	WDR48
ENSG00000166896	1.84161	Mitochondrial inner membrane protease ATP23 homolog (EC 3.4.24.-) (XRCC6-binding protein 1) (Ku70-binding protein 3)	XRCC6BP1
ENSG00000197279	1.81934	Zinc finger protein 165 (LD65) (Zinc finger and SCAN domain-containing protein 7) (Cancer/testis antigen 53) (CT53)	ZNF165
ENSG00000136826	1.80913	Krueppel-like factor 4 (Epithelial zinc finger protein EZF) (Gut- enriched krueppel-like factor)	KLF4
ENSG00000109854	1.79948	Oxidoreductase HTATIP2 (EC 1.1.1.-) (HIV-1 TAT-interactive protein 2) (30 kDa HIV-1 TAT-interacting protein)	HTATIP2
ENSG00000108826	1.79693	39S ribosomal protein L27, mitochondrial (L27mt) (MRP-L27) [Source:UniProtKB/Swiss-Prot;Acc:Q9P0M9]	MRPL27
ENSG00000109501	1.78548	Wolframin	WFS1
ENSG00000118050	1.77702	Uncharacterized protein C19orf24 [Source:UniProtKB/Swiss-Prot;Acc:Q9BVV8]	C19orf24
ENSG00000104760	1.76793	Fibrinogen-like protein 1 precursor (Hepatocyte-derived fibrinogen- related protein 1) (HFREP-1) (Hepassocin) (Liver fibrinogen-related protein 1) (LFIRE-1) (HP-041)	FGL1
ENSG00000169344	1.76736	Uromodulin precursor (Tamm-Horsfall urinary glycoprotein) (THP)	UMOD
ENSG00000113209	1.75545	Protocadherin beta-5 precursor (PCDH-beta-5)	PCDHB5
ENSG00000170854	1.75201	MYC-induced nuclear antigen (Mineral dust-induced gene protein) (Nucleolar protein 52)	MINA
ENSG00000184710	1.73769		ENSG00000184710
ENSG00000188386	1.73438	Calcineurin subunit B type 2 (Protein phosphatase 2B regulatory subunit 2) (Protein phosphatase 3 regulatory subunit B beta isoform) (Calcineurin B-like protein) (CBLP) (CNBII)	PPP3R2
ENSG00000177700	1.72561	DNA-directed RNA polymerases I, II, and III subunit RPABC5 (RNA polymerases I, II, and III subunit ABC5) (DNA-directed RNA polymerase III subunit L) (RPB10) (DNA-directed RNA polymerase II 7.6 kDa polypeptide) (RPB7.6).	POLR2L
ENSG00000188763	1.71476	Frizzled-9 precursor (Fz-9) (hFz9) (FzE6) (CD349 antigen)	FZD9
ENSG00000108639	1.71264	Synaptogyrin-2 (Cellugyrin) [Source:UniProtKB/Swiss-Prot;Acc:O43760]	SYNGR2
ENSG00000136273	1.70898	Checkpoint protein HUS1 (hHUS1)	HUS1
ENSG00000168521	1.70861		ENSG00000168521
ENSG00000199156	1.70419	hsa-mir-422a	hsa-mir-422a
ENSG00000003987	1.69255	Myotubularin-related protein 7 (EC 3.1.3.-)	MTMR7
ENSG00000128159	1.69233	Gamma-tubulin complex component 6 (GCP-6)	TUBGCP6
ENSG00000186352	1.68842	Ankyrin repeat domain-containing protein 37 (Low-density lipoprotein receptor-related protein 2-binding protein) (hLrp2bp) [Source:UniProtKB/Swiss-Prot;Acc:Q7Z713]	ANKRD37
ENSG00000129757	1.6857	Cyclin-dependent kinase inhibitor 1C (Cyclin-dependent kinase inhibitor p57) (p57KIP2)	CDKN1C
ENSG00000057019	1.68243	Discoidin, CUB and LCCL domain-containing protein 2 Precursor (Endothelial and smooth muscle cell-derived neuropilin-like protein) (CUB, LCCL and coagulation factor V/VIII-homology domains protein 1) [Source:UniProtKB/Swiss-Prot;Acc:Q96PD2]	DCBLD2
ENSG00000041802	1.67597	Large subunit GTPase 1 homolog (EC 3.6.1.-) (hLsg1)	LSG1
ENSG00000188644	1.67399		ENSG00000188644
ENSG00000207625	1.67085	hsa-mir-211	hsa-mir-211
ENSG00000163386	1.66702	Neuroblastoma breakpoint family member 9	NBPF9
ENSG00000169021	1.66318	Cytochrome b-c1 complex subunit Rieske, mitochondrial precursor (EC 1.10.2.2) (Ubiquinol-cytochrome c reductase iron-sulfur subunit) (Rieske iron-sulfur protein) (RISP) (Complex III subunit 5)	UQCRFS1
ENSG00000161544	1.66169	Cytoglobin (Histoglobin) (HGb) (Stellate cell activation-associated protein)	CYGB
ENSG00000158185	1.65563	Ankyrin repeat domain-containing protein 36A	ANKRD36
ENSG00000134809	1.65292	Mitochondrial import inner membrane translocase subunit Tim10 [Source:UniProtKB/Swiss-Prot;Acc:P62072]	TIMM10
ENSG00000162438	1.64454	Chymotrypsin-C precursor (EC 3.4.21.2) (Caldecrin)	CTRC
ENSG00000157399	1.64367	Arylsulfatase E precursor (EC 3.1.6.-) (ASE)	ARSE
ENSG00000091010	1.64279	POU domain, class 4, transcription factor 3 (Brain-specific homeobox/POU domain protein 3C) (Brn-3C) [Source:UniProtKB/Swiss-Prot;Acc:Q15319]	POU4F3
ENSG00000103319	1.63911	Elongation factor 2 kinase (EC 2.7.11.20) (eEF-2 kinase) (eEF-2K) (Calcium/calmodulin-dependent eukaryotic elongation factor 2 kinase)	EEF2K
ENSG00000120306	1.63716	UPF0467 protein C5orf32 [Source:UniProtKB/Swiss-Prot;Acc:Q9H1C7]	C5orf32
ENSG00000184584	1.63387	Transmembrane protein 173 [Source:UniProtKB/Swiss-Prot;Acc:Q86WV6]	TMEM173
ENSG00000146555	1.63346	Protein sidekick-1 Precursor [Source:UniProtKB/Swiss-Prot;Acc:Q7Z5N4]	SDK1
ENSG00000183145	1.63185	Protein ripply3 (Down syndrome critical region protein 6)	DSCR6
ENSG00000133318	1.62736	Reticulon-3 (Neuroendocrine-specific protein-like 2) (NSP-like protein II) (NSPLII) [Source:UniProtKB/Swiss-Prot;Acc:O95197]	RTN3
ENSG00000107331	1.62437	ATP-binding cassette sub-family A member 2 (ATP-binding cassette transporter 2) (ATP-binding cassette 2) [Source:UniProtKB/Swiss-Prot;Acc:Q9BZC7]	ABCA2
ENSG00000177408	1.62184		ENSG00000177408
ENSG00000101883	1.61974	Rhox homeobox family member 1 (Paired-like homeobox protein PEPP-1) (Ovary-, testis- and epididymis-expressed gene protein) [Source:UniProtKB/Swiss-Prot;Acc:Q8NHV9]	RHOXF1
ENSG00000103707	1.61888	Methionyl-tRNA formyltransferase, mitochondrial precursor (EC 2.1.2.9) (MtFMT)	MTFMT
ENSG00000126883	1.61739	Nuclear pore complex protein Nup214 (Nucleoporin Nup214) (214 kDa nucleoporin) (Protein CAN)	NUP214
ENSG00000136717	1.6095	Myc box-dependent-interacting protein 1 (Bridging integrator 1) (Amphiphysin-like protein) (Amphiphysin II) (Box-dependent myc- interacting protein 1)	BIN1
ENSG00000137218	1.60925	Fibroblast growth factor receptor substrate 3 (FGFR substrate 3) (Suc1-associated neurotrophic factor target 2) (SNT-2) (FGFR-signaling adaptor SNT2) [Source:UniProtKB/Swiss-Prot;Acc:O43559]	FRS3
ENSG00000173692	1.60547	26S proteasome non-ATPase regulatory subunit 1 (26S proteasome regulatory subunit RPN2) (26S proteasome regulatory subunit S1) (26S proteasome subunit p112)	PSMD1
ENSG00000180795	1.60335		ENSG00000180795
ENSG00000166822	1.60273	Transmembrane protein 170 [Source:UniProtKB/Swiss-Prot;Acc:Q8WVE7]	TMEM170A
ENSG00000177981	1.6024	Ankyrin repeat and SOCS box protein 8 (ASB-8) [Source:UniProtKB/Swiss-Prot;Acc:Q9H765]	ASB8
ENSG00000101489	1.60149	CUG-BP- and ETR-3-like factor 4 (CELF-4) (Bruno-like protein 4) (RNA- binding protein BRUNOL-4)	BRUNOL4
ENSG00000178386	1.59989	Zinc finger protein 223	ZNF223
ENSG00000114270	1.59843	Collagen alpha-1(VII) chain precursor (Long-chain collagen) (LC collagen)	COL7A1
ENSG00000180408	1.5967	Uncharacterized protein LOC389203 [Source:UniProtKB/Swiss-Prot;Acc:Q8N5G0]	LOC389203
ENSG00000132305	1.59545	Mitochondrial inner membrane protein (Mitofilin) (p87/89) (Cell proliferation-inducing gene 4 protein)	IMMT
ENSG00000103174	1.5945	N-acetylglucosamine-1-phosphodiester alpha-N-acetylglucosaminidase Precursor (EC 3.1.4.45) (Phosphodiester alpha-GlcNAcase) (Mannose 6-phosphate-uncovering enzyme) [Source:UniProtKB/Swiss-Prot;Acc:Q9UK23]	NAGPA
ENSG00000162571	1.59283	Probable tubulin polyglutamylase TTLL10 (EC 6.-.-.-) (Tubulin--tyrosine ligase-like protein 10) [Source:UniProtKB/Swiss-Prot;Acc:Q6ZVT0]	TTLL10
ENSG00000110786	1.59178	Tyrosine-protein phosphatase non-receptor type 5 (EC 3.1.3.48) (Protein-tyrosine phosphatase striatum-enriched) (STEP) (Neural- specific protein-tyrosine phosphatase)	PTPN5
ENSG00000144785	1.59154	Protein canopy homolog 2 Precursor (MIR-interacting saposin-like protein) (Transmembrane protein 4) (Putative secreted protein ZSIG9) [Source:UniProtKB/Swiss-Prot;Acc:Q9Y2B0]	CNPY2
ENSG00000111199	1.58795	Transient receptor potential cation channel subfamily V member 4 (TrpV4) (Osm-9-like TRP channel 4) (OTRPC4) (Vanilloid receptor-like channel 2) (Vanilloid receptor-like protein 2) [Source:UniProtKB/Swiss-Prot;Acc:Q9HBA0]	TRPV4
ENSG00000145423	1.58674	Secreted frizzled-related protein 2 Precursor (sFRP-2) (Secreted apoptosis-related protein 1) (SARP-1) (Frizzled-related protein 2) (FRP-2) [Source:UniProtKB/Swiss-Prot;Acc:Q96HF1]	SFRP2
ENSG00000140992	1.58622	3-phosphoinositide-dependent protein kinase 1 (EC 2.7.11.1) (hPDK1) [Source:UniProtKB/Swiss-Prot;Acc:O15530]	PDPK1
ENSG00000131401	1.58508	napsin B aspartic peptidase pseudogene (NAPSB) on chromosome 19 [Source:RefSeq_dna;Acc:NR_002798]	NAPSB
ENSG00000106617	1.58492	5'-AMP-activated protein kinase subunit gamma-2 (AMPK gamma-2 chain) (AMPK gamma2) (H91620p) [Source:UniProtKB/Swiss-Prot;Acc:Q9UGJ0]	PRKAG2
ENSG00000132122	1.58315	Spermatogenesis-associated protein 6 Precursor [Source:UniProtKB/Swiss-Prot;Acc:Q9NWH7]	SPATA6
ENSG00000164946	1.58001	FRAS1-related extracellular matrix protein 1 Precursor (Protein QBRICK) [Source:UniProtKB/Swiss-Prot;Acc:Q5H8C1]	FREM1
ENSG00000106038	1.57921	Homeobox even-skipped homolog protein 1 (EVX-1) [Source:UniProtKB/Swiss-Prot;Acc:P49640]	EVX1
ENSG00000133422	1.57579	MORC family CW-type zinc finger protein 2 (Zinc finger CW-type coiled-coil domain protein 1) [Source:UniProtKB/Swiss-Prot;Acc:Q9Y6X9]	MORC2
ENSG00000205220	1.57508	Proteasome subunit beta type-10 precursor (EC 3.4.25.1) (Proteasome subunit beta-2i) (Proteasome MECl-1) (Macropain subunit MECl-1) (Multicatalytic endopeptidase complex subunit MECl-1)	PSMB10
ENSG00000172273	1.57162	MBD2-interacting zinc finger protein (Methyl-CpG-binding protein 2- interacting zinc finger protein) (Histone nuclear factor P) (HiNF-P)	MIZF
ENSG00000151948	1.55999	glycosyltransferase 1 domain containing 1 [Source:RefSeq_peptide;Acc:NP_653270]	GLT1D1
ENSG00000183801	1.55767	Olfactomedin-like protein 1 Precursor [Source:UniProtKB/Swiss-Prot;Acc:Q6UWY5]	OLFML1
ENSG00000132259	1.55701	Cyclic nucleotide-gated cation channel alpha-4 (CNG channel alpha-4) (CNG-4) (CNG4) [Source:UniProtKB/Swiss-Prot;Acc:Q8IV77]	CNGA4
ENSG00000136802	1.55524	Leucine-rich repeat-containing protein 8A [Source:UniProtKB/Swiss-Prot;Acc:Q8IWT6]	LRRC8A
ENSG00000100804	1.55475	Proteasome subunit beta type-5 (EC 3.4.25.1) (Proteasome epsilon chain) (Macropain epsilon chain) (Multicatalytic endopeptidase complex epsilon chain) (Proteasome subunit X) [Source:UniProtKB/Swiss-Prot;Acc:P28074]	PSMB5
ENSG00000206178	1.55125	Uncharacterized protein ENSP00000346992 Fragment [Source:UniProtKB/TrEMBL;Acc:A6NC93]	ENSP00000346992
ENSG00000143224	1.5509	Protoporphyrinogen oxidase (EC 1.3.3.4) (PPO) [Source:UniProtKB/Swiss-Prot;Acc:P50336]	PPOX
ENSG00000204052	1.55014	Uncharacterized protein C6orf154 [Source:UniProtKB/Swiss-Prot;Acc:Q5JTD7]	C6orf154
ENSG00000196594	1.54951		ENSG00000196594
ENSG00000138189	1.54885	Homo sapiens clone CDABP0021 mRNA sequence. (Fragment). [Source:Uniprot/SPTREMBL;Acc:Q9H4P1]	ENSG00000138189
ENSG00000186143	1.54706	Uncharacterized protein C2orf53 [Source:UniProtKB/Swiss-Prot;Acc:Q53SZ7]	C2orf53
ENSG00000105643	1.54691	Arrestin domain-containing protein 2 [Source:UniProtKB/Swiss-Prot;Acc:Q8TBH0]	ARRDC2
ENSG00000109079	1.54543	BTB/POZ domain-containing protein TNFAIP1 (Tumor necrosis factor, alpha-induced protein 1, endothelial) (Protein B12) [Source:UniProtKB/Swiss-Prot;Acc:Q13829]	TNFAIP1
ENSG00000174576	1.54531	Neuronal PAS domain-containing protein 4 (Neuronal PAS4) (HLH-PAS transcription factor NXF) [Source:UniProtKB/Swiss-Prot;Acc:Q8IUM7]	NPAS4
ENSG00000144355	1.54486	Homeobox protein DLX-1 [Source:UniProtKB/Swiss-Prot;Acc:P56177]	DLX1
ENSG00000181588	1.53882	RNA-binding protein MEX3D (RING finger and KH domain-containing protein 1) (RING finger protein 193) (TINO) [Source:UniProtKB/Swiss-Prot;Acc:Q86XN8]	RKHD1
ENSG00000176886	1.53621		ENSG00000176886
ENSG00000115008	1.53511	Interleukin-1 alpha Precursor (IL-1 alpha) (Hematopoietin-1) [Source:UniProtKB/Swiss-Prot;Acc:P01583]	IL1A
ENSG00000105085	1.53335	Mediator of RNA polymerase II transcription subunit 26 (Mediator complex subunit 26) (Cofactor required for Sp1 transcriptional activation subunit 7) (CRSP complex subunit 7) [Source:UniProtKB/Swiss-Prot;Acc:O95402]	MED26
ENSG00000108551	1.53153	Dexamethasone-induced Ras-related protein 1 Precursor (Activator of G-protein signaling 1) [Source:UniProtKB/Swiss-Prot;Acc:Q9Y272]	RASD1
ENSG00000086504	1.53109	39S ribosomal protein L28, mitochondrial Precursor (L28mt) (MRP-L28) (Melanoma antigen p15) (Melanoma-associated antigen recognized by T lymphocytes) [Source:UniProtKB/Swiss-Prot;Acc:Q13084]	MRPL28
ENSG00000205073	1.52983	Uncharacterized protein C1orf222 [Source:UniProtKB/Swiss-Prot;Acc:Q69YW0]	C1orf222
ENSG00000168795	1.52768	Zinc finger and BTB domain-containing protein 5 [Source:UniProtKB/Swiss-Prot;Acc:O15062]	ZBTB5
ENSG00000179580	1.52493	RING finger protein 151 [Source:UniProtKB/Swiss-Prot;Acc:Q2KHN1]	RNF151
ENSG00000136436	1.52328	Calcium-binding and coiled-coil domain-containing protein 2 (Nuclear domain 10 protein NDP52) (Nuclear domain 10 protein 52) (Nuclear dot protein 52) (Antigen nuclear dot 52 kDa protein) [Source:UniProtKB/Swiss-Prot;Acc:Q13137]	CALCOCO2
ENSG00000104154	1.52297	Zinc transporter 4 (ZnT-4) (Solute carrier family 30 member 4) [Source:UniProtKB/Swiss-Prot;Acc:O14863]	SLC30A4
ENSG00000204001	1.52262	Epididymal-specific lipocalin-8 precursor	LCN8
ENSG00000198339	1.52079	Histone H4 [Source:UniProtKB/Swiss-Prot;Acc:P62805]	HIST1H4I
ENSG00000176958	1.51798	CDNA FLJ38090 fis, clone CTONG2026513. [Source:Uniprot/SPTREMBL;Acc:Q8N1N7]	FLJ38090
ENSG00000171433	1.51756	Glyoxalase domain-containing protein 5 [Source:UniProtKB/Swiss-Prot;Acc:A6NK44]	GLOD5
ENSG00000105486	1.51745	DNA ligase 1 (EC 6.5.1.1) (DNA ligase I) (Polydeoxyribonucleotide synthase [ATP] 1) [Source:UniProtKB/Swiss-Prot;Acc:P18858]	LIG1
ENSG00000183014	1.51679		ENSG00000183014
ENSG00000084072	1.51658	Peptidyl-prolyl cis-trans isomerase E (EC 5.2.1.8) (PPIase E) (Rotamase E) (Cyclophilin E) (Cyclophilin-33) [Source:UniProtKB/Swiss-Prot;Acc:Q9UNP9]	PPIE
ENSG00000203948	1.51649	Cancer/testis antigen 45-2 (CT45-2) [Source:UniProtKB/Swiss-Prot;Acc:Q5DJT8]	CT45-2
ENSG00000101138	1.51528	Cleavage stimulation factor 50 kDa subunit (CSTF 50 kDa subunit) (CF-1 50 kDa subunit) (CstF-50) [Source:UniProtKB/Swiss-Prot;Acc:Q05048]	CSTF1
ENSG00000183977	1.5134	PP2C-like domain-containing protein C3orf48 [Source:UniProtKB/Swiss-Prot;Acc:A8MPX8]	C3orf48
ENSG00000185156	1.51176	UPF0537 transmembrane protein [Source:UniProtKB/Swiss-Prot;Acc:Q8IWD5]	MFSDL6
ENSG00000004534	1.50651	RNA-binding protein 6 (RNA-binding motif protein 6) (RNA-binding protein DEF-3) (Lung cancer antigen NY-LU-12) (Protein G16) [Source:UniProtKB/Swiss-Prot;Acc:P78332]	RBM6
ENSG00000188072	1.50383	CDNA FLJ45478 fis, clone BRSTN2018712. [Source:Uniprot/SPTREMBL;Acc:Q6ZSJ3]	FLJ45478
ENSG00000130748	1.50281	Transmembrane protein 160 [Source:UniProtKB/Swiss-Prot;Acc:Q9NX00]	TMEM160
ENSG00000011201	1.50266	Anosmin-1 Precursor (Kallmann syndrome protein) (Adhesion molecule-like X-linked) [Source:UniProtKB/Swiss-Prot;Acc:P23352]	KAL1
ENSG00000178473	1.50234	Urocortin-3 Precursor (Urocortin III) (Ucn III) (Stresscopin) [Source:UniProtKB/Swiss-Prot;Acc:Q969E3]	UCN3
ENSG00000139797	1.50212	RING finger protein 113B (Zinc finger protein 183-like 1) [Source:UniProtKB/Swiss-Prot;Acc:Q8IZP6]	RNF113B
ENSG00000148803	1.50003	Protein fucU homolog [Source:UniProtKB/Swiss-Prot;Acc:A2VDF0]	C10orf125
ENSG00000197584	1.4977	Calcium-activated potassium channel subunit beta-2 (Calcium-activated potassium channel, subfamily M subunit beta-2) (Maxi K channel subunit beta-2) (BK channel subunit beta-2) (BKbeta2) [Source:UniProtKB/Swiss-Prot;Acc:Q9Y691]	KCNMB2
ENSG00000059691	1.49713	Probable glutamyl-tRNA(Gln) amidotransferase subunit B, mitochondrial Precursor (EC 6.3.5.-) (Glu-ADT subunit B) (Cytochrome oxidase assembly factor PET112 homolog) [Source:UniProtKB/Swiss-Prot;Acc:O75879]	PET112L
ENSG00000176426	1.49655	CDNA FLJ34775 fis, clone NT2NE2003315. [Source:Uniprot/SPTREMBL;Acc:Q8NAU4]	FLJ34775
ENSG00000140403	1.49452	DnaJ homolog subfamily A member 4 [Source:UniProtKB/Swiss-Prot;Acc:Q8WW22]	DNAJA4
ENSG00000116151	1.49231	MORN repeat-containing protein 1 [Source:UniProtKB/Swiss-Prot;Acc:Q5T089]	MORN1
ENSG00000105669	1.48964	Coatomer subunit epsilon (Epsilon-coat protein) (Epsilon-COP) [Source:UniProtKB/Swiss-Prot;Acc:O14579]	COPE
ENSG00000178789	1.48906	CMRF35-like molecule 7 (CLM-7) (CMRF35-A2) (Immune receptor expressed on myeloid cells 3) (IREM-3) (Triggering receptor expressed on myeloid cells 5) (TREM-5) [Source:UniProtKB/Swiss-Prot;Acc:A8K4G0]	CD300LB
ENSG00000155438	1.48903	MKI67 FHA domain-interacting nucleolar phosphoprotein (Nucleolar protein interacting with the FHA domain of pKI-67) (hNIFK) (Nucleolar phosphoprotein Nopp34) [Source:UniProtKB/Swiss-Prot;Acc:Q9BYG3]	MKI67IP
ENSG00000180824	1.4889	CDNA FLJ35343 fis, clone PROST2015932. [Source:Uniprot/SPTREMBL;Acc:Q8NAH5]	FLJ35343
ENSG00000058262	1.48887	Protein transport protein Sec61 subunit alpha isoform 1 (Sec61 alpha-1) [Source:UniProtKB/Swiss-Prot;Acc:P61619]	SEC61A1
ENSG00000006695	1.4887	Protoheme IX farnesyltransferase, mitochondrial Precursor (EC 2.5.1.-)(Heme O synthase) [Source:UniProtKB/Swiss-Prot;Acc:Q12887]	COX10
ENSG00000204733	1.48815	RNA, U2 small nuclear 1 (RNU2-1) on chromosome 17 [Source:RefSeq_dna;Acc:NR_002716]	RNU2-1
ENSG00000181847	1.4861	T cell immunoreceptor with Ig and ITIM domains	TIGIT
ENSG00000105617	1.48551	Leukocyte receptor cluster member 1 [Source:UniProtKB/Swiss-Prot;Acc:Q96BZ8]	LENG1
ENSG00000203951	1.48474	Putative uncharacterized protein FLJ44790 [Source:UniProtKB/Swiss-Prot;Acc:Q6ZTC4]	FLJ44790
ENSG00000189134	1.48447	NKAP-like protein [Source:UniProtKB/Swiss-Prot;Acc:Q5M9Q1]	NKAPL
ENSG00000176083	1.48354	Zinc finger protein 683 [Source:UniProtKB/Swiss-Prot;Acc:Q8IZ20]	ZNF683
ENSG00000160410	1.48214	SH3KBP1-binding protein 1 [Source:UniProtKB/Swiss-Prot;Acc:Q8TBC3]	SHKBP1
ENSG00000211096	1.48043		ENSG00000211096
ENSG00000156395	1.4804	VPS10 domain-containing receptor SorCS3 Precursor [Source:UniProtKB/Swiss-Prot;Acc:Q9UPU3]	SORCS3
ENSG00000157060	1.47998	Uncharacterized protein C1orf14 [Source:UniProtKB/Swiss-Prot;Acc:Q9BZQ2]	C1orf14
ENSG00000075240	1.47786	GRAM domain-containing protein 4 (Death-inducing protein) [Source:UniProtKB/Swiss-Prot;Acc:Q6IC98]	GRAMD4
ENSG00000205632	1.47786	cDNA FLJ42631 fis, clone BRACE3020194 [Source:UniProtKB/TrEMBL;Acc:Q6ZVF7]	FLJ42631
ENSG00000105443	1.47748	Cytohesin-2 (PH, SEC7 and coiled-coil domain-containing protein 2) (ARF nucleotide-binding site opener) (Protein ARNO) (ARF exchange factor) [Source:UniProtKB/Swiss-Prot;Acc:Q99418]	PSCD2
ENSG00000179578	1.47451		ENSG00000179578
ENSG00000183784	1.47446	Uncharacterized protein C9orf66	C9orf66
ENSG00000105483	1.47338	Caspase recruitment domain-containing protein 8 (Apoptotic protein NDPP1) (DACAR) (CARD-inhibitor of NF-kappa-B-activating ligand) (CARDINAL) [Source:UniProtKB/Swiss-Prot;Acc:Q9Y2G2]	CARD8
ENSG00000159176	1.47319	Cysteine and glycine-rich protein 1 (Cysteine-rich protein 1) (CRP1) (CRP) [Source:UniProtKB/Swiss-Prot;Acc:P21291]	CSRP1
ENSG00000179673	1.47157	Reprimo-like protein	RPRML
ENSG00000145358	1.46952	DNA-damage-inducible transcript 4-like protein (Protein regulated in development and DNA damage response 2) (REDD-2) (HIF-1 responsive protein RTP801-like) [Source:UniProtKB/Swiss-Prot;Acc:Q96D03]	DDIT4L
ENSG00000139914	1.46795	fat-inducing transcript 1	FIT1
ENSG00000132563	1.46539	Receptor expression-enhancing protein 2 [Source:UniProtKB/Swiss-Prot;Acc:Q9BRK0]	REEP2
ENSG00000038210	1.4653	Phosphatidylinositol 4-kinase type 2-beta (EC 2.7.1.67) (Phosphatidylinositol 4-kinase type II-beta) [Source:UniProtKB/Swiss-Prot;Acc:Q8TCG2]	PI4K2B
ENSG00000148948	1.46473	Netrin-G1 ligand Precursor (NGL-1) (Leucine-rich repeat-containing protein 4C) [Source:UniProtKB/Swiss-Prot;Acc:Q9HCJ2]	LRRC4C
ENSG00000099797	1.46324	Synaptic glycoprotein SC2 (EC 1.3.1.-) (Trans-2,3-enoyl-CoA reductase) (TER) [Source:UniProtKB/Swiss-Prot;Acc:Q9NZ01]	GPSN2
ENSG00000173272	1.46303	Protein FAM128A [Source:UniProtKB/Swiss-Prot;Acc:Q6P582]	FAM128A
ENSG00000198033	1.4624	Tubulin alpha-3C/D chain (Alpha-tubulin 3C/D) (Tubulin alpha-2 chain) (Alpha-tubulin 2) [Source:UniProtKB/Swiss-Prot;Acc:Q13748]	TUBA3C
ENSG00000129170	1.46026	Cysteine and glycine-rich protein 3 (Cysteine-rich protein 3) (CRP3) (LIM domain protein, cardiac) (Muscle LIM protein) [Source:UniProtKB/Swiss-Prot;Acc:P50461]	CSRP3
ENSG00000116957	1.45689	Tubulin-specific chaperone E (Tubulin-folding cofactor E) [Source:UniProtKB/Swiss-Prot;Acc:Q15813]	TBCE
ENSG00000163412	1.45668	Eukaryotic translation initiation factor 4E type 3 (eIF-4E type 3) (eIF4E type 3) (eIF4E-3) (eIF-4E3) [Source:UniProtKB/Swiss-Prot;Acc:Q8N5X7]	EIF4E3
ENSG00000100726	1.45544	Telomere length regulation protein TEL2 homolog (Protein clk-2 homolog) (hCLK2) [Source:UniProtKB/Swiss-Prot;Acc:Q9Y4R8]	TELO2
ENSG00000187688	1.45543	Transient receptor potential cation channel subfamily V member 2 (TrpV2) (Osm-9-like TRP channel 2) (OTRPC2) (Vanilloid receptor-like protein 1) (VRL-1) [Source:UniProtKB/Swiss-Prot;Acc:Q9Y5S1]	TRPV2
ENSG00000181763	1.45412		ENSG00000181763
ENSG00000099203	1.45369	Transmembrane emp24 domain-containing protein 1 Precursor (Interleukin-1 receptor-like 1 ligand) (Putative T1/ST2 receptor-binding protein) [Source:UniProtKB/Swiss-Prot;Acc:Q13445]	TMED1
ENSG00000070950	1.45359	E3 ubiquitin-protein ligase RAD18 (EC 6.3.2.-) (Postreplication repair protein RAD18) (hRAD18) (hHR18) (RING finger protein 73) [Source:UniProtKB/Swiss-Prot;Acc:Q9NS91]	RAD18
ENSG00000166959	1.45286	Membrane-spanning 4-domains subfamily A member 8B (Four-span transmembrane protein 4) [Source:UniProtKB/Swiss-Prot;Acc:Q9BY19]	MS4A8B
ENSG00000099624	1.45235	ATP synthase subunit delta, mitochondrial Precursor [Source:UniProtKB/Swiss-Prot;Acc:P30049]	ATP5D
ENSG00000184381	1.45181	85 kDa calcium-independent phospholipase A2 (EC 3.1.1.4) (CaI-PLA2) (iPLA2) (Group VI phospholipase A2) (GVI PLA2) [Source:UniProtKB/Swiss-Prot;Acc:O60733]	PLA2G6
ENSG00000176318	1.45066		ENSG00000176318
ENSG00000184108	1.44999	Tripartite motif family-like protein 1 (RING finger protein 209) [Source:UniProtKB/Swiss-Prot;Acc:Q8N9V2]	TRIML1
ENSG00000196934	1.44995	RIMS-binding protein 3B (RIM-BP3.2) [Source:UniProtKB/Swiss-Prot;Acc:A6NNM3]	RIMBP3B
ENSG00000189068	1.44977	V-set and transmembrane domain-containing protein 1 Precursor [Source:UniProtKB/Swiss-Prot;Acc:Q6UX27]	VSTM1
ENSG00000207322	1.44975		ENSG00000207322
ENSG00000196581	1.44546	Adherens junction-associated protein 1 (Membrane protein shrew-1) [Source:UniProtKB/Swiss-Prot;Acc:Q9UKB5]	AJAP1
ENSG00000100196	1.44546	ER lumen protein retaining receptor 3 (KDEL endoplasmic reticulum protein retention receptor 3) (KDEL receptor 3) [Source:UniProtKB/Swiss-Prot;Acc:O43731]	KDELR3
ENSG00000100599	1.44454	Ras and Rab interactor 3 (Ras interaction/interference protein 3) [Source:UniProtKB/Swiss-Prot;Acc:Q8TB24]	RIN3
ENSG00000065328	1.44272	Protein MCM10 homolog (HsMCM10) [Source:UniProtKB/Swiss-Prot;Acc:Q7L590]	MCM10
ENSG00000124743	1.4425	Kelch-like protein 31 (Kelch repeat and BTB domain-containing protein 1) (Kelch-like protein KLHL) (BTB and kelch domain-containing protein 6) [Source:UniProtKB/Swiss-Prot;Acc:Q9H511]	KLHL31
ENSG00000123572	1.44183	Nik-related protein kinase (EC 2.7.11.1) [Source:UniProtKB/Swiss-Prot;Acc:Q7Z2Y5]	NRK
ENSG00000089280	1.44162	RNA-binding protein FUS (Oncogene FUS) (Oncogene TLS) (Translocated in liposarcoma protein) (POMp75) (75 kDa DNA-pairing protein) [Source:UniProtKB/Swiss-Prot;Acc:P35637]	FUS
ENSG00000182511	1.44157	Proto-oncogene tyrosine-protein kinase Fes/Fps (EC 2.7.10.2) (C-Fes) [Source:UniProtKB/Swiss-Prot;Acc:P07332]	FES
ENSG00000155115	1.43991	General transcription factor 3C polypeptide 6 (Transcription factor IIIC subunit 6) (TFIIIC 35 kDa subunit) (TFIIIC35) [Source:UniProtKB/Swiss-Prot;Acc:Q969F1]	C6orf51
ENSG00000160318	1.43988	Claudin domain-containing protein 2 [Source:UniProtKB/Swiss-Prot;Acc:Q8NHS1]	CLDND2
ENSG00000165917	1.43985	43 kDa receptor-associated protein of the synapse (RAPsyn) (Acetylcholine receptor-associated 43 kDa protein) (43 kDa postsynaptic protein) (RING finger protein 205) [Source:UniProtKB/Swiss-Prot;Acc:Q13702]	RAPSN
ENSG00000172733	1.43968	Purine-rich element-binding protein gamma [Source:UniProtKB/Swiss-Prot;Acc:Q9UJV8]	PURG
ENSG00000108825	1.43956	Alanyl-tRNA synthetase domain-containing protein 1 [Source:UniProtKB/Swiss-Prot;Acc:Q9BTE6]	AARSD1
ENSG00000198774	1.43928	Ras association domain-containing protein 9 (Peptidylglycine alpha-amidating monooxygenase COOH-terminal interactor) (PAM COOH-terminal interactor protein 1) (P-CIP1) [Source:UniProtKB/Swiss-Prot;Acc:O75901]	RASSF9
ENSG00000006607	1.43915	FERM, RhoGEF and pleckstrin domain-containing protein 2 (FERM domain including RhoGEF) (FIR) [Source:UniProtKB/Swiss-Prot;Acc:O94887]	FARP2
ENSG00000196361	1.43828	ELAV-like protein 3 (Hu-antigen C) (HuC) (Paraneoplastic cerebellar degeneration-associated antigen) (Paraneoplastic limbic encephalitis antigen 21) [Source:UniProtKB/Swiss-Prot;Acc:Q14576]	ELAVL3
ENSG00000172724	1.43814	C-C motif chemokine 19 (Small-inducible cytokine A19) (Macrophage inflammatory protein 3 beta) (MIP-3-beta) (EBI1-ligand chemokine) (ELC) (Beta chemokine exodus-3) [Source:UniProtKB/Swiss-Prot;Acc:Q99731]	CCL19
ENSG00000012171	1.43468	Semaphorin-3B Precursor (Semaphorin V) (Sema V) (Sema A(V)) [Source:UniProtKB/Swiss-Prot;Acc:Q13214]	SEMA3B
ENSG00000198133	1.43433	Transmembrane protein C14orf83 [Source:UniProtKB/Swiss-Prot;Acc:Q8NBD8]	C14orf83
ENSG00000188050	1.43301	RING finger protein 133 [Source:UniProtKB/Swiss-Prot;Acc:Q8WVZ7]	RNF133
ENSG00000182025	1.43295	CDNA FLJ37252 fis, clone BRAMY2007185. [Source:Uniprot/SPTREMBL;Acc:Q8N1Y6]	FLJ37252
ENSG00000130584	1.43277	Zinc finger and BTB domain-containing protein 46 (BTB/POZ domain-containing protein 4) (Zinc finger protein 340) [Source:UniProtKB/Swiss-Prot;Acc:Q86UZ6]	ZBTB46
ENSG00000205792	1.43171		ENSG00000205792
ENSG00000130382	1.43122	Protein ENL (YEATS domain-containing protein 1) [Source:UniProtKB/Swiss-Prot;Acc:Q03111]	MLLT1
ENSG00000158435	1.43024	Uncharacterized protein C2orf29 [Source:UniProtKB/Swiss-Prot;Acc:Q9UKZ1]	C2orf29
ENSG00000197951	1.4302	Endothelial zinc finger protein induced by tumor necrosis factor alpha (Zinc finger protein 71) [Source:UniProtKB/Swiss-Prot;Acc:Q9NQZ8]	ZNF71
ENSG00000160917	1.43012	Cleavage and polyadenylation specificity factor subunit 4 (Cleavage and polyadenylation specificity factor 30 kDa subunit) (CPSF 30 kDa subunit) (NS1 effector domain-binding protein 1) (Neb-1) [Source:UniProtKB/Swiss-Prot;Acc:O95639]	CPSF4
ENSG00000167996	1.42766	Ferritin heavy chain (EC 1.16.3.1) (Ferritin H subunit) (Cell proliferation-inducing gene 15 protein) [Source:UniProtKB/Swiss-Prot;Acc:P02794]	FTH1
ENSG00000196304	1.42763	CDNA FLJ44861 fis, clone BRALZ2008930. [Source:Uniprot/SPTREMBL;Acc:Q6ZT90]	FLJ44861
ENSG00000120253	1.42761	Nucleoporin Nup43 (p42) [Source:UniProtKB/Swiss-Prot;Acc:Q8NFH3]	NUP43
ENSG00000183707	1.42591		ENSG00000183707
ENSG00000198730	1.4256	RNA polymerase-associated protein CTR9 homolog (SH2 domain-binding protein 1) [Source:UniProtKB/Swiss-Prot;Acc:Q6PD62]	CTR9
ENSG00000167676	1.42395	Protein KIAA1881 (Adipocyte protein S3-12) [Source:UniProtKB/Swiss-Prot;Acc:Q96Q06]	KIAA1881
ENSG00000196338	1.42317	Neuroligin-3 Precursor (Gliotactin homolog) [Source:UniProtKB/Swiss-Prot;Acc:Q9NZ94]	NLGN3
ENSG00000186895	1.42288	INT-2 proto-oncogene protein Precursor (Fibroblast growth factor 3) (FGF-3) (Heparin-binding growth factor 3) (HBGF-3) [Source:UniProtKB/Swiss-Prot;Acc:P11487]	FGF3
ENSG00000162997	1.42161	UPF0566 protein [Source:UniProtKB/Swiss-Prot;Acc:A6NEY8]	ENSG00000162997
ENSG00000082515	1.42161	39S ribosomal protein L22, mitochondrial Precursor (L22mt) (MRP-L22) (MRP-L25) [Source:UniProtKB/Swiss-Prot;Acc:Q9NWU5]	MRPL22
ENSG00000150867	1.42041	Phosphatidylinositol-5-phosphate 4-kinase type-2 alpha (EC 2.7.1.149) (Phosphatidylinositol-5-phosphate 4-kinase type II alpha) (1-phosphatidylinositol-5-phosphate 4-kinase 2-alpha) [Source:UniProtKB/Swiss-Prot;Acc:P48426]	PIP5K2A
ENSG00000127463	1.42031	Uncharacterized protein KIAA0090 Precursor [Source:UniProtKB/Swiss-Prot;Acc:Q8N766]	KIAA0090
ENSG00000162702	1.42023	Zinc finger protein 281 (Zinc finger DNA-binding protein 99)(Transcription factor ZBP-99)(GC-box-binding zinc finger protein 1) [Source:UniProtKB/Swiss-Prot;Acc:Q9Y2X9]	ZNF281
ENSG00000084693	1.4198	Cytosolic carboxypeptidase-like protein 5 (ATP/GTP-binding protein-like 5) [Source:UniProtKB/Swiss-Prot;Acc:Q8NDL9]	AGBL5
ENSG00000162882	1.41932	3-hydroxyanthranilate 3,4-dioxygenase (EC 1.13.11.6) (3-hydroxyanthranilic acid dioxygenase) (3-hydroxyanthranilate oxygenase) (3-HAO) [Source:UniProtKB/Swiss-Prot;Acc:P46952]	HAAO
ENSG00000198165	1.41885		ENSG00000198165
ENSG00000163026	1.41876	WD repeat-containing protein C2orf44 [Source:UniProtKB/Swiss-Prot;Acc:Q9H6R7]	C2orf44
ENSG00000206485	1.41866	Uncharacterized protein ENSP00000373067 [Source:UniProtKB/TrEMBL;Acc:A6NCB7]	ENSP00000373067
ENSG00000171873	1.41859	Alpha-1D adrenergic receptor (Alpha 1D-adrenoreceptor) (Alpha 1D-adrenoceptor) (Alpha-1A adrenergic receptor) (Alpha-adrenergic receptor 1a) [Source:UniProtKB/Swiss-Prot;Acc:P25100]	ADRA1D
ENSG00000011347	1.41812	Synaptotagmin-7 (Synaptotagmin VII) (SytVII) [Source:UniProtKB/Swiss-Prot;Acc:O43581]	CYT7
ENSG00000207808	1.41799	hsa-mir-27a [Source:miRBase;Acc:MI0000085]	hsa-mir-27a
ENSG00000199097	1.41715	hsa-mir-424 [Source:miRBase;Acc:MI0001446]	hsa-mir-424
ENSG00000137413	1.41652	Transcription initiation factor TFIID subunit 8 (TBP-associated factor 8) (Transcription initiation factor TFIID 43 kDa subunit) (TBP-associated factor 43 kDa) (hTAFII43) [Source:UniProtKB/Swiss-Prot;Acc:Q7Z7C8]	TAF8
ENSG00000203729	1.41578	Putative uncharacterized protein C1orf120 [Source:UniProtKB/Swiss-Prot;Acc:Q5T9Y9]	C1orf120
ENSG00000152977	1.41239	Zinc finger protein ZIC 1 (Zinc finger protein of the cerebellum 1) [Source:UniProtKB/Swiss-Prot;Acc:Q15915]	ZIC1
ENSG00000170469	1.4123	CDNA FLJ25874 fis, clone CBR02446. Fragment [Source:UniProtKB/TrEMBL;Acc:Q8N799]	FLJ25874
ENSG00000001497	1.41221	LAS1-like protein [Source:UniProtKB/Swiss-Prot;Acc:Q9Y4W2]	LAS1L
ENSG00000139574	1.41178	FMRFamide-related peptides Precursor (NPSF) (NPFF) (NPAF)[Neuropeptide SF][Neuropeptide FF][Neuropeptide AF] [Source:UniProtKB/Swiss-Prot;Acc:O15130]	NPFF
ENSG00000168631	1.41138	diffuse panbronchiolitis critical region 1 protein [Source:RefSeq_peptide;Acc:NP_543146]	DPCR1
ENSG00000113231	1.41036	High affinity cAMP-specific and IBMX-insensitive 3',5'-cyclic phosphodiesterase 8B (EC 3.1.4.17) (HSPDE8B) [Source:UniProtKB/Swiss-Prot;Acc:O95263]	PDE8B
ENSG00000116039	1.40981	Vacuolar ATP synthase subunit B, kidney isoform (EC 3.6.3.14) (V-ATPase subunit B 1) (Vacuolar proton pump subunit B 1) (Endomembrane proton pump 58 kDa subunit) [Source:UniProtKB/Swiss-Prot;Acc:P15313]	ATP6V1B1
ENSG00000104825	1.40933	NF-kappa-B inhibitor beta (NF-kappa-BIB) (I-kappa-B-beta) (IkappaBbeta) (IkB-beta) (IkB-B) (Thyroid receptor-interacting protein 9) (TR-interacting protein 9) (TRIP-9) [Source:UniProtKB/Swiss-Prot;Acc:Q15653]	NFKBIB
ENSG00000207732	1.40807	hsa-mir-218-1 [Source:miRBase;Acc:MI0000294]	hsa-mir-218-1
ENSG00000171224	1.40779	Uncharacterized protein C10orf35 [Source:UniProtKB/Swiss-Prot;Acc:Q96D05]	C10orf35
ENSG00000109270	1.40684	Mitogen-activated protein kinase kinase 1-interacting protein 1 (MEK-binding partner 1) (Mp1) [Source:UniProtKB/Swiss-Prot;Acc:Q9UHA4]	MAP2K1IP1
ENSG00000105048	1.40662	Troponin T, slow skeletal muscle (TnTs) (Slow skeletal muscle troponin T) (sTnT) [Source:UniProtKB/Swiss-Prot;Acc:P13805]	TNNT1
ENSG00000155087	1.40617	Outer dense fiber protein 1 [Source:UniProtKB/Swiss-Prot;Acc:Q14990]	ODF1
ENSG00000064961	1.40604	SWI/SNF-related matrix-associated actin-dependent regulator of chromatin subfamily E member 1-related (SMARCE1-related protein) (HMG box-containing protein 20B) (Structural DNA-binding protein BRAF35) [Source:UniProtKB/Swiss-Prot;Acc:Q9P0W2]	HMG20B
ENSG00000189060	1.40556	Histone H1.0 (Histone H1(0)) (Histone H1') [Source:UniProtKB/Swiss-Prot;Acc:P07305]	H1F0
ENSG00000166578	1.40428	IQ motif containing D [Source:RefSeq_peptide;Acc:NP_612460]	IQCD
ENSG00000148339	1.4019	Calcium-binding mitochondrial carrier protein SCaMC-2 (Small calcium-binding mitochondrial carrier protein 2) (Mitochondrial ATP-Mg/Pi carrier protein 3) [Source:UniProtKB/Swiss-Prot;Acc:Q6KCM7]	SLC25A25
ENSG00000207809	1.40124	hsa-mir-139 [Source:miRBase;Acc:MI0000261]	hsa-mir-139
ENSG00000163864	1.40041	Nicotinamide mononucleotide adenylyltransferase 3 (EC 2.7.7.1) (NMN adenylyltransferase 3) [Source:UniProtKB/Swiss-Prot;Acc:Q96T66]	NMNAT3
ENSG00000163606	1.40021	Cell surface glycoprotein CD200 receptor 1 Precursor (Cell surface glycoprotein OX2 receptor 1)(CD200 cell surface glycoprotein receptor) [Source:UniProtKB/Swiss-Prot;Acc:Q8TD46]	CD200R1
ENSG00000115677	1.39967	Vigilin (High density lipoprotein-binding protein) (HDL-binding protein) [Source:UniProtKB/Swiss-Prot;Acc:Q00341]	HDLBP
ENSG00000185339	1.39948	Transcobalamin-2 Precursor (Transcobalamin II) (TC II) (TCII) [Source:UniProtKB/Swiss-Prot;Acc:P20062]	TCN2
ENSG00000104765	1.39947	BCL2/adenovirus E1B 19 kDa protein-interacting protein 3-like (NIP3-like protein X) (NIP3L) (BCL2/adenovirus E1B 19 kDa protein-interacting protein 3A) (Adenovirus E1B19K-binding protein B5) [Source:UniProtKB/Swiss-Prot;Acc:O60238]	BNIP3L
ENSG00000113272	1.39916	Probable tRNA(His) guanylyltransferase (EC 2.7.7.-) (tRNA-histidine guanylyltransferase) (Interphase cytoplasmic foci protein 45)	THG1L
ENSG00000153827	1.39879	Probable E3 ubiquitin-protein ligase TRIP12 (EC 6.3.2.-) (Thyroid receptor-interacting protein 12) (TRIP-12) [Source:UniProtKB/Swiss-Prot;Acc:Q14669]	TRIP12
ENSG00000173875	1.39796	Zinc finger protein 791 [Source:UniProtKB/Swiss-Prot;Acc:Q3KP31]	ZNF791
ENSG00000140660	1.39686	RUN domain-containing protein 2 [Source:UniProtKB/Swiss-Prot;Acc:Q9HA26]	RUNDC2A
ENSG00000172878	1.39612	Methionine aminopeptidase 1D, mitochondrial Precursor (EC 3.4.11.18) [Source:UniProtKB/Swiss-Prot;Acc:Q6UB28]	MAP1D
ENSG00000133997	1.39564	Mediator of RNA polymerase II transcription subunit 6 (Mediator complex subunit 6) (hMed6) (Activator-recruited cofactor 33 kDa component) (ARC33) (Renal carcinoma antigen NY-REN-28) [Source:UniProtKB/Swiss-Prot;Acc:O75586]	MED6
ENSG00000187840	1.39519	Eukaryotic translation initiation factor 4E-binding protein 1 (eIF4E-binding protein 1) (4E-BP1) (Phosphorylated heat- and acid-stable protein regulated by insulin 1) (PHAS-I) [Source:UniProtKB/Swiss-Prot;Acc:Q13541]	EIF4EBP1
ENSG00000167258	1.39448	Cell division cycle 2-related protein kinase 7 (EC 2.7.11.22) (CDC2-related protein kinase 7) (Cdc2-related kinase, arginine/serine-rich) (CrkRS) [Source:UniProtKB/Swiss-Prot;Acc:Q9NYV4]	CRKRS
ENSG00000187901	1.39437	CDNA FLJ43003 fis, clone BRTHA2013262. [Source:Uniprot/SPTREMBL;Acc:Q6ZV46]	FLJ43003
ENSG00000119660	1.39424	Putative uncharacterized protein [Source:UniProtKB/TrEMBL;Acc:O95431]	ENSG00000119660
ENSG00000141946	1.39419	Zinc finger imprinted 3 [Source:UniProtKB/Swiss-Prot;Acc:Q96PE6]	ZIM3
ENSG00000204225	1.39409		ENSG00000204225
ENSG00000081051	1.39392	Alpha-fetoprotein Precursor (Alpha-1-fetoprotein) (Alpha-fetoglobulin) [Source:UniProtKB/Swiss-Prot;Acc:P02771]	AFP
ENSG00000091542	1.39284	Alkylated DNA repair protein alkB homolog 5 [Source:UniProtKB/Swiss-Prot;Acc:Q6P6C2]	ALKBH5
ENSG00000131746	1.39249	Tensin-4 Precursor (C-terminal tensin-like protein) [Source:UniProtKB/Swiss-Prot;Acc:Q8IZW8]	TNS4
ENSG00000166407	1.39238	Rhombotin-1 (LIM domain only protein 1) (Cysteine-rich protein TTG-1) (T-cell translocation protein 1) [Source:UniProtKB/Swiss-Prot;Acc:P25800]	LMO1
ENSG00000124459	1.39087	Zinc finger protein 45 (BRC1744) (Zinc finger protein 13) (Zinc finger protein KOX5) [Source:UniProtKB/Swiss-Prot;Acc:Q02386]	ZNF45
ENSG00000123843	1.39039	C4b-binding protein beta chain Precursor [Source:UniProtKB/Swiss-Prot;Acc:P20851]	C4BPB
ENSG00000178021	1.38978	Testis-specific Y-encoded-like protein 6 (TSPY-like protein 6) [Source:UniProtKB/Swiss-Prot;Acc:Q8N831]	TSPYL6
ENSG00000163285	1.3895	Gamma-aminobutyric acid receptor subunit gamma-1 Precursor (GABA(A) receptor subunit gamma-1) [Source:UniProtKB/Swiss-Prot;Acc:Q8N1C3]	GABRG1
ENSG00000122140	1.3895	28S ribosomal protein S2, mitochondrial (S2mt) (MRP-S2) [Source:UniProtKB/Swiss-Prot;Acc:Q9Y399]	MRPS2
ENSG00000036549	1.38886	ZZ-type zinc finger-containing protein 3 [Source:UniProtKB/Swiss-Prot;Acc:Q8IYH5]	ZZZ3
ENSG00000148341	1.38882	Endophilin-B2 (SH3 domain-containing GRB2-like protein B2) [Source:UniProtKB/Swiss-Prot;Acc:Q9NR46]	SH3GLB2
ENSG00000115461	1.38872	Insulin-like growth factor-binding protein 5 Precursor (IGF-binding protein 5) (IGFBP-5) (IBP-5) [Source:UniProtKB/Swiss-Prot;Acc:P24593]	IGFBP5
ENSG00000127377	1.38846	Gamma-crystallin N (Gamma-N-crystallin) [Source:UniProtKB/Swiss-Prot;Acc:Q8WXF5]	CRYGN
ENSG00000161992	1.38796	Putative NHL-repeat-containing protein RJD1 [Source:UniProtKB/Swiss-Prot;Acc:Q96S23]	FLJ36208
ENSG00000137478	1.3878	FCH and double SH3 domains protein 2 (SH3 multiple domains protein 3) (Carom) [Source:UniProtKB/Swiss-Prot;Acc:O94868]	FCHSD2
ENSG00000144550	1.38751	Copine-9 (Copine IX) [Source:UniProtKB/Swiss-Prot;Acc:Q8IYJ1]	CPNE9
ENSG00000071051	1.38721	Cytoplasmic protein NCK2 (NCK adaptor protein 2) (Nck-2) (SH2/SH3 adaptor protein NCK-beta) [Source:UniProtKB/Swiss-Prot;Acc:O43639]	NCK2
ENSG00000167074	1.38613	Thyrotroph embryonic factor [Source:UniProtKB/Swiss-Prot;Acc:Q10587]	TEF
ENSG00000133639	1.38609	Protein BTG1 (B-cell translocation gene 1 protein) [Source:UniProtKB/Swiss-Prot;Acc:P62324]	BTG1
ENSG00000127419	1.38609	Transmembrane protein 175 [Source:UniProtKB/Swiss-Prot;Acc:Q9BSA9]	TMEM175
ENSG00000164663	1.38581	Ubiquitin carboxyl-terminal hydrolase 49 (EC 3.1.2.15) (Ubiquitin thioesterase 49) (Ubiquitin-specific-processing protease 49) (Deubiquitinating enzyme 49) [Source:UniProtKB/Swiss-Prot;Acc:Q70CQ1]	USP49
ENSG00000135333	1.38538	Ephrin type-A receptor 7 Precursor (EC 2.7.10.1) (Tyrosine-protein kinase receptor EHK-3) (EPH homology kinase 3) (Receptor protein-tyrosine kinase HEK11) [Source:UniProtKB/Swiss-Prot;Acc:Q15375]	EPHA7
ENSG00000169372	1.38275	Death domain-containing protein CRADD (Caspase and RIP adapter with death domain) (RIP-associated protein with a death domain) [Source:UniProtKB/Swiss-Prot;Acc:P78560]	CRADD
ENSG00000132024	1.38253	Coiled-coil and C2 domain-containing protein 1A (Five repressor element under dual repression-binding protein 1) (FRE under dual repression-binding protein 1) (Freud-1) [Source:UniProtKB/Swiss-Prot;Acc:Q6P1N0]	CC2D1A
ENSG00000183655	1.38205	Ectoderm-neural cortex protein 2 (ENC-2) (Kelch-like protein 25) [Source:UniProtKB/Swiss-Prot;Acc:Q9H0H3]	KLHL25
ENSG00000090266	1.38197	NADH dehydrogenase [ubiquinone] 1 beta subcomplex subunit 2, mitochondrial Precursor (NADH-ubiquinone oxidoreductase AGGG subunit) (Complex I-AGGG) (CI-AGGG) [Source:UniProtKB/Swiss-Prot;Acc:O95178]	NDUFB2
ENSG00000111667	1.38151	Ubiquitin carboxyl-terminal hydrolase 5 (EC 3.1.2.15) (Ubiquitin thioesterase 5) (Ubiquitin-specific-processing protease 5) (Deubiquitinating enzyme 5) (Isopeptidase T) [Source:UniProtKB/Swiss-Prot;Acc:P45974]	USP5
ENSG00000185231	1.38095	Adrenocorticotropic hormone receptor (ACTH receptor) (ACTH-R) (Adrenocorticotropin receptor) (Melanocortin receptor 2) (MC2-R) [Source:UniProtKB/Swiss-Prot;Acc:Q01718]	MC2R
ENSG00000173559	1.38049	Oligonucleotide/oligosaccharide-binding fold-containing protein 2A [Source:UniProtKB/Swiss-Prot;Acc:Q96AH0]	OBFC2A
ENSG00000155093	1.38023	Receptor-type tyrosine-protein phosphatase N2 Precursor (EC 3.1.3.48) (R-PTP-N2) (Islet cell autoantigen-related protein) (ICAAR) (IAR) (Phogrin) [Source:UniProtKB/Swiss-Prot;Acc:Q92932]	PTPRN2
ENSG00000197131	1.38021	MGC23270 protein. [Source:Uniprot/SPTREMBL;Acc:Q8IW43]	ENSG00000197131
ENSG00000198680	1.38019	Tumor suppressor candidate gene 1 protein (TSG-9) (TSG9) [Source:UniProtKB/Swiss-Prot;Acc:Q2TAM9]	TUSC1
ENSG00000152487	1.38008	Putative methyltransferase NSUN6 (EC 2.1.1.-)(NOL1/NOP2/Sun domain family member 6)(NOL1/NOP2/Sun and PUA domain-containing protein 1) [Source:UniProtKB/Swiss-Prot;Acc:Q8TEA1]	NSUN6
ENSG00000145029	1.37966	Nicolin-1 (Tubulin polyglutamylase complex subunit 5) (PGs5) (NPCEDRG) [Source:UniProtKB/Swiss-Prot;Acc:Q9BSH3]	NICN1
ENSG00000134247	1.37947	Prostaglandin F2 receptor negative regulator (Prostaglandin F2-alpha receptor regulatory protein) (Prostaglandin F2-alpha receptor-associated protein) (CD9 partner 1) (CD9P-1) [Source:UniProtKB/Swiss-Prot;Acc:Q9P2B2]	PTGFRN
ENSG00000188352	1.37931	Uncharacterized protein KIAA1797 [Source:UniProtKB/Swiss-Prot;Acc:Q5VW36]	KIAA1797
ENSG00000197372	1.37815	Zinc finger protein 675 (TRAF6-inhibitory zinc finger protein) (TRAF6-binding zinc finger protein) [Source:UniProtKB/Swiss-Prot;Acc:Q8TD23]	ZNF675
ENSG00000147647	1.37806	Dihydropyrimidinase (EC 3.5.2.2) (DHPase) (DHP) (Dihydropyrimidine amidohydrolase) (Hydantoinase) [Source:UniProtKB/Swiss-Prot;Acc:Q14117]	DPYS
ENSG00000169857	1.37623	Cell death regulator Aven [Source:UniProtKB/Swiss-Prot;Acc:Q9NQS1]	AVEN
ENSG00000155352	1.37575	WAS protein family homolog 2 (Protein FAM39B) (CXYorf1-like protein on chromosome 2) [Source:UniProtKB/Swiss-Prot;Acc:Q6VEQ5]	WASH2P
ENSG00000079313	1.37569	RNA exonuclease 1 homolog (EC 3.1.-.-) (Elongin A-binding protein 1) (EloA-BP1) (Transcription elongation factor B polypeptide 3-binding protein 1) [Source:UniProtKB/Swiss-Prot;Acc:Q8N1G1]	REXO1
ENSG00000100241	1.37568	Myotubularin-related protein 5 (SET-binding factor 1) (Sbf1) [Source:UniProtKB/Swiss-Prot;Acc:O95248]	SBF1
ENSG00000113240	1.37535	Dual specificity protein kinase CLK4 (EC 2.7.12.1) (CDC-like kinase 4) [Source:UniProtKB/Swiss-Prot;Acc:Q9HAZ1]	CLK4
ENSG00000196488	1.37512		ENSG00000196488
ENSG00000141959	1.37403	6-phosphofructokinase, liver type (EC 2.7.1.11) (Phosphofructokinase 1) (Phosphohexokinase) (Phosphofructo-1-kinase isozyme B) (PFK-B) [Source:UniProtKB/Swiss-Prot;Acc:P17858]	PFKL
ENSG00000100151	1.37342	PRKCA-binding protein (Protein kinase C-alpha-binding protein)(Protein interacting with C kinase 1) [Source:UniProtKB/Swiss-Prot;Acc:Q9NRD5]	PICK1
ENSG00000073009	1.37234	NF-kappa-B essential modulator (NEMO) (NF-kappa-B essential modifier) (Inhibitor of nuclear factor kappa-B kinase subunit gamma) (IkB kinase subunit gamma) (I-kappa-B kinase gamma) (IKK-gamma) [Source:UniProtKB/Swiss-Prot;Acc:Q9Y6K9]	IKBKG
ENSG00000153395	1.37229	1-acylglycerophosphocholine O-acyltransferase 1 (EC 2.3.1.23) (Lung-type acyl-CoA:lysophosphatidylcholine acyltransferase 1) (Lysophosphatidylcholine acyltransferase 1) (Acyltransferase-like 2) [Source:UniProtKB/Swiss-Prot;Acc:Q8NF37]	AYTL2
ENSG00000207568	1.37185	hsa-mir-203 [Source:miRBase;Acc:MI0000283]	hsa-mir-203
ENSG00000177174	1.37166	Olfactory receptor 14C36 (Olfactory receptor 5BF1) (Olfactory receptor OR1-59) [Source:UniProtKB/Swiss-Prot;Acc:Q8NHC7]	OR5BF1
ENSG00000166507	1.37009	Bifunctional heparan sulfate N-deacetylase/N-sulfotransferase 2 (EC 2.8.2.8) (Glucosaminyl N-deacetylase/N-sulfotransferase 2) (NDST-2) (N-heparan sulfate sulfotransferase 2) (N-HSST 2) [Source:UniProtKB/Swiss-Prot;Acc:P52849]	NDST2
ENSG00000204007	1.36965	Glycosyltransferase 6 domain-containing protein 1 (EC 2.4.1.-) (Galactosyltransferase family 6 domain-containing 1) [Source:UniProtKB/Swiss-Prot;Acc:Q7Z4J2]	GLT6D1
ENSG00000120324	1.36927	Protocadherin beta-10 Precursor (PCDH-beta-10) [Source:UniProtKB/Swiss-Prot;Acc:Q9UN67]	PCDHB10
ENSG00000205903	1.36864	Uncharacterized protein ENSP00000371687 [Source:UniProtKB/TrEMBL;Acc:A6NFI3]	ZNF853
ENSG00000162552	1.36819	Protein Wnt-4 Precursor [Source:UniProtKB/Swiss-Prot;Acc:P56705]	WNT4
ENSG00000104679	1.36766	R3H and coiled-coil domain-containing protein 1 [Source:UniProtKB/Swiss-Prot;Acc:Q9Y3T6]	R3HCC1
ENSG00000107140	1.36747	Dual specificity testis-specific protein kinase 1 (EC 2.7.12.1)(Testicular protein kinase 1) [Source:UniProtKB/Swiss-Prot;Acc:Q15569]	TESK1
ENSG00000153902	1.36744	Leucine-rich repeat LGI family member 4 Precursor (Leucine-rich glioma-inactivated protein 4) (LGI1-like protein 3) [Source:UniProtKB/Swiss-Prot;Acc:Q8N135]	LGI4
ENSG00000167087	1.36728	NFAT activation molecule 1 precursor (Calcineurin/NFAT-activating ITAM-containing protein) (NFAT-activating protein with ITAM motif 1). [Source:Uniprot/SWISSPROT;Acc:Q8NET5]	NFAM1
ENSG00000110711	1.36725	AH receptor-interacting protein (AIP) (Aryl-hydrocarbon receptor-interacting protein) (Immunophilin homolog ARA9) (HBV X-associated protein 2) (XAP-2) [Source:UniProtKB/Swiss-Prot;Acc:O00170]	AIP
ENSG00000149972	1.36692	Contactin-5 Precursor (Neural recognition molecule NB-2)(hNB-2) [Source:UniProtKB/Swiss-Prot;Acc:O94779]	CNTN5
ENSG00000180924	1.36682		ENSG00000180924
ENSG00000181952	1.36658		ENSG00000181952
ENSG00000143575	1.36648	HCLS1-associated protein X-1 (HS1-associating protein X-1) (HAX-1) (HS1-binding protein 1) [Source:UniProtKB/Swiss-Prot;Acc:O00165]	HAX1
ENSG00000156804	1.36644	F-box only protein 32 (Muscle atrophy F-box protein)(MAFbx)(Atrogin-1) [Source:UniProtKB/Swiss-Prot;Acc:Q969P5]	FBXO32
ENSG00000207926	1.36611	hsa-mir-135a-1 [Source:miRBase;Acc:MI0000452]	hsa-mir-135a-1
ENSG00000206285	1.36563	Beta-1,3-galactosyltransferase 4 (EC 2.4.1.62) (Beta-1,3-GalTase 4) (Beta3Gal-T4) (b3Gal-T4) (GalT4) (GAL-T2) (Ganglioside galactosyltransferase) [Source:UniProtKB/Swiss-Prot;Acc:O96024]	Gal-T4
ENSG00000186189	1.36396		ENSG00000186189
ENSG00000092929	1.36341	Protein unc-13 homolog D (Munc13-4) [Source:UniProtKB/Swiss-Prot;Acc:Q70J99]	UNC13D
ENSG00000198518	1.36266	Histone H4 [Source:UniProtKB/Swiss-Prot;Acc:P62805]	HIST1H4E
ENSG00000073350	1.3606	Lethal(2) giant larvae protein homolog 2 (HGL) [Source:UniProtKB/Swiss-Prot;Acc:Q6P1M3]	LLGL2
ENSG00000205045	1.36055	Schlafen family member 12-like [Source:UniProtKB/Swiss-Prot;Acc:Q6IEE8]	SLFN12L
ENSG00000156510	1.36041	Putative hexokinase HKDC1 (EC 2.7.1.1) (Hexokinase domain-containing protein 1) [Source:UniProtKB/Swiss-Prot;Acc:Q2TB90]	HKDC1
ENSG00000182054	1.36026	Isocitrate dehydrogenase [NADP], mitochondrial Precursor (EC 1.1.1.42) (IDH) (Oxalosuccinate decarboxylase) (NADP(+)-specific ICDH) (IDP) (ICD-M) [Source:UniProtKB/Swiss-Prot;Acc:P48735]	IDH2
ENSG00000126391	1.36018	FERM domain-containing protein 8 [Source:UniProtKB/Swiss-Prot;Acc:Q9BZ67]	FRMD8
ENSG00000151665	1.36008	Phosphatidylinositol-glycan biosynthesis class F protein (PIG-F)(GPI11 homolog) [Source:UniProtKB/Swiss-Prot;Acc:Q07326]	PIGF
ENSG00000163501	1.36003	Indian hedgehog protein Precursor (IHH)(HHG-2) [Contains Indian hedgehog protein N-product;Indian hedgehog protein C-product] [Source:UniProtKB/Swiss-Prot;Acc:Q14623]	IHH
ENSG00000140391	1.35999	Tetraspanin-3 (Tspan-3) (Transmembrane 4 superfamily member 8) (Tetraspanin TM4-A) [Source:UniProtKB/Swiss-Prot;Acc:O60637]	TSPAN3
ENSG00000167050	1.35994		ENSG00000167050
ENSG00000009413	1.35981	DNA polymerase zeta catalytic subunit (EC 2.7.7.7) (hREV3) [Source:UniProtKB/Swiss-Prot;Acc:O60673]	REV3L
ENSG00000124334	1.35975	Interleukin-9 receptor Precursor (IL-9R) (CD129 antigen) [Source:UniProtKB/Swiss-Prot;Acc:Q01113]	IL9R
ENSG00000099377	1.35954	3 beta-hydroxysteroid dehydrogenase type 7 (EC 1.1.1.-) (3 beta-hydroxysteroid dehydrogenase type VII) (3-beta-HSD VII) (3-beta-hydroxy-Delta(5)-C27 steroid oxidoreductase) (C(27) 3-beta-HSD) [Source:UniProtKB/Swiss-Prot;Acc:Q9H2F3]	HSD3B7
ENSG00000135314	1.3595	KH homology domain-containing protein 1 [Source:UniProtKB/Swiss-Prot;Acc:Q4VXA5]	C6orf148
ENSG00000183153	1.35946	gap junction protein, delta 3, 31.9kDa	GJD3
ENSG00000105559	1.35945	Pleckstrin homology domain-containing family A member 4 (Phosphoinositol 3-phosphate-binding protein 1) (PEPP-1) [Source:UniProtKB/Swiss-Prot;Acc:Q9H4M7]	PLEKHA4
ENSG00000196979	1.35927	cDNA FLJ46836 fis, clone UTERU2029660 [Source:UniProtKB/TrEMBL;Acc:Q6ZQW9]	FLJ46836
ENSG00000206680	1.35823	small nucleolar RNA, C/D box 21 (SNORD21) on chromosome 1 [Source:RefSeq_dna;Acc:NR_000006]	SNORD21
ENSG00000170956	1.3582	Carcinoembryonic antigen-related cell adhesion molecule 3 Precursor (Carcinoembryonic antigen CGM1) (CD66d antigen) [Source:UniProtKB/Swiss-Prot;Acc:P40198]	CEACAM3
ENSG00000161558	1.3577	Transmembrane protein 143 [Source:UniProtKB/Swiss-Prot;Acc:Q96AN5]	TMEM143
ENSG00000187713	1.35769	Transmembrane protein 203 [Source:UniProtKB/Swiss-Prot;Acc:Q969S6]	TMEM203
ENSG00000177042	1.35764	Transmembrane protein 80 [Source:UniProtKB/Swiss-Prot;Acc:Q96HE8]	TMEM80
ENSG00000133056	1.35654	Phosphatidylinositol-4-phosphate 3-kinase C2 domain-containing beta polypeptide (EC 2.7.1.154) (Phosphoinositide 3-Kinase-C2-beta) (PtdIns-3-kinase C2 beta) (PI3K-C2beta) (C2-PI3K) [Source:UniProtKB/Swiss-Prot;Acc:O00750]	PIK3C2B
ENSG00000188542	1.35606	Dual specificity phosphatase 28 (EC 3.1.3.48) (EC 3.1.3.16) [Source:UniProtKB/Swiss-Prot;Acc:Q4G0W2]	DUSP28
ENSG00000167774	1.3553	NADH dehydrogenase [ubiquinone] 1 alpha subcomplex subunit 7 (NADH-ubiquinone oxidoreductase subunit B14.5a) (Complex I-B14.5a) (CI-B14.5a) [Source:UniProtKB/Swiss-Prot;Acc:O95182]	NDUFA7
ENSG00000140015	1.35514	Potassium voltage-gated channel subfamily H member 5 (Voltage-gated potassium channel subunit Kv10.2) (Ether-a-go-go potassium channel 2) (hEAG2) [Source:UniProtKB/Swiss-Prot;Acc:Q8NCM2]	KCNH5
ENSG00000184348	1.35509	Histone H2A type 1 (H2A.1) (H2A/p)	HIST1H2AK
ENSG00000182103	1.35487	Uncharacterized protein MGC33846 [Source:UniProtKB/Swiss-Prot;Acc:A6NEQ2]	FAM181B
ENSG00000184565	1.35457	Putative transcript Y 14 protein [Source:UniProtKB/Swiss-Prot;Acc:Q9BZ96]	TTTY14
ENSG00000164012	1.35425	WD repeat-containing protein 65 [Source:UniProtKB/Swiss-Prot;Acc:Q96MR6]	WDR65
ENSG00000160703	1.35402	NLR family member X1 (Nucleotide-binding oligomerization domain protein 5) (Nucleotide-binding oligomerization domain protein 9) (Nucleotide-binding oligomerization domain protein 26) [Source:UniProtKB/Swiss-Prot;Acc:Q86UT6]	NLRX1
ENSG00000162139	1.35287	Sialidase-3 (EC 3.2.1.18) (Membrane sialidase) (Ganglioside sialidase) (N-acetyl-alpha-neuraminidase 3) [Source:UniProtKB/Swiss-Prot;Acc:Q9UQ49]	NEU3
ENSG00000189275	1.35162	cDNA FLJ46300 fis, clone TESTI4035989 [Source:UniProtKB/TrEMBL;Acc:Q6ZRK0]	FLJ46300
ENSG00000175215	1.35122	Carboxy-terminal domain RNA polymerase II polypeptide A small phosphatase 2 (EC 3.1.3.16) (Small CTD phosphatase 2) (SCP2) (Nuclear LIM interactor-interacting factor 2) (NLI-interacting factor 2) [Source:UniProtKB/Swiss-Prot;Acc:O14595]	CTDSP2
ENSG00000133454	1.3511	Myosin-XVIIIb [Source:UniProtKB/Swiss-Prot;Acc:Q8IUG5]	MYO18B
ENSG00000099330	1.35053	Occludin/ELL domain-containing protein 1 [Source:UniProtKB/Swiss-Prot;Acc:Q9H607]	OCEL1
ENSG00000177764	1.34853	Zinc finger CCHC domain-containing protein 3 [Source:UniProtKB/Swiss-Prot;Acc:Q9NUD5]	ZCCHC3
ENSG00000100197	1.34808	Cytochrome P450 2D6 (EC 1.14.14.1) (CYPIID6) (P450-DB1) (Debrisoquine 4-hydroxylase) [Source:UniProtKB/Swiss-Prot;Acc:P10635]	CYP2D6
ENSG00000162755	1.34713	Kelch domain-containing protein 9 (Kelch/ankyrin repeat-containing cyclin A1-interacting protein) [Source:UniProtKB/Swiss-Prot;Acc:Q8NEP7]	KLHDC9
ENSG00000174586	1.34706	Zinc finger protein 497 [Source:UniProtKB/Swiss-Prot;Acc:Q6ZNH5]	ZNF497
ENSG00000135916	1.34651	Integral membrane protein 2C (Transmembrane protein BRI3) (Cerebral protein 14)[CT-BRI3] [Source:UniProtKB/Swiss-Prot;Acc:Q9NQX7]	ITM2C
ENSG00000104808	1.34634	Trans-1,2-dihydrobenzene-1,2-diol dehydrogenase (EC 1.3.1.20) (EC 1.1.1.179) (Dimeric dihydrodiol dehydrogenase) (D-xylose-NADP dehydrogenase) (D-xylose 1-dehydrogenase) (HUM2DD) [Source:UniProtKB/Swiss-Prot;Acc:Q9UQ10]	DHDH
ENSG00000196966	1.34604	Histone H3.1 (H3/a) (H3/b) (H3/c) (H3/d) (H3/f) (H3/h) (H3/i) (H3/j) (H3/k) (H3/l) [Source:UniProtKB/Swiss-Prot;Acc:P68431]	HIST1H3E
ENSG00000161652	1.34562	Uncharacterized protein C19orf41 Precursor [Source:UniProtKB/Swiss-Prot;Acc:Q6UXV1]	C19orf41
ENSG00000176095	1.34543	Inositol hexaphosphate kinase 1 (EC 2.7.4.21) (Inositol hexakisphosphate kinase 1) (InsP6 kinase 1) [Source:UniProtKB/Swiss-Prot;Acc:Q92551]	IHPK1
ENSG00000102755	1.34517	Vascular endothelial growth factor receptor 1 (EC 2.7.10.1) (VEGFR-1) (Vascular permeability factor receptor) (Tyrosine-protein kinase receptor FLT) (Flt-1) [Source:UniProtKB/Swiss-Prot;Acc:P17948]	FLT1
ENSG00000158864	1.34451	NADH dehydrogenase [ubiquinone] iron-sulfur protein 2, mitochondrial Precursor (EC 1.6.5.3) (EC 1.6.99.3) (NADH-ubiquinone oxidoreductase 49 kDa subunit) (Complex I-49kD) (CI-49kD) [Source:UniProtKB/Swiss-Prot;Acc:O75306]	NDUFS2
ENSG00000162385	1.34439	Protein mago nashi homolog [Source:UniProtKB/Swiss-Prot;Acc:P61326]	MAGOH
ENSG00000173064	1.34431	Transmembrane protein C12orf51 [Source:UniProtKB/Swiss-Prot;Acc:Q3MJD5]	C12orf51
ENSG00000184608	1.34417	Uncharacterized protein C8orf12 [Source:UniProtKB/Swiss-Prot;Acc:Q96KT0]	C8orf12
ENSG00000156140	1.34373	ADAMTS-3 (EC 3.4.24.-) (A disintegrin and metalloproteinase with thrombospondin motifs 3) (ADAM-TS 3) (ADAM-TS3) (Procollagen II amino propeptide-processing enzyme) [Source:UniProtKB/Swiss-Prot;Acc:O15072]	ADAMTS3
ENSG00000137547	1.34361	39S ribosomal protein L15, mitochondrial Precursor (L15mt) (MRP-L15) [Source:UniProtKB/Swiss-Prot;Acc:Q9P015]	MRPL15
ENSG00000198858	1.34352	R3H domain-containing protein C19orf22 [Source:UniProtKB/Swiss-Prot;Acc:Q96D70]	C19orf22
ENSG00000177460	1.343	Transmembrane protein FLJ37396 [Source:UniProtKB/Swiss-Prot;Acc:Q8N1W0]	FLJ37396
ENSG00000135482	1.3426	Zinc finger CCCH domain-containing protein 10 [Source:UniProtKB/Swiss-Prot;Acc:Q96K80]	ZC3H10
ENSG00000183734	1.34176	Achaete-scute homolog 2 (Mash2) (HASH2) [Source:UniProtKB/Swiss-Prot;Acc:Q99929]	ASCL2
ENSG00000103034	1.3414	Protein NDRG4 (Brain development-related molecule 1) (Vascular smooth muscle cell-associated protein 8) (SMAP-8) [Source:UniProtKB/Swiss-Prot;Acc:Q9ULP0]	NDRG4
ENSG00000189201	1.34106	Cytochrome c oxidase assembly protein COX19 (hCOX19) [Source:UniProtKB/Swiss-Prot;Acc:Q49B96]	COX19
ENSG00000184428	1.34101	DNA topoisomerase I, mitochondrial Precursor (EC 5.99.1.2) (TOP1mt) [Source:UniProtKB/Swiss-Prot;Acc:Q969P6]	TOP1MT
ENSG00000141748	1.34048	Putative ADP-ribosylation factor-like protein 5C (ADP-ribosylation factor-like protein 12) [Source:UniProtKB/Swiss-Prot;Acc:A6NH57]	ARL5C
ENSG00000205020	1.34021	C-C motif chemokine 4-like (Small-inducible cytokine A4-like) (Lymphocyte activation gene 1 protein) (LAG-1) (Macrophage inflammatory protein 1-beta) (MIP-1-beta) [Source:UniProtKB/Swiss-Prot;Acc:Q8NHW4]	CCL4L1
ENSG00000185049	1.34	Negative elongation factor A (NELF-A)(Wolf-Hirschhorn syndrome candidate 2 protein) [Source:UniProtKB/Swiss-Prot;Acc:Q9H3P2]	WHSC2
ENSG00000197799	1.3399		ENSG00000197799
ENSG00000122223	1.33979	Natural killer cell receptor 2B4 Precursor (NK cell type I receptor protein 2B4) (NKR2B4) (NK cell activation-inducing ligand) (NAIL) (h2B4) (CD244 antigen) [Source:UniProtKB/Swiss-Prot;Acc:Q9BZW8]	CD244
ENSG00000160111	1.33883	C3 and PZP-like alpha-2-macroglobulin domain-containing protein 8 Precursor [Source:UniProtKB/Swiss-Prot;Acc:Q8IZJ3]	CPAMD8
ENSG00000099783	1.33874	Heterogeneous nuclear ribonucleoprotein M (hnRNP M) [Source:UniProtKB/Swiss-Prot;Acc:P52272]	HNRNPM
ENSG00000207593	1.33826	hsa-mir-565 [Source:miRBase;Acc:MI0003571]	hsa-mir-565
ENSG00000123416	1.33802	Tubulin alpha-1B chain (Tubulin alpha-ubiquitous chain) (Alpha-tubulin ubiquitous) (Tubulin K-alpha-1) [Source:UniProtKB/Swiss-Prot;Acc:P68363]	TUBA1B
ENSG00000197892	1.33788	Kinesin-like protein KIF13B (Kinesin-like protein GAKIN) [Source:UniProtKB/Swiss-Prot;Acc:Q9NQT8]	KIF13B
ENSG00000203805	1.33732	Phosphatidic acid phosphatase type 2 domain-containing protein 1A (EC 3.1.3.-) [Source:UniProtKB/Swiss-Prot;Acc:Q5VZY2]	PPAPDC1A
ENSG00000064195	1.33718	Homeobox protein DLX-3 [Source:UniProtKB/Swiss-Prot;Acc:O60479]	DLX3
ENSG00000186684	1.33569	Cytochrome P450 27C1 (EC 1.14.-.-) [Source:UniProtKB/Swiss-Prot;Acc:Q4G0S4]	CYP27C1
ENSG00000161091	1.3354	Uncharacterized MFS-type transporter C19orf28 [Source:UniProtKB/Swiss-Prot;Acc:Q6NUT3]	C19orf28
ENSG00000173141	1.33481	Ribosomal protein 63, mitochondrial (hMRP63) [Source:UniProtKB/Swiss-Prot;Acc:Q9BQC6]	MRP63
ENSG00000136110	1.33479	Chondromodulin-1 Precursor (Chondromodulin-I) (ChM-I) (Leukocyte cell-derived chemotaxin 1) (CH-SP)[Chondrosurfactant protein] [Source:UniProtKB/Swiss-Prot;Acc:O75829]	LECT1
ENSG00000103811	1.33454	Cathepsin H Precursor (EC 3.4.22.16)[Cathepsin H mini chain][Cathepsin H heavy chain][Cathepsin H light chain] [Source:UniProtKB/Swiss-Prot;Acc:P09668]	CTSH
ENSG00000172324	1.33447	Olfactory receptor 5A2 [Source:UniProtKB/Swiss-Prot;Acc:Q8NGI9]	OR5A2
ENSG00000177945	1.33419	Erythrocyte transmembrane protein. [Source:Uniprot/SPTREMBL;Acc:Q9UN39]	ENSG00000177945
ENSG00000155100	1.33391	OTU domain-containing protein 6B (DUBA-5) [Source:UniProtKB/Swiss-Prot;Acc:Q8N6M0]	OTUD6B
ENSG00000140983	1.33375	Mitochondrial Rho GTPase 2 (EC 3.6.5.-) (hMiro-2) (MIRO-2) (Ras homolog gene family member T2) [Source:UniProtKB/Swiss-Prot;Acc:Q8IXI1]	RHOT2
ENSG00000180849	1.33367		ENSG00000180849
ENSG00000094975	1.33365	Protein C1orf9 Precursor [Source:UniProtKB/Swiss-Prot;Acc:Q9UBS9]	C1orf9
ENSG00000141401	1.3334	Inositol monophosphatase 2 (EC 3.1.3.25) (Inositol-1(or 4)-monophosphatase 2) (IMPase 2) (IMP 2) (Myo-inositol monophosphatase A2) [Source:UniProtKB/Swiss-Prot;Acc:O14732]	IMPA2
ENSG00000141579	1.33334	Protein ZNF750 [Source:UniProtKB/Swiss-Prot;Acc:Q32MQ0]	ZNF750
ENSG00000179919	1.33251	Olfactory receptor 10A7 (Olfactory receptor OR12-6) [Source:UniProtKB/Swiss-Prot;Acc:Q8NGE5]	OR10A7
ENSG00000198759	1.33199	EGF-like domain-containing protein 6 Precursor (Multiple EGF-like domain protein 6) (Multiple epidermal growth factor-like domain protein 6) (MAM and EGF domains-containing gene protein) [Source:UniProtKB/Swiss-Prot;Acc:Q8IUX8]	EGFL6
ENSG00000161643	1.33176	Putative sialic acid-binding Ig-like lectin P16 Precursor (Siglec-P16) [Source:UniProtKB/Swiss-Prot;Acc:A6NMB1]	SIGLECP16
ENSG00000185905	1.33168	Transmembrane protein C16orf54 [Source:UniProtKB/Swiss-Prot;Acc:Q6UWD8]	C16orf54
ENSG00000154548	1.33155	35 kDa SR repressor protein (SRrp35) [Source:UniProtKB/Swiss-Prot;Acc:Q8WXF0]	SRrp35
ENSG00000180539	1.33116	Uncharacterized protein C9orf139 [Source:UniProtKB/Swiss-Prot;Acc:Q6ZV77]	C9orf139
ENSG00000189285	1.33109		ENSG00000189285
ENSG00000112539	1.33073	Uncharacterized protein C6orf118 [Source:UniProtKB/Swiss-Prot;Acc:Q5T5N4]	C6orf118
ENSG00000160951	1.33065	Prostaglandin E2 receptor EP1 subtype (Prostanoid EP1 receptor) (PGE receptor, EP1 subtype) [Source:UniProtKB/Swiss-Prot;Acc:P34995]	PTGER1
ENSG00000122574	1.33024	WAS/WASL-interacting protein family member 3 (Corticosteroids and regional expression protein 16 homolog) [Source:UniProtKB/Swiss-Prot;Acc:A6NGB9]	WIPF3
ENSG00000068976	1.32993	Glycogen phosphorylase, muscle form (EC 2.4.1.1) (Myophosphorylase) [Source:UniProtKB/Swiss-Prot;Acc:P11217]	PYGM
ENSG00000203965	1.32982	EF-hand calcium-binding domain-containing protein 7 [Source:UniProtKB/Swiss-Prot;Acc:A8K855]	EFCAB7
ENSG00000122711	1.32913	Serine protease inhibitor Kazal-type 4 Precursor (Peptide PEC-60 homolog) [Source:UniProtKB/Swiss-Prot;Acc:O60575]	SPINK4
ENSG00000170365	1.32897	Mothers against decapentaplegic homolog 1 (Mothers against DPP homolog 1) (Mad-related protein 1) (SMAD 1) (hSMAD1) (Transforming growth factor-beta-signaling protein 1) (BSP-1) [Source:UniProtKB/Swiss-Prot;Acc:Q15797]	SMAD1
ENSG00000155875	1.32872	Protein FAM154A [Source:UniProtKB/Swiss-Prot;Acc:Q8IYX7]	FAM154A
ENSG00000166183	1.32869	LPP60_HUMAN Isoform 2 of Q86U10 - Homo sapiens (Human) [Source:UniProtKB/SpliceVariant;Acc:Q86U10-2]	ENSG00000166183
ENSG00000185453	1.3279	Uncharacterized protein LOC374920 [Source:UniProtKB/Swiss-Prot;Acc:Q86XI8]	LOC374920
ENSG00000136425	1.32743	Calcium and integrin-binding family member 2 (Kinase-interacting protein 2) (KIP 2) [Source:UniProtKB/Swiss-Prot;Acc:O75838]	CIB2
ENSG00000204443	1.32726		ENSG00000204443
ENSG00000134986	1.32698	Neuronal protein 3.1 (Protein p311) [Source:UniProtKB/Swiss-Prot;Acc:Q16612]	C5orf13
ENSG00000100068	1.32615	Low density lipoprotein receptor-related protein 5-like protein [Source:UniProtKB/Swiss-Prot;Acc:A4QPB2]	LRP5L
ENSG00000187033	1.32605	Sterile alpha motif domain-containing protein 7 [Source:UniProtKB/Swiss-Prot;Acc:Q7Z3H4]	SAMD7
ENSG00000120333	1.32592	28S ribosomal protein S14, mitochondrial (S14mt) (MRP-S14) [Source:UniProtKB/Swiss-Prot;Acc:O60783]	MRPS14
ENSG00000196153	1.32506	CDNA FLJ35645 fis, clone SPLEN2012611. [Source:Uniprot/SPTREMBL;Acc:Q8NAB5]	FLJ35645
ENSG00000178550	1.32496	transmembrane protein 158 (TMEM158), mRNA [Source:RefSeq_dna;Acc:NM_015444]	TMEM158
ENSG00000141506	1.32476	Phosphoinositide 3-kinase regulatory subunit 5 (PI3-kinase regulatory subunit 5) (PI3-kinase p101 subunit) (PtdIns-3-kinase p101) (p101-PI3K) [Source:UniProtKB/Swiss-Prot;Acc:Q8WYR1]	PIK3R5
ENSG00000181799	1.32449		ENSG00000181799
ENSG00000115539	1.32393	Phosducin-like protein 3 (PhPL3) (Viral IAP-associated factor 1) (VIAF-1) (HTPHLP) [Source:UniProtKB/Swiss-Prot;Acc:Q9H2J4]	PDCL3
ENSG00000197823	1.32381		ENSG00000197823
ENSG00000197070	1.32325	Arrestin domain-containing protein 1 [Source:UniProtKB/Swiss-Prot;Acc:Q8N5I2]	ARRDC1
ENSG00000196531	1.32295	Nascent polypeptide-associated complex subunit alpha (NAC-alpha) (Alpha-NAC) (Allergen Hom s 2) [Source:UniProtKB/Swiss-Prot;Acc:Q13765]	NACA
ENSG00000205810	1.32287	NKG2-E type II integral membrane protein (NKG2-E-activating NK receptor) (NK cell receptor E) [Source:UniProtKB/Swiss-Prot;Acc:Q07444]	KLRC3
ENSG00000185896	1.32281	Lysosome-associated membrane glycoprotein 1 Precursor (LAMP-1) (CD107 antigen-like family member A) (CD107a antigen) [Source:UniProtKB/Swiss-Prot;Acc:P11279]	LAMP1
ENSG00000155428	1.32204	Tripartite motif-containing protein 74 (Tripartite motif-containing protein 50C) [Source:UniProtKB/Swiss-Prot;Acc:Q86UV6]	TRIM74
ENSG00000167580	1.32199	Aquaporin-2 (AQP-2) (Aquaporin-CD) (AQP-CD) (Water channel protein for renal collecting duct) (ADH water channel) (Collecting duct water channel protein) (WCH-CD) [Source:UniProtKB/Swiss-Prot;Acc:P41181]	AQP2
ENSG00000132475	1.32197	Histone H3.3 [Source:UniProtKB/Swiss-Prot;Acc:P84243]	H3F3B
ENSG00000198018	1.3212	Ectonucleoside triphosphate diphosphohydrolase 7 (EC 3.6.1.-) (NTPDase 7) (Lysosomal apyrase-like protein 1) [Source:UniProtKB/Swiss-Prot;Acc:Q9NQZ7]	ENTPD7
ENSG00000107819	1.32112	Sideroflexin-3 [Source:UniProtKB/Swiss-Prot;Acc:Q9BWM7]	SFXN3
ENSG00000113100	1.32076	Cadherin-9 Precursor [Source:UniProtKB/Swiss-Prot;Acc:Q9ULB4]	CDH9
ENSG00000174898	1.32064	Transmembrane protein 146 Precursor [Source:UniProtKB/Swiss-Prot;Acc:Q86XM0]	TMEM146
ENSG00000180471	1.32044		ENSG00000180471
ENSG00000164411	1.32028	Gap junction beta-7 protein (Connexin-25) (Cx25) [Source:UniProtKB/Swiss-Prot;Acc:Q6PEY0]	GJB7
ENSG00000006744	1.32021	Zinc phosphodiesterase ELAC protein 2 (EC 3.1.26.11) (Ribonuclease Z 2) (RNase Z 2) (tRNase Z 2) (tRNA 3 endonuclease 2) (ElaC homolog protein 2) [Source:UniProtKB/Swiss-Prot;Acc:Q9BQ52]	ELAC2
ENSG00000100568	1.3201	Vesicle transport through interaction with t-SNAREs homolog 1B (Vesicle transport v-SNARE protein Vti1-like 1)(Vti1-rp1) [Source:UniProtKB/Swiss-Prot;Acc:Q9UEU0]	VTI1B
ENSG00000184924	1.31947	Uncharacterized protein LOC391356 [Source:UniProtKB/Swiss-Prot;Acc:Q6GMV3]	C2orf79
ENSG00000112941	1.31936	DNA polymerase sigma (EC 2.7.7.7) (Topoisomerase-related function protein 4-1) (TRF4-1) (LAK-1) (DNA polymerase kappa) [Source:UniProtKB/Swiss-Prot;Acc:Q5XG87]	POLS
ENSG00000126262	1.3183	Free fatty acid receptor 2 (G-protein coupled receptor 43) [Source:UniProtKB/Swiss-Prot;Acc:O15552]	FFAR2
ENSG00000106261	1.31815	Zinc finger protein with KRAB and SCAN domains 1 (Zinc finger protein 36)(Zinc finger protein KOX18) [Source:UniProtKB/Swiss-Prot;Acc:P17029]	ZKSCAN1
ENSG00000177225	1.31813	Parkinson disease 7 domain-containing protein 1 Precursor [Source:UniProtKB/Swiss-Prot;Acc:Q8NB37]	PDDC1
ENSG00000025708	1.31808	Thymidine phosphorylase Precursor (EC 2.4.2.4) (TdRPase) (TP) (Platelet-derived endothelial cell growth factor) (PD-ECGF) (Gliostatin) [Source:UniProtKB/Swiss-Prot;Acc:P19971]	ECGF1
ENSG00000122861	1.31792	Urokinase-type plasminogen activator (EC 3.4.21.73) (U-plasminogen activator) (uPA)[Urokinase-type plasminogen activator long chain A] [Source:UniProtKB/Swiss-Prot;Acc:P00749]	PLAU
ENSG00000163629	1.31783	Tyrosine-protein phosphatase non-receptor type 13 (EC 3.1.3.48) (Protein-tyrosine phosphatase 1E) (PTP-E1) (hPTPE1) (PTP-BAS) (Protein-tyrosine phosphatase PTPL1) [Source:UniProtKB/Swiss-Prot;Acc:Q12923]	PTPN13
ENSG00000108961	1.31668	Ran guanine nucleotide release factor (RanGNRF) (Ran-binding protein MOG1) [Source:UniProtKB/Swiss-Prot;Acc:Q9HD47]	RANGRF
ENSG00000138080	1.31665	EMILIN-1 Precursor (Elastin microfibril interface-located protein 1) (Elastin microfibril interfacer 1) [Source:UniProtKB/Swiss-Prot;Acc:Q9Y6C2]	EMILIN1
ENSG00000103495	1.31657	Myc-associated zinc finger protein (MAZI) (Purine-binding transcription factor) (Pur-1) (ZF87) (ZIF87) [Source:UniProtKB/Swiss-Prot;Acc:P56270]	MAZ
ENSG00000184898	1.31637	RNA-binding protein 43 (RNA-binding motif protein 43) [Source:UniProtKB/Swiss-Prot;Acc:Q6ZSC3]	RBM43
ENSG00000177181	1.31636	Ribosomal protein S6 modification-like protein A [Source:UniProtKB/Swiss-Prot;Acc:Q8IXN7]	FAM80A
ENSG00000069974	1.31628	Ras-related protein Rab-27A (Rab-27) (GTP-binding protein Ram) [Source:UniProtKB/Swiss-Prot;Acc:P51159]	RAB27A
ENSG00000197013	1.3162	Zinc finger protein 429 [Source:UniProtKB/Swiss-Prot;Acc:Q86V71]	ZNF429
ENSG00000043039	1.31616	Homeobox protein BarH-like 2 [Source:UniProtKB/Swiss-Prot;Acc:Q9UMQ3]	BARX2
ENSG00000181573	1.31562		ENSG00000181573
ENSG00000101442	1.31561	Actin-related protein 5 (hARP5) (Sarcoma antigen NY-SAR-16) [Source:UniProtKB/Swiss-Prot;Acc:Q9H9F9]	ACTR5
ENSG00000060138	1.31497	DNA-binding protein A (Cold shock domain-containing protein A) (Single-strand DNA-binding protein NF-GMB) [Source:UniProtKB/Swiss-Prot;Acc:P16989]	CSDA
ENSG00000124201	1.31456	NFX1-type zinc finger-containing protein 1 [Source:UniProtKB/Swiss-Prot;Acc:Q9P2E3]	ZNFX1
ENSG00000114302	1.31394	cAMP-dependent protein kinase type II-alpha regulatory subunit [Source:UniProtKB/Swiss-Prot;Acc:P13861]	PRKAR2A
ENSG00000100345	1.31336	Myosin-9 (Myosin heavy chain 9) (Myosin heavy chain, non-muscle IIa) (Non-muscle myosin heavy chain IIa) (NMMHC II-a) (NMMHC-IIA) (Cellular myosin heavy chain, type A) [Source:UniProtKB/Swiss-Prot;Acc:P35579]	MYH9
ENSG00000204351	1.31194	superkiller viralicidic activity 2-like homolog [Source:RefSeq_peptide;Acc:NP_008860]	SKIV2L
ENSG00000184378	1.3119	Actin-related protein M1 [Source:UniProtKB/Swiss-Prot;Acc:Q9BYD9]	ARPM1
ENSG00000204520	1.31184	MHC class I polypeptide-related sequence A [Source:UniProtKB/TrEMBL;Acc:Q5SS58]	MICA
ENSG00000183190	1.31178		ENSG00000183190
ENSG00000188807	1.31121	Transmembrane protein 201 [Source:UniProtKB/Swiss-Prot;Acc:Q5SNT2]	TMEM201
ENSG00000107623	1.31104	Bone morphogenetic protein 3b Precursor (BMP-3b) (Growth/differentiation factor 10) (GDF-10) (Bone-inducing protein) (BIP) [Source:UniProtKB/Swiss-Prot;Acc:P55107]	GDF10
ENSG00000139597	1.31066	NEDD4-binding protein 2-like 1 [Source:UniProtKB/Swiss-Prot;Acc:Q5TBK1]	N4BP2L1
ENSG00000164325	1.31062	Transmembrane protein 174 [Source:UniProtKB/Swiss-Prot;Acc:Q8WUU8]	TMEM174
ENSG00000132680	1.31051	UPF0469 protein KIAA0907 [Source:UniProtKB/Swiss-Prot;Acc:Q7Z7F0]	KIAA0907
ENSG00000113916	1.31037	B-cell lymphoma 6 protein (BCL-6) (Zinc finger protein 51) (LAZ-3 protein) (BCL-5) (Zinc finger and BTB domain-containing protein 27) [Source:UniProtKB/Swiss-Prot;Acc:P41182]	BCL6
ENSG00000173702	1.31022	Mucin-13 Precursor (MUC-13) (Down-regulated in colon cancer 1) [Source:UniProtKB/Swiss-Prot;Acc:Q9H3R2]	MUC13
ENSG00000157734	1.30965	Sorting nexin-22 [Source:UniProtKB/Swiss-Prot;Acc:Q96L94]	SNX22
ENSG00000119771	1.30963	Kelch-like protein 29 (Kelch repeat and BTB domain-containing protein 9) [Source:UniProtKB/Swiss-Prot;Acc:Q96CT2]	KLHL29
ENSG00000054611	1.30933	TBC1 domain family member 22A [Source:UniProtKB/Swiss-Prot;Acc:Q8WUA7]	TBC1D22A
ENSG00000111671	1.30931	SPRY domain-containing SOCS box protein 2 (SSB-2) (Gene-rich cluster protein C9) [Source:UniProtKB/Swiss-Prot;Acc:Q99619]	SPSB2
ENSG00000199151	1.30922	hsa-mir-337 [Source:miRBase;Acc:MI0000806]	hsa-mir-337
ENSG00000179111	1.3092	Transcription factor HES-7 (Hairy and enhancer of split 7) (bHLH factor Hes7) [Source:UniProtKB/Swiss-Prot;Acc:Q9BYE0]	HES7
ENSG00000151498	1.30857	Isobutyryl-CoA dehydrogenase, mitochondrial Precursor (EC 1.3.99.-) (Acyl-CoA dehydrogenase family member 8) (ACAD-8) (Activator-recruited cofactor 42 kDa component) (ARC42) [Source:UniProtKB/Swiss-Prot;Acc:Q9UKU7]	ACAD8
ENSG00000173464	1.30852	Probable ribonuclease 11 Precursor (EC 3.1.27.-) (RNase 11) [Source:UniProtKB/Swiss-Prot;Acc:Q8TAA1]	RNASE11
ENSG00000138035	1.30839	Polyribonucleotide nucleotidyltransferase 1, mitochondrial (EC 2.7.7.8) (PNPase 1) (Polynucleotide phosphorylase-like protein) (PNPase old-35) (3'-5' RNA exonuclease OLD35) [Source:UniProtKB/Swiss-Prot;Acc:Q8TCS8]	PNPT1
ENSG00000125449	1.30824	Armadillo repeat-containing protein 7 [Source:UniProtKB/Swiss-Prot;Acc:Q9H6L4]	ARMC7
ENSG00000173436	1.30808	UPF0327 protein C1orf151 [Source:UniProtKB/Swiss-Prot;Acc:Q5TGZ0]	C1orf151
ENSG00000011143	1.30803	Meckel syndrome type 1 protein [Source:UniProtKB/Swiss-Prot;Acc:Q9NXB0]	MKS1
ENSG00000108465	1.30791	CDK5 regulatory subunit-associated protein 3 (CDK5 activator-binding protein C53) (Protein HSF-27) [Source:UniProtKB/Swiss-Prot;Acc:Q96JB5]	CDK5RAP3
ENSG00000196610	1.30767	HLA class II histocompatibility antigen, DX beta chain Precursor [Source:UniProtKB/Swiss-Prot;Acc:P05538]	ENSG00000196610
ENSG00000146540	1.30701	Uncharacterized protein C7orf50 [Source:UniProtKB/Swiss-Prot;Acc:Q9BRJ6]	C7orf50
ENSG00000165752	1.30699	Serine/threonine-protein kinase 32C (EC 2.7.11.1) (PKE) (YANK3) [Source:UniProtKB/Swiss-Prot;Acc:Q86UX6]	STK32C
ENSG00000142319	1.30636	Sodium-dependent dopamine transporter (DA transporter) (DAT) [Source:UniProtKB/Swiss-Prot;Acc:Q01959]	SLC6A3
ENSG00000197122	1.30592	Proto-oncogene tyrosine-protein kinase Src (EC 2.7.10.2) (pp60c-src) (p60-Src) (c-Src) [Source:UniProtKB/Swiss-Prot;Acc:P12931]	SRC
ENSG00000206177	1.30564	Hemoglobin subunit mu (Hemoglobin mu chain) (Mu-globin) [Source:UniProtKB/Swiss-Prot;Acc:Q6B0K9]	HBM
ENSG00000140107	1.30547	Hepatocellular carcinoma down-regulated mitochondrial carrier protein [Source:UniProtKB/Swiss-Prot;Acc:Q6Q0C1]	C14orf68
ENSG00000188779	1.30543	Ladybird homeobox corepressor 1 (LBX1 corepressor 1) (Functional Smad-suppressing element on chromosome 15) (Fussel-15) [Source:UniProtKB/Swiss-Prot;Acc:P84550]	LBXCOR1
ENSG00000064666	1.30508	Calponin-2 (Calponin H2, smooth muscle) (Neutral calponin) [Source:UniProtKB/Swiss-Prot;Acc:Q99439]	CNN2
ENSG00000117013	1.30489	Potassium voltage-gated channel subfamily KQT member 4 (Voltage-gated potassium channel subunit Kv7.4) (Potassium channel subunit alpha KvLQT4) (KQT-like 4) [Source:UniProtKB/Swiss-Prot;Acc:P56696]	KCNQ4
ENSG00000185477	1.30465	G protein-regulated inducer of neurite outgrowth 3 (GRIN3) [Source:UniProtKB/Swiss-Prot;Acc:Q6ZVF9]	GPRIN3
ENSG00000121316	1.30445	Putative phospholipase B-like 1 Precursor (EC 3.1.1.-) (Lamina ancestor homolog 1) (LAMA-like protein 1) [Source:UniProtKB/Swiss-Prot;Acc:Q6P4A8]	FLJ22662
ENSG00000149557	1.3044	Fasciculation and elongation protein zeta-1 (Zygin-1) (Zygin I) [Source:UniProtKB/Swiss-Prot;Acc:Q99689]	FEZ1
ENSG00000066735	1.30356	Kinesin-like protein KIF26A [Source:UniProtKB/Swiss-Prot;Acc:Q9ULI4]	KIF26A
ENSG00000112742	1.30336	Dual specificity protein kinase TTK (EC 2.7.12.1) (Phosphotyrosine picked threonine-protein kinase) (PYT) [Source:UniProtKB/Swiss-Prot;Acc:P33981]	TTK
ENSG00000158764	1.30333	Intelectin-2 Precursor (Endothelial lectin HL-2) [Source:UniProtKB/Swiss-Prot;Acc:Q8WWU7]	ITLN2
ENSG00000004700	1.30282	ATP-dependent DNA helicase Q1 (EC 3.6.1.-)(DNA-dependent ATPase Q1) [Source:UniProtKB/Swiss-Prot;Acc:P46063]	RECQL
ENSG00000134595	1.30246	Transcription factor SOX-3 [Source:UniProtKB/Swiss-Prot;Acc:P41225]	SOX3
ENSG00000184637	1.30241		ENSG00000184637
ENSG00000165416	1.30227	Suppressor of G2 allele of SKP1 homolog (Sgt1) (Putative 40-6-3 protein) [Source:UniProtKB/Swiss-Prot;Acc:Q9Y2Z0]	SUGT1
ENSG00000106244	1.30169	28 kDa heat- and acid-stable phosphoprotein (PDGF-associated protein) (PAP) (PDGFA-associated protein 1) (PAP1) [Source:UniProtKB/Swiss-Prot;Acc:Q13442]	PDAP1
ENSG00000090372	1.30127	Striatin-4 (Zinedin) [Source:UniProtKB/Swiss-Prot;Acc:Q9NRL3]	STRN4
ENSG00000174775	1.30008	GTPase HRas Precursor (Transforming protein p21)(p21ras)(H-Ras-1)(c-H-ras)(Ha-Ras) [Source:UniProtKB/Swiss-Prot;Acc:P01112]	HRAS
ENSG00000161634	1.29964	Dermcidin Precursor (Preproteolysin)[Survival-promoting peptide][DCD-1] [Source:UniProtKB/Swiss-Prot;Acc:P81605]	DCD
ENSG00000210931	1.29963		ENSG00000210931
ENSG00000175704	1.29942	CDNA FLJ37310 fis, clone BRAMY2016706. [Source:Uniprot/SPTREMBL;Acc:Q8N1X5]	FLJ37310
ENSG00000002330	1.29868	Bcl2 antagonist of cell death (BAD) (Bcl-2-binding component 6) (Bcl-XL/Bcl-2-associated death promoter) (Bcl-2-like 8 protein) [Source:UniProtKB/Swiss-Prot;Acc:Q92934]	BAD
ENSG00000172426	1.29824	Uncharacterized protein C6orf206 [Source:UniProtKB/Swiss-Prot;Acc:Q9H1X1]	C6orf206
ENSG00000181885	1.29809	Claudin-7 (CLDN-7) [Source:UniProtKB/Swiss-Prot;Acc:O95471]	CLDN7
ENSG00000163344	1.29795	Phosphomevalonate kinase (EC 2.7.4.2) (PMKase) [Source:UniProtKB/Swiss-Prot;Acc:Q15126]	PMVK
ENSG00000127445	1.29749	Peptidyl-prolyl cis-trans isomerase NIMA-interacting 1 (EC 5.2.1.8) (Rotamase Pin1) (PPIase Pin1) [Source:UniProtKB/Swiss-Prot;Acc:Q13526]	PIN1
ENSG00000198614	1.29703	Putative uncharacterized protein C4orf12 [Source:UniProtKB/Swiss-Prot;Acc:Q6X854]	C4orf12
ENSG00000046774	1.29688	Melanoma-associated antigen C2 (MAGE-C2 antigen) (MAGE-E1 antigen) (Hepatocellular carcinoma-associated antigen 587) (Cancer/testis antigen 10) (CT10) [Source:UniProtKB/Swiss-Prot;Acc:Q9UBF1]	MAGEC2
ENSG00000157538	1.29675	Down syndrome critical region protein 3 (Down syndrome critical region protein A) [Source:UniProtKB/Swiss-Prot;Acc:O14972]	DSCR3
ENSG00000197837	1.29655	Histone H4 [Source:UniProtKB/Swiss-Prot;Acc:P62805]	HIST4H4
ENSG00000058335	1.29646	Ras-specific guanine nucleotide-releasing factor 1 (Ras-GRF1) (Guanine nucleotide-releasing factor 1) (Guanine nucleotide-releasing protein) (Ras-specific nucleotide exchange factor CDC25) [Source:UniProtKB/Swiss-Prot;Acc:Q13972]	RASGRF1
ENSG00000069696	1.29635	dopamine receptor D4 [Source:RefSeq_peptide;Acc:NP_000788]	DRD4
ENSG00000151806	1.29566	GTP-binding protein GUF1 homolog [Source:UniProtKB/Swiss-Prot;Acc:Q8N442]	GUF1
ENSG00000179407	1.29554	DnaJ homolog subfamily B member 8 [Source:UniProtKB/Swiss-Prot;Acc:Q8NHS0]	DNAJB8
ENSG00000113387	1.2955	Activated RNA polymerase II transcriptional coactivator p15 (SUB1 homolog) (Positive cofactor 4) (PC4) (p14) [Source:UniProtKB/Swiss-Prot;Acc:P53999]	SUB1
ENSG00000160299	1.29534	Pericentrin (Pericentrin B) (Kendrin) [Source:UniProtKB/Swiss-Prot;Acc:O95613]	PCNT
ENSG00000170291	1.29506	Dermal papilla-derived protein 6 (S-phase 2 protein) [Source:UniProtKB/Swiss-Prot;Acc:Q8TE02]	C17orf81
ENSG00000105550	1.29472	Fibroblast growth factor 21 Precursor (FGF-21) [Source:UniProtKB/Swiss-Prot;Acc:Q9NSA1]	FGF21
ENSG00000101126	1.29451	Activity-dependent neuroprotector homeobox protein (Activity-dependent neuroprotective protein) [Source:UniProtKB/Swiss-Prot;Acc:Q9H2P0]	ADNP
ENSG00000185102	1.29438	GJD4 protein Fragment [Source:UniProtKB/TrEMBL;Acc:Q8IV12]	ENSG00000185102
ENSG00000070501	1.29394	DNA polymerase beta (EC 2.7.7.7) (EC 4.2.99.-) [Source:UniProtKB/Swiss-Prot;Acc:P06746]	POLB
ENSG00000205436	1.29334	SEC6-like protein C14orf73 [Source:UniProtKB/Swiss-Prot;Acc:Q17RC7]	C14orf73
ENSG00000169220	1.29295	Regulator of G-protein signaling 14 (RGS14) [Source:UniProtKB/Swiss-Prot;Acc:O43566]	RGS14
ENSG00000189431	1.29287		ENSG00000189431
ENSG00000124225	1.29245	Transmembrane prostate androgen-induced protein (Solid tumor-associated 1 protein) [Source:UniProtKB/Swiss-Prot;Acc:Q969W9]	TMEPAI
ENSG00000105679	1.2924	Glyceraldehyde-3-phosphate dehydrogenase, testis-specific (EC 1.2.1.12) (Spermatogenic glyceraldehyde-3-phosphate dehydrogenase) (Spermatogenic cell-specific glyceraldehyde 3-phosphate dehydrogenase 2) [Source:UniProtKB/Swiss-Prot;Acc:O14556]	GAPDHS
ENSG00000177107	1.29225		ENSG00000177107
ENSG00000007129	1.29224	Carcinoembryonic antigen-related cell adhesion molecule 21 Precursor [Source:UniProtKB/Swiss-Prot;Acc:Q3KPI0]	CEACAM21
ENSG00000167889	1.29218	Alpha-1,6-mannosylglycoprotein 6-beta-N-acetylglucosaminyltransferase B (EC 2.4.1.155) (EC 2.4.1.-) (Alpha-mannoside beta-1,6-N-acetylglucosaminyltransferase B) (Mannoside acetylglucosaminyltransferase 5B) [Source:UniProtKB/Swiss-Prot;Acc:Q3V5L5]	MGAT5B
ENSG00000182600	1.29206	Uncharacterized protein UNQ830/PRO1757 Precursor [Source:UniProtKB/Swiss-Prot;Acc:Q6UX34]	C2orf82
ENSG00000113300	1.29198	CCR4-NOT transcription complex subunit 6 (EC 3.1.-.-)(Carbon catabolite repressor protein 4 homolog)(CCR4 carbon catabolite repression 4-like)(Cytoplasmic deadenylase) [Source:UniProtKB/Swiss-Prot;Acc:Q9ULM6]	CNOT6
ENSG00000147789	1.29197	Zinc finger protein 7 (Zinc finger protein KOX4) (Zinc finger protein HF.16) [Source:UniProtKB/Swiss-Prot;Acc:P17097]	ZNF7
ENSG00000173110	1.29164	Heat shock 70 kDa protein 6 (Heat shock 70 kDa protein B') [Source:UniProtKB/Swiss-Prot;Acc:P17066]	HSPA6
ENSG00000172339	1.29147	UDP-N-acetylglucosamine transferase subunit ALG14 homolog [Source:UniProtKB/Swiss-Prot;Acc:Q96F25]	ALG14
ENSG00000176710	1.29143	CDNA FLJ40719 fis, clone THYMU2028379. [Source:Uniprot/SPTREMBL;Acc:Q8N1I2]	C19orf31
ENSG00000125430	1.29142	Heparan sulfate glucosamine 3-O-sulfotransferase 3B1 (EC 2.8.2.30) (Heparan sulfate D-glucosaminyl 3-O-sulfotransferase 3B1) (Heparan sulfate 3-O-sulfotransferase 3B1) (h3-OST-3B) [Source:UniProtKB/Swiss-Prot;Acc:Q9Y662]	HS3ST3B1
ENSG00000142546	1.29122	Nitric oxide synthase-interacting protein (eNOS-interacting protein) [Source:UniProtKB/Swiss-Prot;Acc:Q9Y314]	NOSIP
ENSG00000163009	1.29115	Uncharacterized protein C2orf48 [Source:UniProtKB/Swiss-Prot;Acc:Q96LS8]	C2orf48
ENSG00000052344	1.29058	Prostasin Precursor (EC 3.4.21.-) (Serine protease 8)[Prostasin light chain][Prostasin heavy chain] [Source:UniProtKB/Swiss-Prot;Acc:Q16651]	PRSS8
ENSG00000184967	1.29037	Nucleolar complex protein 4 homolog (NOC4 protein homolog)(NOC4-like protein)(Nucleolar complex-associated protein 4-like protein) [Source:UniProtKB/Swiss-Prot;Acc:Q9BVI4]	NOC4L
ENSG00000128989	1.28943	cAMP-regulated phosphoprotein 19 (ARPP-19) [Source:UniProtKB/Swiss-Prot;Acc:P56211]	ARPP19
ENSG00000211950	1.28898	Immunoglobulin heavy chain V gene segment [Source:IMGT/GENE_DB;Acc:IGHV1-24]	IGHV1-24
ENSG00000188091	1.28892	Putative uncharacterized protein C9orf164 [Source:UniProtKB/Swiss-Prot;Acc:Q8N8B0]	C9orf164
ENSG00000159884	1.28873	Coiled-coil domain-containing protein 107 Precursor [Source:UniProtKB/Swiss-Prot;Acc:Q8WV48]	CCDC107
ENSG00000118639	1.2887	RING finger protein 103 (Zinc finger protein 103 homolog) (Zfp-103) (KF-1) (hKF-1) [Source:UniProtKB/Swiss-Prot;Acc:O00237]	RNF103
ENSG00000167468	1.28868	Phospholipid hydroperoxide glutathione peroxidase, mitochondrial Precursor (PHGPx)(EC 1.11.1.12)(GPX-4) [Source:UniProtKB/Swiss-Prot;Acc:P36969]	GPX4
ENSG00000166016	1.2879	Ankyrin repeat and BTB/POZ domain-containing protein 2 [Source:UniProtKB/Swiss-Prot;Acc:Q8N961]	ABTB2
ENSG00000113369	1.28702	Arrestin domain-containing protein 3 [Source:UniProtKB/Swiss-Prot;Acc:Q96B67]	ARRDC3
ENSG00000015532	1.28625	Xylosyltransferase 2 (EC 2.4.2.26) (Xylosyltransferase II) (XylT-II) (XT-II) (Peptide O-xylosyltransferase 1) [Source:UniProtKB/Swiss-Prot;Acc:Q9H1B5]	XYLT2
ENSG00000186967	1.28577	Keratin-associated protein 19-3 (Glycine/tyrosine-rich protein)(GTHRP) [Source:UniProtKB/Swiss-Prot;Acc:Q7Z4W3]	KRTAP19-3
ENSG00000147443	1.28565	Docking protein 2 (Downstream of tyrosine kinase 2) (p56(dok-2)) [Source:UniProtKB/Swiss-Prot;Acc:O60496]	DOK2
ENSG00000197497	1.2856	Zinc finger protein 665 (Zinc finger protein 160-like) [Source:UniProtKB/Swiss-Prot;Acc:Q9H7R5]	ZNF665
ENSG00000156735	1.28552	BAG family molecular chaperone regulator 4 (BAG-4) (Bcl-2-associated athanogene 4) (Silencer of death domains) [Source:UniProtKB/Swiss-Prot;Acc:O95429]	BAG4
ENSG00000099998	1.28514	Gamma-glutamyltransferase 5 Precursor (EC 2.3.2.2)(Gamma-glutamyltranspeptidase 5)(GGT 5)(Gamma-glutamyltransferase-like activity 1)(Gamma-glutamyl transpeptidase-related enzyme)(GGT-rel) [Contains Gamma-glutamyltransferase 5 heavy chain;Gamma-glutamyltransferase 5 light chain] [Source:UniProtKB/Swiss-Prot;Acc:P36269]	GGTLA1
ENSG00000188305	1.28509	Putative uncharacterized protein C19orf35 [Source:UniProtKB/Swiss-Prot;Acc:Q6ZS72]	C19orf35
ENSG00000151651	1.28509	ADAM 8 Precursor (EC 3.4.24.-) (A disintegrin and metalloproteinase domain 8) (Cell surface antigen MS2) (CD156a antigen) [Source:UniProtKB/Swiss-Prot;Acc:P78325]	ADAM8
ENSG00000182797	1.28489	CDNA FLJ39530 fis, clone PUAEN2004400. [Source:Uniprot/SPTREMBL;Acc:Q8N8G7]	FLJ39530
ENSG00000175147	1.2846	Uncharacterized protein C1orf126 [Source:UniProtKB/Swiss-Prot;Acc:Q8TEB6]	C1orf126
ENSG00000198888	1.28333	NADH-ubiquinone oxidoreductase chain 1 (EC 1.6.5.3) (NADH dehydrogenase subunit 1) [Source:UniProtKB/Swiss-Prot;Acc:P03886]	MT-ND1
ENSG00000141556	1.28326	Tubulin-specific chaperone D (Tubulin-folding cofactor D) (Beta-tubulin cofactor D) (tfcD) (SSD-1) [Source:UniProtKB/Swiss-Prot;Acc:Q9BTW9]	TBCD
ENSG00000102897	1.28326	LYR motif-containing protein 1 [Source:UniProtKB/Swiss-Prot;Acc:O43325]	LYRM1
ENSG00000173080	1.28315	Relaxin-3 receptor 2 (Relaxin family peptide receptor 4)(G-protein coupled receptor 100)(GPCR142) [Source:UniProtKB/Swiss-Prot;Acc:Q8TDU9]	RXFP4
ENSG00000150165	1.28242	Annexin A8-like protein 1 [Source:UniProtKB/Swiss-Prot;Acc:Q5T2P8]	ANXA8L1
ENSG00000115758	1.28216	Ornithine decarboxylase (EC 4.1.1.17) (ODC) [Source:UniProtKB/Swiss-Prot;Acc:P11926]	ODC1
ENSG00000096060	1.28158	FK506-binding protein 5 (EC 5.2.1.8) (Peptidyl-prolyl cis-trans isomerase) (PPIase) (Rotamase) (51 kDa FK506-binding protein) (FKBP-51) [Source:UniProtKB/Swiss-Prot;Acc:Q13451]	FKBP5
ENSG00000046653	1.28153	Neuronal membrane glycoprotein M6-b (M6b) [Source:UniProtKB/Swiss-Prot;Acc:Q13491]	GPM6B
ENSG00000100280	1.28125	AP-1 complex subunit beta-1 (Adapter-related protein complex 1 subunit beta-1) (Adaptor protein complex AP-1 subunit beta-1) (Beta-adaptin 1) (Beta1-adaptin) [Source:UniProtKB/Swiss-Prot;Acc:Q10567]	AP1B1
ENSG00000122490	1.28119	PQ-loop repeat-containing protein 1 [Source:UniProtKB/Swiss-Prot;Acc:Q8N2U9]	PQLC1
ENSG00000147168	1.28105	Cytokine receptor common gamma chain Precursor (Gamma-C) (Interleukin-2 receptor gamma chain) (IL-2R gamma chain) (p64) (CD132 antigen) [Source:UniProtKB/Swiss-Prot;Acc:P31785]	IL2RG
ENSG00000179528	1.28089	Transcription factor LBX2 (Ladybird homeobox protein homolog 2) [Source:UniProtKB/Swiss-Prot;Acc:Q6XYB7]	LBX2
ENSG00000138587	1.28084	Meiosis-specific nuclear structural protein 1 [Source:UniProtKB/Swiss-Prot;Acc:Q8NEH6]	MNS1
ENSG00000179751	1.28065	Syncollin Precursor (Insulin synthesis-associated protein 1) [Source:UniProtKB/Swiss-Prot;Acc:Q0VAF6]	SYCN
ENSG00000105202	1.28029	rRNA 2'-O-methyltransferase fibrillarin (EC 2.1.1.-) (34 kDa nucleolar scleroderma antigen) [Source:UniProtKB/Swiss-Prot;Acc:P22087]	FBL
ENSG00000035928	1.27999	Replication factor C subunit 1 (Activator 1 subunit 1) (Replication factor C large subunit) (RF-C 140 kDa subunit) (Activator 1 140 kDa subunit) (A1 140 kDa subunit) [Source:UniProtKB/Swiss-Prot;Acc:P35251]	RFC1
ENSG00000121753	1.27984	Brain-specific angiogenesis inhibitor 2 Precursor [Source:UniProtKB/Swiss-Prot;Acc:O60241]	BAI2
ENSG00000110697	1.27975	Membrane-associated phosphatidylinositol transfer protein 1 (Phosphatidylinositol transfer protein, membrane-associated 1) (Pyk2 N-terminal domain-interacting receptor 2) (NIR-2) [Source:UniProtKB/Swiss-Prot;Acc:O00562]	PITPNM1
ENSG00000005100	1.2796	Putative ATP-dependent RNA helicase DHX33 (EC 3.6.1.-) (DEAH box protein 33) [Source:UniProtKB/Swiss-Prot;Acc:Q9H6R0]	DHX33
ENSG00000143033	1.27958	Metal-response element-binding transcription factor 2 (Metal-response element DNA-binding protein M96) (Metal regulatory transcription factor 2) (Polycomb-like protein 2) (hPCl2) [Source:UniProtKB/Swiss-Prot;Acc:Q9Y483]	MTF2
ENSG00000143153	1.27952	Sodium/potassium-transporting ATPase subunit beta-1 (Sodium/potassium-dependent ATPase subunit beta-1) [Source:UniProtKB/Swiss-Prot;Acc:P05026]	ATP1B1
ENSG00000142409	1.27949	Zinc finger protein 787 (TTF-I-interacting peptide 20) [Source:UniProtKB/Swiss-Prot;Acc:Q6DD87]	ZNF787
ENSG00000204461	1.27928		ENSG00000204461
ENSG00000083807	1.27894	Bile acyl-CoA synthetase (EC 6.2.1.7) (BACS) (Bile acid-CoA ligase) (BA-CoA ligase) (BAL) (Cholate--CoA ligase) (Very long-chain acyl-CoA synthetase homolog 2) (VLCS-H2) [Source:UniProtKB/Swiss-Prot;Acc:Q9Y2P5]	SLC27A5
ENSG00000128322	1.27879	Immunoglobulin lambda-like polypeptide 1 (Immunoglobulin-related protein 14.1) (Immunoglobulin omega polypeptide) (Ig lambda-5) (CD179 antigen-like family member B) [Source:UniProtKB/Swiss-Prot;Acc:P15814]	IGLL1
ENSG00000160220	1.27875	Periodic tryptophan protein 2 homolog [Source:UniProtKB/Swiss-Prot;Acc:Q15269]	PWP2H
ENSG00000138031	1.27869	Adenylate cyclase type 3 (EC 4.6.1.1) (Adenylate cyclase type III) (AC-III) (ATP pyrophosphate-lyase 3) (Adenylyl cyclase 3) (AC3) (Adenylate cyclase, olfactive type) [Source:UniProtKB/Swiss-Prot;Acc:O60266]	ADCY3
ENSG00000187221	1.27868	TRIM73 protein [Source:UniProtKB/TrEMBL;Acc:Q8N4N6]	ENSG00000187221
ENSG00000124535	1.27866	ATPase WRNIP1 (Werner helicase-interacting protein 1) [Source:UniProtKB/Swiss-Prot;Acc:Q96S55]	WRNIP1
ENSG00000100207	1.27861	Transcription factor 20 (Stromelysin 1 PDGF-responsive element-binding protein) (SPRE-binding protein) (Nuclear factor SPBP) (AR1) [Source:UniProtKB/Swiss-Prot;Acc:Q9UGU0]	TCF20
ENSG00000172551	1.27829	Mucin-like protein 1 Precursor (Small breast epithelial mucin) (Protein BS106) [Source:UniProtKB/Swiss-Prot;Acc:Q96DR8]	MUCL1
ENSG00000094916	1.278	Chromobox protein homolog 5 (Heterochromatin protein 1 homolog alpha) (HP1 alpha) (Antigen p25) [Source:UniProtKB/Swiss-Prot;Acc:P45973]	CBX5
ENSG00000125820	1.27778	Homeobox protein Nkx-2.2 (Homeobox protein NK-2 homolog B) [Source:UniProtKB/Swiss-Prot;Acc:O95096]	NKX2-2
ENSG00000163956	1.2777	Alpha-2-macroglobulin receptor-associated protein Precursor (Alpha-2-MRAP)(Low density lipoprotein receptor-related protein-associated protein 1)(RAP) [Source:UniProtKB/Swiss-Prot;Acc:P30533]	LRPAP1
ENSG00000130787	1.2777	Huntingtin-interacting protein 1-related protein (Hip1-related) (Hip 12) [Source:UniProtKB/Swiss-Prot;Acc:O75146]	HIP1R
ENSG00000164976	1.27755	Uncharacterized family 31 glucosidase KIAA1161 (EC 3.2.1.-) [Source:UniProtKB/Swiss-Prot;Acc:Q6NSJ0]	KIAA1161
ENSG00000208335	1.27741		ENSG00000208335
ENSG00000169071	1.27721	Tyrosine-protein kinase transmembrane receptor ROR2 Precursor (EC 2.7.10.1) (Neurotrophic tyrosine kinase, receptor-related 2) [Source:UniProtKB/Swiss-Prot;Acc:Q01974]	ROR2
ENSG00000154975	1.27695	Carbonic anhydrase-related protein 10 (Carbonic anhydrase-related protein X)(CA-RP X)(CARP X)(Cerebral protein 15) [Source:UniProtKB/Swiss-Prot;Acc:Q9NS85]	CA10
ENSG00000197782	1.27691	Zinc finger protein 780A [Source:UniProtKB/Swiss-Prot;Acc:O75290]	ZNF780A
ENSG00000119801	1.27681	Protein yippee-like 5 [Source:UniProtKB/Swiss-Prot;Acc:P62699]	YPEL5
ENSG00000095637	1.27637	Sorbin and SH3 domain-containing protein 1 (Ponsin) (c-Cbl-associated protein) (CAP) (SH3 domain protein 5) (SH3P12) [Source:UniProtKB/Swiss-Prot;Acc:Q9BX66]	SORBS1
ENSG00000131069	1.27633	Acetyl-coenzyme A synthetase, cytoplasmic (EC 6.2.1.1) (Acetate--CoA ligase) (Acyl-activating enzyme) (Acetyl-CoA synthetase) (AceCS) (ACS) [Source:UniProtKB/Swiss-Prot;Acc:Q9NR19]	ACSS2
ENSG00000157344	1.27624	Exosome complex exonuclease MTR3 (EC 3.1.13.-) (mRNA transport regulator 3 homolog) (hMtr3) (Exosome component 6) (p11) [Source:UniProtKB/Swiss-Prot;Acc:Q5RKV6]	EXOSC6
ENSG00000167685	1.27612	Zinc finger protein 444 (Endothelial zinc finger protein 2) (EZF-2) (Zinc finger and SCAN domain-containing protein 17) [Source:UniProtKB/Swiss-Prot;Acc:Q8N0Y2]	ZNF444
ENSG00000197916	1.27595		ENSG00000197916
ENSG00000070961	1.27584	Plasma membrane calcium-transporting ATPase 1 (EC 3.6.3.8) (PMCA1) (Plasma membrane calcium pump isoform 1) (Plasma membrane calcium ATPase isoform 1) [Source:UniProtKB/Swiss-Prot;Acc:P20020]	ATP2B1
ENSG00000196435	1.27577	RING finger protein 208 [Source:UniProtKB/Swiss-Prot;Acc:Q9H0X6]	RNF208
ENSG00000205631	1.27554	Putative uncharacterized protein ENSP00000370338 [Source:UniProtKB/TrEMBL;Acc:A6NDE3]	ENSG00000205631
ENSG00000064309	1.27551	Cell adhesion molecule-related/down-regulated by oncogenes Precursor [Source:UniProtKB/Swiss-Prot;Acc:Q4KMG0]	CDON
ENSG00000185298	1.27529	Coiled-coil domain-containing protein 137 [Source:UniProtKB/Swiss-Prot;Acc:Q6PK04]	CCDC137
ENSG00000185610	1.27518	Homeobox protein DBX2 (Developing brain homeobox protein 2) [Source:UniProtKB/Swiss-Prot;Acc:Q6ZNG2]	DBX2
ENSG00000177706	1.27478	Dentin matrix protein 4 Precursor (DMP-4)(Protein FAM20C) [Source:UniProtKB/Swiss-Prot;Acc:Q8IXL6]	FAM20C
ENSG00000164651	1.27451	Transcription factor Sp8 (Specificity protein 8) [Source:UniProtKB/Swiss-Prot;Acc:Q8IXZ3]	SP8
ENSG00000197409	1.27438	Histone H2A type 1-D (H2A.3) (H2A/g) [Source:UniProtKB/Swiss-Prot;Acc:P20671]	HIST1H2AD
ENSG00000139133	1.27432	Alpha-1,2-glucosyltransferase ALG10-A (EC 2.4.1.-) (Alpha-2-glucosyltransferase ALG10-A) (Asparagine-linked glycosylation protein 10 homolog A) [Source:UniProtKB/Swiss-Prot;Acc:Q5BKT4]	ALG10
ENSG00000131669	1.27391	Ninjurin-1 (Nerve injury-induced protein 1) [Source:UniProtKB/Swiss-Prot;Acc:Q92982]	NINJ1
ENSG00000169217	1.27387	CD2 antigen cytoplasmic tail-binding protein 2 (CD2 antigen) (CD2 cytoplasmic domain-binding protein) (CD2 tail-binding protein) [Source:UniProtKB/Swiss-Prot;Acc:O95400]	CD2BP2
ENSG00000184840	1.27385	Transmembrane emp24 domain-containing protein 9 Precursor (Glycoprotein 25L2) [Source:UniProtKB/Swiss-Prot;Acc:Q9BVK6]	TMED9
ENSG00000060491	1.27376	Opioid growth factor receptor (OGFr) (Zeta-type opioid receptor) (7-60 protein) [Source:UniProtKB/Swiss-Prot;Acc:Q9NZT2]	OGFR
ENSG00000169887	1.27372	MUC12 protein Fragment [Source:UniProtKB/TrEMBL;Acc:A1L198]	MUC12
ENSG00000079999	1.27356	Kelch-like ECH-associated protein 1 (Cytosolic inhibitor of Nrf2) (INrf2) (Kelch-like protein 19) [Source:UniProtKB/Swiss-Prot;Acc:Q14145]	KEAP1
ENSG00000207547	1.27355	hsa-mir-25 [Source:miRBase;Acc:MI0000082]	hsa-mir-25
ENSG00000178107	1.27348	LOC554207 protein [Source:UniProtKB/TrEMBL;Acc:Q8N1B8]	LOC554207
ENSG00000174165	1.27301	Probable palmitoyltransferase ZDHHC24 (EC 2.3.1.-) (Zinc finger DHHC domain-containing protein 24) (DHHC-24) [Source:UniProtKB/Swiss-Prot;Acc:Q6UX98]	ZDHHC24
ENSG00000070729	1.27299	Cyclic nucleotide-gated cation channel beta-1 (CNG channel beta-1) (Cyclic nucleotide-gated channel beta-1) (Cyclic nucleotide-gated cation channel 4) (CNG channel 4) (CNG-4) (CNG4) [Source:UniProtKB/Swiss-Prot;Acc:Q14028]	CNGB1
ENSG00000103653	1.27297	Tyrosine-protein kinase CSK (EC 2.7.10.2)(C-SRC kinase)(Protein-tyrosine kinase CYL) [Source:UniProtKB/Swiss-Prot;Acc:P41240]	CSK
ENSG00000141568	1.27295	Forkhead box protein K2 (Interleukin enhancer-binding factor 1)(Cellular transcription factor ILF-1)(FOXK1) [Source:UniProtKB/Swiss-Prot;Acc:Q01167]	FOXK2
ENSG00000183318	1.27293	Uncharacterized protein ENSP00000329522 Fragment [Source:UniProtKB/TrEMBL;Acc:A6NLX3]	ENSP00000329522
ENSG00000112149	1.27287	CD83 antigen Precursor (Cell surface protein HB15) (B-cell activation protein) (CD83 antigen) [Source:UniProtKB/Swiss-Prot;Acc:Q01151]	CD83
ENSG00000154227	1.27286	LAG1 longevity assurance homolog 3 [Source:UniProtKB/Swiss-Prot;Acc:Q8IU89]	LASS3
ENSG00000171777	1.27214	RAS guanyl-releasing protein 4 [Source:UniProtKB/Swiss-Prot;Acc:Q8TDF6]	RASGRP4
ENSG00000167157	1.27184	Paired mesoderm homeobox protein 2 (Paired-related homeobox protein 2) (PRX-2) [Source:UniProtKB/Swiss-Prot;Acc:Q99811]	PRRX2
ENSG00000167194	1.27161	Uncharacterized protein FLJ25404 [Source:UniProtKB/Swiss-Prot;Acc:Q96LL3]	FLJ25404
ENSG00000196090	1.27156	Receptor-type tyrosine-protein phosphatase T Precursor (EC 3.1.3.48) (R-PTP-T) (RPTP-rho) [Source:UniProtKB/Swiss-Prot;Acc:O14522]	PTPRT
ENSG00000173757	1.27119	Signal transducer and activator of transcription 5B [Source:UniProtKB/Swiss-Prot;Acc:P51692]	STAT5B
ENSG00000189420	1.27102	Zinc finger protein 92 homolog (Zfp-92) [Source:UniProtKB/Swiss-Prot;Acc:A6NM28]	ZFP92
ENSG00000116586	1.27068	roadblock domain containing 3	ROBLD3
ENSG00000155959	1.27056	Prefoldin subunit 3 (Von Hippel-Lindau-binding protein 1) (VHL-binding protein 1) (VBP-1) (HIBBJ46) [Source:UniProtKB/Swiss-Prot;Acc:P61758]	VBP1
ENSG00000102034	1.27055	ETS-related transcription factor Elf-4 (E74-like factor 4) (Myeloid Elf-1-like factor) [Source:UniProtKB/Swiss-Prot;Acc:Q99607]	ELF4
ENSG00000155158	1.27027	TPR repeat-containing protein C9orf52 [Source:UniProtKB/Swiss-Prot;Acc:Q5VTQ0]	C9orf52
ENSG00000162511	1.27015	Lysosomal-associated transmembrane protein 5 (Lysosomal-associated multitransmembrane protein 5) (Retinoic acid-inducible E3 protein) [Source:UniProtKB/Swiss-Prot;Acc:Q13571]	LAPTM5
ENSG00000173013	1.26978	Coiled-coil domain-containing protein 96 [Source:UniProtKB/Swiss-Prot;Acc:Q2M329]	CCDC96
ENSG00000145088	1.26955	ELL-associated factor 2 (Testosterone-regulated apoptosis inducer and tumor suppressor protein) [Source:UniProtKB/Swiss-Prot;Acc:Q96CJ1]	EAF2
ENSG00000101146	1.26949	mRNA export factor (mRNA-associated protein mrnp 41) (Rae1 protein homolog) [Source:UniProtKB/Swiss-Prot;Acc:P78406]	RAE1
ENSG00000176635	1.26929	HORMA domain-containing protein 2 [Source:UniProtKB/Swiss-Prot;Acc:Q8N7B1]	HORMAD2
ENSG00000146047	1.2687	Histone H2B type 1-A (Histone H2B, testis) (Testis-specific histone H2B) [Source:UniProtKB/Swiss-Prot;Acc:Q96A08]	HIST1H2BA
ENSG00000088356	1.26868	p53 and DNA damage-regulated protein 1 [Source:UniProtKB/Swiss-Prot;Acc:Q9NUG6]	PDRG1
ENSG00000144488	1.26858	Espin-like protein [Source:UniProtKB/Swiss-Prot;Acc:Q6ZVH7]	ESPNL
ENSG00000137880	1.26841	GTP cyclohydrolase 1 feedback regulatory protein (GTP cyclohydrolase I feedback regulatory protein) (GFRP) (p35) [Source:UniProtKB/Swiss-Prot;Acc:P30047]	GCHFR
ENSG00000131044	1.268	Probable tubulin polyglutamylase TTLL9 (EC 6.-.-.-) (Tubulin--tyrosine ligase-like protein 9) [Source:UniProtKB/Swiss-Prot;Acc:Q3SXZ7]	TTLL9
ENSG00000164917	1.26787	Uncharacterized protein KIAA0415 [Source:UniProtKB/Swiss-Prot;Acc:O43299]	KIAA0415
ENSG00000207614	1.26762	hsa-mir-193a [Source:miRBase;Acc:MI0000487]	hsa-mir-193a
ENSG00000103199	1.26755	Zinc finger protein 500 (Zinc finger protein with KRAB and SCAN domains 18) [Source:UniProtKB/Swiss-Prot;Acc:O60304]	ZNF500
ENSG00000198598	1.26744	Matrix metalloproteinase-17 Precursor (EC 3.4.24.-) (MMP-17) (Membrane-type matrix metalloproteinase 4) (MT-MMP 4) (Membrane-type-4 matrix metalloproteinase) (MT4-MMP) [Source:UniProtKB/Swiss-Prot;Acc:Q9ULZ9]	MMP17
ENSG00000100156	1.26742	Monocarboxylate transporter 3 (MCT 3) (Solute carrier family 16 member 8) [Source:UniProtKB/Swiss-Prot;Acc:O95907]	SLC16A8
ENSG00000154814	1.2674	Oxidoreductase NAD-binding domain-containing protein 1 Precursor (EC 1.-.-.-) [Source:UniProtKB/Swiss-Prot;Acc:Q96HP4]	OXNAD1
ENSG00000142149	1.26717	Hormonally up-regulated neu tumor-associated kinase (EC 2.7.11.1) (Serine/threonine-protein kinase MAK-V) (B19) [Source:UniProtKB/Swiss-Prot;Acc:P57058]	HUNK
ENSG00000125733	1.26709	Cdc42-interacting protein 4 (Thyroid receptor-interacting protein 10)(TRIP-10)(Protein Felic)(Salt tolerant protein)(hSTP) [Source:UniProtKB/Swiss-Prot;Acc:Q15642]	TRIP10
ENSG00000055070	1.267	UPF0485 protein C1orf144 (Putative MAPK-activating protein PM18/PM20/PM22) [Source:UniProtKB/Swiss-Prot;Acc:Q7Z422]	C1orf144
ENSG00000104365	1.26693	Inhibitor of nuclear factor kappa-B kinase subunit beta (EC 2.7.11.10) (I-kappa-B-kinase beta) (IkBKB) (IKK-beta) (IKK-B) (I-kappa-B kinase 2) (IKK2) [Source:UniProtKB/Swiss-Prot;Acc:O14920]	IKBKB
ENSG00000162959	1.26691	Protein MEMO1 (Mediator of ErbB2-driven cell motility 1)(Protein memo)(Hepatitis C virus NS5A-transactivated protein 7)(HCV NS5A-transactivated protein 7)(C21orf19-like protein) [Source:UniProtKB/Swiss-Prot;Acc:Q9Y316]	MEMO1
ENSG00000113368	1.26689	Lamin-B1 [Source:UniProtKB/Swiss-Prot;Acc:P20700]	LMNB1
ENSG00000119720	1.26682	UPF0614 protein C14orf102 [Source:UniProtKB/Swiss-Prot;Acc:Q9H7Z3]	C14orf102
ENSG00000113088	1.26675	Granzyme K Precursor (EC 3.4.21.-) (Granzyme-3) (NK-tryptase-2) (NK-TRYP-2) (Fragmentin-3) [Source:UniProtKB/Swiss-Prot;Acc:P49863]	GZMK
ENSG00000090621	1.26649	Polyadenylate-binding protein 4 (Poly(A)-binding protein 4) (PABP 4) (Inducible poly(A)-binding protein) (iPABP) (Activated-platelet protein 1) (APP-1) [Source:UniProtKB/Swiss-Prot;Acc:Q13310]	PABPC4
ENSG00000100600	1.26631	Legumain Precursor (EC 3.4.22.34) (Asparaginyl endopeptidase) (Protease, cysteine 1) [Source:UniProtKB/Swiss-Prot;Acc:Q99538]	LGMN
ENSG00000125508	1.26629	Tyrosine-protein kinase Srms (EC 2.7.10.2) [Source:UniProtKB/Swiss-Prot;Acc:Q9H3Y6]	SRMS
ENSG00000183918	1.26605	SH2 domain-containing protein 1A (Signaling lymphocytic activation molecule-associated protein) (SLAM-associated protein) (T-cell signal transduction molecule SAP) (Duncan disease SH2-protein) [Source:UniProtKB/Swiss-Prot;Acc:O60880]	SH2D1A
ENSG00000186390	1.26522		ENSG00000186390
ENSG00000198003	1.26514	Coiled-coil domain-containing protein 151 [Source:UniProtKB/Swiss-Prot;Acc:A5D8V7]	CCDC151
ENSG00000134253	1.26506	Tripartite motif-containing protein 45 (RING finger protein 99) [Source:UniProtKB/Swiss-Prot;Acc:Q9H8W5]	TRIM45
ENSG00000168056	1.26489	Latent-transforming growth factor beta-binding protein 3 Precursor (LTBP-3) [Source:UniProtKB/Swiss-Prot;Acc:Q9NS15]	LTBP3
ENSG00000140043	1.26455	Prostaglandin reductase 2 (EC 1.3.1.48) (PRG-2) (15-oxoprostaglandin 13-reductase) (Zinc-binding alcohol dehydrogenase domain-containing protein 1) [Source:UniProtKB/Swiss-Prot;Acc:Q8N8N7]	PTGR2
ENSG00000166233	1.26437	Protein ariadne-1 homolog (ARI-1)(Ubiquitin-conjugating enzyme E2-binding protein 1)(UbcH7-binding protein)(UbcM4-interacting protein)(HHARI)(H7-AP2)(Monocyte protein 6)(MOP-6) [Source:UniProtKB/Swiss-Prot;Acc:Q9Y4X5]	ARIH1
ENSG00000178685	1.2643	Poly [ADP-ribose] polymerase 10 (EC 2.4.2.30) (PARP-10) [Source:UniProtKB/Swiss-Prot;Acc:Q53GL7]	PARP10
ENSG00000176731	1.26421	CH059_HUMAN Isoform 2 of Q8N0T1 - Homo sapiens (Human) [Source:UniprotKB/SpliceVariant;Acc:Q8N0T1-2]	ENSG00000176731
ENSG00000008988	1.26392	40S ribosomal protein S20 [Source:UniProtKB/Swiss-Prot;Acc:P60866]	RPS20
ENSG00000100991	1.26379	Trpc4-associated protein (Short transient receptor potential channel 4-associated protein) (Trp4-associated protein) (TAP1 protein) (TNF-receptor ubiquitous scaffolding/signaling protein) [Source:UniProtKB/Swiss-Prot;Acc:Q8TEL6]	TRPC4AP
ENSG00000159788	1.26366	Regulator of G-protein signaling 12 (RGS12) [Source:UniProtKB/Swiss-Prot;Acc:O14924]	RGS12
ENSG00000171864	1.26363	Prion-like protein doppel Precursor (PrPLP) (Prion protein 2) [Source:UniProtKB/Swiss-Prot;Acc:Q9UKY0]	PRND
ENSG00000160813	1.26361	Putative uncharacterized protein C7orf47 [Source:UniProtKB/Swiss-Prot;Acc:Q8TAP8]	C7orf47
ENSG00000182447	1.26332	Otolin-1 Precursor [Source:UniProtKB/Swiss-Prot;Acc:A6NHN0]	OTOL1
ENSG00000182707	1.26303	FXYD domain-containing ion transport regulator 8 Precursor [Source:UniProtKB/Swiss-Prot;Acc:P58550]	FXYD8
ENSG00000185989	1.26283	Ras GTPase-activating protein 3 (GAP1(IP4BP)) (Ins P4-binding protein) [Source:UniProtKB/Swiss-Prot;Acc:Q14644]	RASA3
ENSG00000127191	1.26273	TNF receptor-associated factor 2 (Tumor necrosis factor type 2 receptor-associated protein 3) [Source:UniProtKB/Swiss-Prot;Acc:Q12933]	TRAF2
ENSG00000186635	1.26267	Centaurin-delta-2 (Cnt-d2) (Arf-GAP, Rho-GAP, ankyrin repeat and pleckstrin homology domain-containing protein 2) [Source:UniProtKB/Swiss-Prot;Acc:Q96P48]	CENTD2
ENSG00000027869	1.26244	SH2 domain-containing protein 2A (T cell-specific adapter protein) (TSAd) (VEGF receptor-associated protein) (SH2 domain-containing adapter protein) [Source:UniProtKB/Swiss-Prot;Acc:Q9NP31]	SH2D2A
ENSG00000103852	1.26205	Tetratricopeptide repeat protein 23 (TPR repeat protein 23) (Cervical cancer proto-oncogene 8 protein) (HCC-8) [Source:UniProtKB/Swiss-Prot;Acc:Q5W5X9]	TTC23
ENSG00000171425	1.26193	Zinc finger protein 581 [Source:UniProtKB/Swiss-Prot;Acc:Q9P0T4]	ZNF581
ENSG00000167955	1.26188	Putative uncharacterized protein gs104 [Source:UniProtKB/TrEMBL;Acc:Q96RY9]	ENSG00000167955
ENSG00000187185	1.26176	Putative uncharacterized protein [Source:UniProtKB/TrEMBL;Acc:Q86VG7]	ENSG00000187185
ENSG00000090776	1.26142	Ephrin-B1 Precursor (EPH-related receptor tyrosine kinase ligand 2) (LERK-2) (ELK ligand) (ELK-L) [Source:UniProtKB/Swiss-Prot;Acc:P98172]	EFNB1
ENSG00000206490	1.26123	ATP-binding cassette sub-family F member 1 (ATP-binding cassette 50) (TNF-alpha-stimulated ABC protein) [Source:UniProtKB/Swiss-Prot;Acc:Q8NE71]	ABCF1
ENSG00000075391	1.26122	Ras GTPase-activating protein nGAP (RAS protein activator-like 1) [Source:UniProtKB/Swiss-Prot;Acc:Q9UJF2]	RASAL2
ENSG00000176978	1.26117	Dipeptidyl-peptidase 2 Precursor (EC 3.4.14.2) (Dipeptidyl-peptidase II) (DPP II) (Dipeptidyl aminopeptidase II) (Quiescent cell proline dipeptidase) (Dipeptidyl peptidase 7) [Source:UniProtKB/Swiss-Prot;Acc:Q9UHL4]	DPP7
ENSG00000189304	1.26076	Protein S100-A14 (S100 calcium-binding protein A14) (S114) [Source:UniProtKB/Swiss-Prot;Acc:Q9HCY8]	S100A14
ENSG00000178137	1.26075	cDNA FLJ34090 fis, clone FCBBF3006399 [Source:UniProtKB/TrEMBL;Acc:Q8NB83]	FLJ34090
ENSG00000196109	1.26043	Zinc finger protein 676 [Source:UniProtKB/Swiss-Prot;Acc:Q8N7Q3]	ZNF676
ENSG00000101306	1.26019	Myosin light chain kinase 2, skeletal/cardiac muscle (EC 2.7.11.18) (MLCK2) [Source:UniProtKB/Swiss-Prot;Acc:Q9H1R3]	MYLK2
ENSG00000132017	1.26006	DDB1- and CUL4-associated factor 15 [Source:UniProtKB/Swiss-Prot;Acc:Q66K64]	LOC90379
ENSG00000167077	1.25993	meiosis defective 1 [Source:RefSeq_peptide;Acc:NP_689726]	MEI1
ENSG00000139357	1.25916	Sodium-coupled monocarboxylate transporter 1 (Electrogenic sodium monocarboxylate cotransporter)(Sodium iodide-related cotransporter)(Apical iodide transporter)(Solute carrier family 5 member 8) [Source:UniProtKB/Swiss-Prot;Acc:Q8N695]	SLC5A8
ENSG00000135604	1.25896	Syntaxin-11 [Source:UniProtKB/Swiss-Prot;Acc:O75558]	STX11
ENSG00000119283	1.25874	Tripartite motif-containing protein 67 (TRIM9-like protein) [Source:UniProtKB/Swiss-Prot;Acc:Q6ZTA4]	TRIM67
ENSG00000128389	1.25833		ENSG00000128389
ENSG00000206441	1.2582	HLA class I histocompatibility antigen, A-1 alpha chain Precursor (MHC class I antigen A*1) [Source:UniProtKB/Swiss-Prot;Acc:P30443]	ENSG00000206441
ENSG00000095739	1.25809	BMP and activin membrane-bound inhibitor homolog Precursor (Putative transmembrane protein NMA) (Non-metastatic gene A protein) [Source:UniProtKB/Swiss-Prot;Acc:Q13145]	BAMBI
ENSG00000101558	1.25683	Vesicle-associated membrane protein-associated protein A (VAMP-associated protein A) (VAMP-A) (VAP-A) (33 kDa Vamp-associated protein) (VAP-33) [Source:UniProtKB/Swiss-Prot;Acc:Q9P0L0]	VAPA
ENSG00000160202	1.25603	Alpha-crystallin A chain (Heat shock protein beta-4) (HspB4)[Alpha-crystallin A chain, short form] [Source:UniProtKB/Swiss-Prot;Acc:P02489]	CRYAA
ENSG00000197540	1.25598	Granzyme M Precursor (EC 3.4.21.-) (Met-ase) (Natural killer cell granular protease) (HU-Met-1) (Met-1 serine protease) [Source:UniProtKB/Swiss-Prot;Acc:P51124]	GZMM
ENSG00000197203	1.25589	CDNA FLJ35225 fis, clone PROST2001116. [Source:Uniprot/SPTREMBL;Acc:Q8NAJ9]	FLJ35225
ENSG00000165905	1.25577	Glycosyltransferase-like protein LARGE2 (EC 2.4.-.-) (Glycosyltransferase-like 1B) [Source:UniProtKB/Swiss-Prot;Acc:Q8N3Y3]	GYLTL1B
ENSG00000188782	1.25517	Cation channel sperm-associated protein 4 (CatSper4) [Source:UniProtKB/Swiss-Prot;Acc:Q7RTX7]	CATSPER4
ENSG00000185499	1.25479	mucin 1 isoform 5 precursor [Source:RefSeq_peptide;Acc:NP_001037855]	MUC1
ENSG00000105993	1.25449	DnaJ homolog subfamily B member 6 (Heat shock protein J2) (HSJ-2) (MSJ-1) (HHDJ1) (MRJ) [Source:UniProtKB/Swiss-Prot;Acc:O75190]	DNAJB6
ENSG00000179724	1.25431		ENSG00000179724
ENSG00000131848	1.2542	Zinc finger and SCAN domain-containing protein 5A (Zinc finger protein 495) [Source:UniProtKB/Swiss-Prot;Acc:Q9BUG6]	ZSCAN5A
ENSG00000064205	1.25402	WNT1-inducible-signaling pathway protein 2 Precursor (WISP-2) (Connective tissue growth factor-like protein) (CTGF-L) (Connective tissue growth factor-related protein 58) [Source:UniProtKB/Swiss-Prot;Acc:O76076]	WISP2
ENSG00000182490	1.25342	Testis-specific serine/threonine-protein kinase 2 (EC 2.7.11.1) (TSSK- 2) (Testis-specific kinase 2) (TSK-2) (Serine/threonine-protein kinase 22B) (DiGeorge syndrome protein G). [Source:Uniprot/SWISSPROT;Acc:Q96PF2]	TSSK2
ENSG00000029153	1.25332	Aryl hydrocarbon receptor nuclear translocator-like protein 2 (Brain and muscle ARNT-like 2) (Member of PAS protein 9) (Basic-helix-loop-helix-PAS protein MOP9) (CYCLE-like factor) [Source:UniProtKB/Swiss-Prot;Acc:Q8WYA1]	ARNTL2
ENSG00000130288	1.25331	NADH dehydrogenase [ubiquinone] 1 alpha subcomplex subunit 13 (NADH-ubiquinone oxidoreductase B16.6 subunit) (Complex I-B16.6) (CI-B16.6) [Source:UniProtKB/Swiss-Prot;Acc:Q9P0J0]	NDUFA13
ENSG00000162040	1.25314	Heparan sulfate glucosamine 3-O-sulfotransferase 6 (EC 2.8.2.23) (Heparan sulfate D-glucosaminyl 3-O-sulfotransferase 6) (Heparan sulfate 3-O-sulfotransferase 6) (h3-OST-6) [Source:UniProtKB/Swiss-Prot;Acc:Q96QI5]	HS3ST6
ENSG00000120949	1.25313	Tumor necrosis factor receptor superfamily member 8 Precursor (CD30L receptor) (Lymphocyte activation antigen CD30) (KI-1 antigen) (CD30 antigen) [Source:UniProtKB/Swiss-Prot;Acc:P28908]	TNFRSF8
ENSG00000180295	1.25273	CDNA FLJ25862 fis, clone CBR01781. [Source:Uniprot/SPTREMBL;Acc:Q8N7A6]	FLJ25862
ENSG00000185409	1.25266	Putative uncharacterized protein MGC39545 [Source:UniProtKB/Swiss-Prot;Acc:Q8IYB0]	MGC39545
ENSG00000148362	1.25252	Uncharacterized protein C9orf142 [Source:UniProtKB/Swiss-Prot;Acc:Q9BUH6]	C9orf142
ENSG00000135476	1.25235	Separin (EC 3.4.22.49) (Separase) (Caspase-like protein ESPL1) (Extra spindle poles-like 1 protein) [Source:UniProtKB/Swiss-Prot;Acc:Q14674]	ESPL1
ENSG00000185801	1.25224	Putative uncharacterized protein MGC15705. [Source:Uniprot/SWISSPROT;Acc:Q96IR3]	MGC15705
ENSG00000120539	1.25202	Microtubule-associated serine/threonine-protein kinase-like (EC 2.7.11.1) [Source:UniProtKB/Swiss-Prot;Acc:Q96GX5]	MASTL
ENSG00000205920	1.25174	Putative uncharacterized protein FLJ42627 [Source:UniProtKB/Swiss-Prot;Acc:Q6ZTF1]	FLJ42627
ENSG00000198596	1.25168		ENSG00000198596
ENSG00000172172	1.25164	39S ribosomal protein L13, mitochondrial (L13mt) (MRP-L13) [Source:UniProtKB/Swiss-Prot;Acc:Q9BYD1]	MRPL13
ENSG00000148164	1.25118		ENSG00000148164
ENSG00000189118	1.25117		ENSG00000189118
ENSG00000008196	1.25116	Transcription factor AP-2 beta (AP2-beta) (Activating enhancer-binding protein 2 beta) [Source:UniProtKB/Swiss-Prot;Acc:Q92481]	TFAP2B
ENSG00000158220	1.25098	Extended synaptotagmin-3 (E-Syt3) (Chr3syt) (Protein FAM62C) [Source:UniProtKB/Swiss-Prot;Acc:A0FGR9]	FAM62C
ENSG00000118017	1.25088	Alpha-1,4-N-acetylglucosaminyltransferase (EC 2.4.1.-) (Alpha4GnT) [Source:UniProtKB/Swiss-Prot;Acc:Q9UNA3]	A4GNT
ENSG00000137825	1.25047	Inositol-trisphosphate 3-kinase A (EC 2.7.1.127)(Inositol 1,4,5-trisphosphate 3-kinase A)(IP3 3-kinase A)(IP3K A) [Source:UniProtKB/Swiss-Prot;Acc:P23677]	ITPKA
ENSG00000032444	1.2504	Neuropathy target esterase (EC 3.1.1.5)(Patatin-like phospholipase domain-containing protein 6) [Source:UniProtKB/Swiss-Prot;Acc:Q8IY17]	PNPLA6
ENSG00000176046	1.25021	Nuclear protein 1 (Protein p8)(Candidate of metastasis 1) [Source:UniProtKB/Swiss-Prot;Acc:O60356]	NUPR1
ENSG00000184500	1.25021	Vitamin K-dependent protein S Precursor [Source:UniProtKB/Swiss-Prot;Acc:P07225]	PROS1
ENSG00000003056	1.25008	Cation-dependent mannose-6-phosphate receptor Precursor (CD Man-6-P receptor)(CD-MPR)(46 kDa mannose 6-phosphate receptor)(MPR 46) [Source:UniProtKB/Swiss-Prot;Acc:P20645]	M6PR
ENSG00000198785	1.25004	Glutamate [NMDA] receptor subunit 3A Precursor (N-methyl-D-aspartate receptor subtype NR3A) (NMDAR-L) [Source:UniProtKB/Swiss-Prot;Acc:Q8TCU5]	GRIN3A
ENSG00000186526	1.24978	Cytochrome P450 4F8 (EC 1.14.14.1) (CYPIVF8) [Source:UniProtKB/Swiss-Prot;Acc:P98187]	CYP4F8
ENSG00000162896	1.24919	Polymeric immunoglobulin receptor Precursor (Poly-Ig receptor)(PIGR)(Hepatocellular carcinoma-associated protein TB6) [Contains Secretory component] [Source:UniProtKB/Swiss-Prot;Acc:P01833]	PIGR
ENSG00000147852	1.24869	Very low-density lipoprotein receptor Precursor (VLDL receptor)(VLDL-R) [Source:UniProtKB/Swiss-Prot;Acc:P98155]	VLDLR
ENSG00000206148	1.24863		ENSG00000206148
ENSG00000115526	1.24853	Carbohydrate sulfotransferase 10 (EC 2.8.2.-) (HNK-1 sulfotransferase) (HNK1ST) (HNK-1ST) (huHNK-1ST) [Source:UniProtKB/Swiss-Prot;Acc:O43529]	CHST10
ENSG00000117707	1.24835	Prospero homeobox protein 1 (Homeobox prospero-like protein PROX1) (PROX-1) [Source:UniProtKB/Swiss-Prot;Acc:Q92786]	PROX1
ENSG00000153495	1.24832	Uncharacterized protein C13orf16 [Source:UniProtKB/Swiss-Prot;Acc:Q8N6K0]	C13orf16
ENSG00000116096	1.24829	Sepiapterin reductase (EC 1.1.1.153) (SPR) [Source:UniProtKB/Swiss-Prot;Acc:P35270]	SPR
ENSG00000141750	1.24809	SH3 and cysteine-rich domain-containing protein 2 (SRC homology 3 and cysteine-rich domain protein 2)(24b2/STAC2) [Source:UniProtKB/Swiss-Prot;Acc:Q6ZMT1]	STAC2
ENSG00000188038	1.24791	Neuritin-like protein Precursor [Source:UniProtKB/Swiss-Prot;Acc:Q496H8]	NRN1L
ENSG00000197152	1.24768		ENSG00000197152
ENSG00000136527	1.2476	Splicing factor, arginine/serine-rich 10 (Transformer-2-beta) (HTRA2-beta) (Transformer 2 protein homolog) [Source:UniProtKB/Swiss-Prot;Acc:P62995]	SFRS10
ENSG00000184304	1.24734	Serine/threonine-protein kinase D1 (EC 2.7.11.13)(nPKC-D1)(Protein kinase D)(Protein kinase C mu type)(nPKC-mu) [Source:UniProtKB/Swiss-Prot;Acc:Q15139]	PRKD1
ENSG00000186297	1.24727	Gamma-aminobutyric acid receptor subunit alpha-5 Precursor (GABA(A) receptor subunit alpha-5) [Source:UniProtKB/Swiss-Prot;Acc:P31644]	GABRA5
ENSG00000167088	1.24725	Small nuclear ribonucleoprotein Sm D1 (Sm-D1)(snRNP core protein D1)(Sm-D autoantigen) [Source:UniProtKB/Swiss-Prot;Acc:P62314]	SNRPD1
ENSG00000181437	1.24702	LOC439951 protein [Source:UniProtKB/TrEMBL;Acc:Q8NDZ9]	LOC439951
ENSG00000141639	1.24702	Mitogen-activated protein kinase 4 (EC 2.7.11.24) (Extracellular signal-regulated kinase 4) (ERK-4) (MAP kinase isoform p63) (p63-MAPK) [Source:UniProtKB/Swiss-Prot;Acc:P31152]	MAPK4
ENSG00000175826	1.24693	Serine/threonine-protein phosphatase dullard (EC 3.1.3.16) [Source:UniProtKB/Swiss-Prot;Acc:O95476]	DULLARD
ENSG00000180595	1.2469	CDNA FLJ39654 fis, clone SMINT2005621. [Source:Uniprot/SPTREMBL;Acc:Q8N8C9]	FLJ39654
ENSG00000204336	1.24658	CDNA FLJ41491 fis, clone BRTHA2004978. [Source:Uniprot/SPTREMBL;Acc:Q6ZW80]	FLJ41491
ENSG00000186012	1.24626	similar to coiled-coil domain containing 72 (LOC729255), mRNA [Source:RefSeq_dna;Acc:XR_015964]	CCDC72
ENSG00000162928	1.24622	Peroxisomal membrane protein PEX13 (Peroxin-13) [Source:UniProtKB/Swiss-Prot;Acc:Q92968]	PEX13
ENSG00000179846	1.24602	NTPase KAP family P-loop domain-containing protein 1 [Source:UniProtKB/Swiss-Prot;Acc:Q17RQ9]	NKPD1
ENSG00000102054	1.24588	Histone-binding protein RBBP7 (Retinoblastoma-binding protein 7) (RBBP-7) (Retinoblastoma-binding protein p46) (Histone acetyltransferase type B subunit 2) [Source:UniProtKB/Swiss-Prot;Acc:Q16576]	RBBP7
ENSG00000143067	1.24544	zinc finger protein 697 (ZNF697), mRNA [Source:RefSeq_dna;Acc:NM_001080470]	ZNF697
ENSG00000123144	1.24543	Uncharacterized protein C19orf43 [Source:UniProtKB/Swiss-Prot;Acc:Q9BQ61]	C19orf43
ENSG00000150687	1.24535	Serine protease 23 Precursor (EC 3.4.21.-) (Putative secreted protein ZSIG13) [Source:UniProtKB/Swiss-Prot;Acc:O95084]	PRSS23
ENSG00000112664	1.24526	Diphosphoinositol polyphosphate phosphohydrolase 1 (EC 3.6.1.52) (EC 3.6.1.-) (DIPP-1) (Diadenosine 5',5'''-P1,P6-hexaphosphate hydrolase 1) (Nucleoside diphosphate-linked moiety X motif 3) (Nudix motif 3) [Source:UniProtKB/Swiss-Prot;Acc:O95989]	NUDT3
ENSG00000105655	1.24491	Inositol-3-phosphate synthase (EC 5.5.1.4) (Myo-inositol-1-phosphate synthase) (MI-1-P synthase) (MIP synthase) (hIPS) (Myo-inositol 1-phosphate synthase A1) (hINO1) [Source:UniProtKB/Swiss-Prot;Acc:Q9NPH2]	ISYNA1
ENSG00000130881	1.24467	Low-density lipoprotein receptor-related protein 3 Precursor (hLRp105) [Source:UniProtKB/Swiss-Prot;Acc:O75074]	LRP3
ENSG00000114767	1.2445	U3 small nucleolar RNA-interacting protein 2 (U3 small nucleolar ribonucleoprotein-associated 55 kDa protein) (U3 snoRNP-associated 55 kDa protein) (U3-55K) (RRP9 homolog) [Source:UniProtKB/Swiss-Prot;Acc:O43818]	RRP9
ENSG00000188620	1.24439	Homeobox protein HMX3 (Homeobox protein H6 family member 3) (Homeobox protein Nkx-5.1) [Source:UniProtKB/Swiss-Prot;Acc:A6NHT5]	HMX3
ENSG00000167280	1.24433	Cytosolic endo-beta-N-acetylglucosaminidase (EC 3.2.1.96) (ENGase) [Source:UniProtKB/Swiss-Prot;Acc:Q8NFI3]	FLJ21865
ENSG00000175643	1.24427	OB DNA-binding domain-containing protein C16orf175 [Source:UniProtKB/Swiss-Prot;Acc:Q96E14]	C16orf75
ENSG00000163625	1.24419	WD repeat and FYVE domain-containing protein 3 (Autophagy-linked FYVE protein)(Alfy) [Source:UniProtKB/Swiss-Prot;Acc:Q8IZQ1]	WDFY3
ENSG00000198358	1.24405	HERV-K_1q22 provirus Np9 protein (HERV-K102 Np9 protein) (HERV-K(III) Np9 protein) [Source:UniProtKB/Swiss-Prot;Acc:P61582]	ERVK5
ENSG00000126216	1.24384	Gamma-tubulin complex component 3 (GCP-3) (hGCP3) (Spindle pole body protein Spc98 homolog) (hSpc98) (h104p) [Source:UniProtKB/Swiss-Prot;Acc:Q96CW5]	TUBGCP3
ENSG00000167257	1.24354	RING finger protein 214 [Source:UniProtKB/Swiss-Prot;Acc:Q8ND24]	RNF214
ENSG00000163794	1.24345	Urocortin Precursor [Source:UniProtKB/Swiss-Prot;Acc:P55089]	UCN
ENSG00000188175	1.24341	Ig-like domain-containing protein UNQ305/PRO346 Precursor [Source:UniProtKB/Swiss-Prot;Acc:A8MVW5]	HEPACAM2
ENSG00000182765	1.24322		ENSG00000182765
ENSG00000139998	1.24288	RAB15, member RAS onocogene family [Source:RefSeq_peptide;Acc:NP_941959]	RAB15
ENSG00000068985	1.24282	G antigen family B member 1 (GAGE-9) (Prostate-associated gene 1 protein) (PAGE-1) (AL5) [Source:UniProtKB/Swiss-Prot;Acc:O75459]	PAGE1
ENSG00000132130	1.24277	LIM/homeobox protein Lhx1 (LIM homeobox protein 1) (Homeobox protein Lim-1) (hLim-1) [Source:UniProtKB/Swiss-Prot;Acc:P48742]	LHX1
ENSG00000159685	1.2427	Coiled-coil-helix-coiled-coil-helix domain-containing protein 6 [Source:UniProtKB/Swiss-Prot;Acc:Q9BRQ6]	CHCHD6
ENSG00000157350	1.24237	CMP-N-acetylneuraminate-beta-galactosamide-alpha-2,3-sialyltransferase (Beta-galactoside alpha-2,3-sialyltransferase)(Alpha 2,3-ST)(EC 2.4.99.-)(Gal-NAc6S)(Gal-beta-1,3-GalNAc-alpha-2,3-sialyltransferase)(ST3GalA.2)(SIAT4-B)(ST3Gal II) [Source:UniProtKB/Swiss-Prot;Acc:Q16842]	ST3GAL2
ENSG00000188130	1.24203	Mitogen-activated protein kinase 12 (EC 2.7.11.24) (Extracellular signal-regulated kinase 6) (ERK-6) (ERK5) (Stress-activated protein kinase 3) [Source:UniProtKB/Swiss-Prot;Acc:P53778]	MAPK12
ENSG00000189334	1.24202	Protein S100-A14 (S100 calcium-binding protein A14) (S114). [Source:Uniprot/SWISSPROT;Acc:Q9HCY8]	S100A14
ENSG00000100003	1.24189	SEC14-like protein 2 (Alpha-tocopherol-associated protein) (TAP) (hTAP) (Supernatant protein factor) (SPF) (Squalene transfer protein) [Source:UniProtKB/Swiss-Prot;Acc:O76054]	SEC14L2
ENSG00000151503	1.24187	Condensin-2 complex subunit D3 (Non-SMC condensin II complex subunit D3) (hCAP-D3) [Source:UniProtKB/Swiss-Prot;Acc:P42695]	NCAPD3
ENSG00000102265	1.24183	Metalloproteinase inhibitor 1 (Tissue inhibitor of metalloproteinases) (TIMP-1) (Erythroid-potentiating activity) (EPA) (Fibroblast collagenase inhibitor) (Collagenase inhibitor) [Source:UniProtKB/Swiss-Prot;Acc:P01033]	TIMP1
ENSG00000133149	1.24178	Testis-expressed sequence 13A protein [Source:UniProtKB/Swiss-Prot;Acc:Q9BXU3]	TEX13A
ENSG00000072310	1.24173	Sterol regulatory element-binding protein 1 (SREBP-1) (Sterol regulatory element-binding transcription factor 1)[Processed sterol regulatory element-binding protein 1] [Source:UniProtKB/Swiss-Prot;Acc:P36956]	SREBF1
ENSG00000128463	1.2415	Transmembrane protein 85 (Cell proliferation-inducing gene 17 protein) [Source:UniProtKB/Swiss-Prot;Acc:Q5J8M3]	TMEM85
ENSG00000134014	1.24131	Elongator complex protein 3 (hELP3)(EC 2.3.1.48) [Source:UniProtKB/Swiss-Prot;Acc:Q9H9T3]	ELP3
ENSG00000204856	1.24128	Uncharacterized protein C12orf24 [Source:UniProtKB/Swiss-Prot;Acc:Q8WUB2]	C12orf24
ENSG00000077984	1.2411	Cystatin-F Precursor (Leukocystatin) (Cystatin-7) (Cystatin-like metastasis-associated protein) (CMAP) [Source:UniProtKB/Swiss-Prot;Acc:O76096]	CST7
ENSG00000142185	1.24069	Transient receptor potential cation channel subfamily M member 2 (EC 3.6.1.13) (Long transient receptor potential channel 2) (LTrpC-2) (LTrpC2) (Transient receptor potential channel 7) (TrpC7) [Source:UniProtKB/Swiss-Prot;Acc:O94759]	TRPM2
ENSG00000138100	1.2406	Tripartite motif-containing protein 54 (Muscle-specific RING finger protein 3) (MURF-3) (MuRF3) (Muscle-specific RING finger protein) (MuRF) (RING finger protein 30) [Source:UniProtKB/Swiss-Prot;Acc:Q9BYV2]	TRIM54
ENSG00000166839	1.24024	Ankyrin repeat and death domain-containing protein 1A Precursor [Source:UniProtKB/Swiss-Prot;Acc:Q495B1]	ANKDD1A
ENSG00000114450	1.2402	Guanine nucleotide-binding protein subunit beta-4 (Transducin beta chain 4) [Source:UniProtKB/Swiss-Prot;Acc:Q9HAV0]	GNB4
ENSG00000125743	1.24001	Small nuclear ribonucleoprotein Sm D2 (Sm-D2) (snRNP core protein D2) [Source:UniProtKB/Swiss-Prot;Acc:P62316]	SNRPD2
ENSG00000179750	1.23974	Probable DNA dC->dU-editing enzyme APOBEC-3B (EC 3.5.4.-) (Phorbolin-1-related protein) (Phorbolin-2/3) [Source:UniProtKB/Swiss-Prot;Acc:Q9UH17]	APOBEC3B
ENSG00000197404	1.23951		ENSG00000197404
ENSG00000181857	1.23934		ENSG00000181857
ENSG00000136840	1.23926	Alpha-N-acetyl-neuraminyl-2,3-beta-galactosyl-1,3-N-acetyl-galactosaminide alpha-2,6-sialyltransferase (EC 2.4.99.7)(NeuAc-alpha-2,3-Gal-beta-1,3-GalNAc-alpha-2,6-sialyltransferase)(ST6GalNAc IV)(Sialyltransferase 7D)(Sialyltransferase 3C) [Source:UniProtKB/Swiss-Prot;Acc:Q9H4F1]	ST6GALNAC4
ENSG00000143742	1.23892	Signal recognition particle 9 kDa protein (SRP9) [Source:UniProtKB/Swiss-Prot;Acc:P49458]	SRP9
ENSG00000197587	1.23882	Diencephalon/mesencephalon homeobox protein 1 (Paired-like homeobox protein DMBX1) (Orthodenticle homolog 3) [Source:UniProtKB/Swiss-Prot;Acc:Q8NFW5]	DMBX1
ENSG00000184897	1.23878	Histone H1x [Source:UniProtKB/Swiss-Prot;Acc:Q92522]	H1FX
ENSG00000176305	1.23862		ENSG00000176305
ENSG00000137106	1.23861	Glyoxylate reductase/hydroxypyruvate reductase (EC 1.1.1.79) [Source:UniProtKB/Swiss-Prot;Acc:Q9UBQ7]	GRHPR
ENSG00000167635	1.23841	Zinc finger protein OZF (Only zinc finger protein) (Zinc finger protein 146) [Source:UniProtKB/Swiss-Prot;Acc:Q15072]	ZNF146
ENSG00000115317	1.23802	Serine protease HTRA2, mitochondrial (EC 3.4.21.108) (High temperature requirement protein A2) (HtrA2) (Omi stress-regulated endoprotease) (Serine proteinase OMI) (Serine protease 25) [Source:UniProtKB/Swiss-Prot;Acc:O43464]	HTRA2
ENSG00000130948	1.23801	Testosterone 17-beta-dehydrogenase 3 (EC 1.1.1.64) (Testicular 17-beta-hydroxysteroid dehydrogenase) (17-beta-HSD 3) [Source:UniProtKB/Swiss-Prot;Acc:P37058]	HSD17B3
ENSG00000170476	1.23796	Proapoptotic caspase adapter protein Precursor (PACAP) [Source:UniProtKB/Swiss-Prot;Acc:Q8WU39]	PACAP
ENSG00000111145	1.23773	ETS domain-containing protein Elk-3 (ETS-related protein NET)(ETS-related protein ERP)(SRF accessory protein 2)(SAP-2) [Source:UniProtKB/Swiss-Prot;Acc:P41970]	ELK3
ENSG00000184246	1.23765	Uncharacterized protein KIAA1920 [Source:UniProtKB/Swiss-Prot;Acc:Q96PW8]	KIAA1920
ENSG00000169660	1.23759	Hexosaminidase domain-containing protein (EC 3.2.1.-) [Source:UniProtKB/Swiss-Prot;Acc:Q8WVB3]	HEXDC
ENSG00000189077	1.23757	Transmembrane protein 120A (Transmembrane protein induced by tumor necrosis factor alpha) [Source:UniProtKB/Swiss-Prot;Acc:Q9BXJ8]	TMEM120A
ENSG00000187899	1.2374		ENSG00000187899
ENSG00000132912	1.23736	Dynactin subunit 4 (Dynactin subunit p62) [Source:UniProtKB/Swiss-Prot;Acc:Q9UJW0]	DCTN4
ENSG00000187258	1.23735	Neuropeptide S receptor (G-protein coupled receptor 154) (G-protein coupled receptor for asthma susceptibility) (G-protein coupled receptor PGR14) [Source:UniProtKB/Swiss-Prot;Acc:Q6W5P4]	NPSR1
ENSG00000068650	1.23732	Probable phospholipid-transporting ATPase IH (EC 3.6.3.1) (ATPase class I type 11A) (ATPase IS) [Source:UniProtKB/Swiss-Prot;Acc:P98196]	ATP11A
ENSG00000173614	1.23724	Nicotinamide mononucleotide adenylyltransferase 1 (EC 2.7.7.1) (NMN adenylyltransferase 1) [Source:UniProtKB/Swiss-Prot;Acc:Q9HAN9]	NMNAT1
ENSG00000110048	1.23718	Oxysterol-binding protein 1 [Source:UniProtKB/Swiss-Prot;Acc:P22059]	OSBP
ENSG00000163826	1.23709	Leucine zipper protein 3. [Source:Uniprot/SPTREMBL;Acc:Q9BQQ8]	LUZPP1
ENSG00000007944	1.2369	E3 ubiquitin-protein ligase MYLIP (EC 6.3.2.-)(Myosin regulatory light chain-interacting protein)(MIR) [Source:UniProtKB/Swiss-Prot;Acc:Q8WY64]	MYLIP
ENSG00000134250	1.23674	Neurogenic locus notch homolog protein 2 Precursor (Notch 2) (hN2)[Notch 2 extracellular truncation][Notch 2 intracellular domain] [Source:UniProtKB/Swiss-Prot;Acc:Q04721]	NOTCH2
ENSG00000111676	1.23652	Atrophin-1 (Dentatorubral-pallidoluysian atrophy protein) [Source:UniProtKB/Swiss-Prot;Acc:P54259]	ATN1
ENSG00000142606	1.2364	Membrane metallo-endopeptidase-like 1 (EC 3.4.24.11) (Membrane metallo-endopeptidase-like 2) (Neprilysin-2) (Neprilysin II) (NL2) (NEPII) (NEP2(m)) [Source:UniProtKB/Swiss-Prot;Acc:Q495T6]	MMEL1
ENSG00000160097	1.23634	Fibronectin type III domain-containing protein 5 Precursor (Fibronectin type III repeat-containing protein 2) [Source:UniProtKB/Swiss-Prot;Acc:Q8NAU1]	FNDC5
ENSG00000185920	1.23555	Protein patched homolog 1 (PTC1)(PTC) [Source:UniProtKB/Swiss-Prot;Acc:Q13635]	PTCH1
ENSG00000108788	1.23534	Max-like protein X (Max-like bHLHZip protein) (BigMax protein) (Protein Mlx) (Transcription factor-like protein 4) [Source:UniProtKB/Swiss-Prot;Acc:Q9UH92]	MLX
ENSG00000063515	1.23517	Homeobox protein goosecoid-2 (GSC-2)(Homeobox protein goosecoid-like) [Source:UniProtKB/Swiss-Prot;Acc:O15499]	GSC2
ENSG00000102924	1.23508	Cerebellin-1 Precursor (Precerebellin) [Contains Cerebellin(CER);[des-Ser1]-cerebellin] [Source:UniProtKB/Swiss-Prot;Acc:P23435]	CBLN1
ENSG00000109832	1.23476	ATP-dependent RNA helicase DDX25 (EC 3.6.1.-) (DEAD box protein 25) (Gonadotropin-regulated testicular RNA helicase) [Source:UniProtKB/Swiss-Prot;Acc:Q9UHL0]	DDX25
ENSG00000170653	1.23468	Cyclic AMP-dependent transcription factor ATF-7 (Activating transcription factor 7)(Transcription factor ATF-A) [Source:UniProtKB/Swiss-Prot;Acc:P17544]	ATF7
ENSG00000106603	1.23465	Uncharacterized protein C7orf44 [Source:UniProtKB/Swiss-Prot;Acc:Q9GZY4]	C7orf44
ENSG00000133256	1.23461	Rod cGMP-specific 3',5'-cyclic phosphodiesterase subunit beta Precursor (EC 3.1.4.35) (GMP-PDE beta) [Source:UniProtKB/Swiss-Prot;Acc:P35913]	PDE6B
ENSG00000048162	1.23443	NOP 16 nucleolar protein 16 (yeast)	NOP16
ENSG00000130305	1.23439	Putative methyltransferase NSUN5 (EC 2.1.1.-) (NOL1/NOP2/Sun domain family member 5) (NOL1R) (Williams-Beuren syndrome chromosomal region 20A protein) [Source:UniProtKB/Swiss-Prot;Acc:Q96P11]	NSUN5
ENSG00000170876	1.23402	Transmembrane protein 43 [Source:UniProtKB/Swiss-Prot;Acc:Q9BTV4]	TMEM43
ENSG00000141452	1.23394	Uncharacterized protein C18orf8 (Colon cancer-associated protein Mic1) (Mic-1) [Source:UniProtKB/Swiss-Prot;Acc:Q96DM3]	C18orf8
ENSG00000188447	1.23383	Uncharacterized protein ENSP00000344336 [Source:UniProtKB/TrEMBL;Acc:A6NN47]	ENSP00000344336
ENSG00000198583	1.23382		ENSG00000198583
ENSG00000185509	1.23371		ENSG00000185509
ENSG00000184083	1.23364	Constitutive coactivator of PPAR-gamma-like protein 2 (Protein FAM120C) (Tumor antigen BJ-HCC-21) [Source:UniProtKB/Swiss-Prot;Acc:Q9NX05]	FAM120C
ENSG00000101624	1.23333	Centrosomal protein of 76 kDa (Cep76) [Source:UniProtKB/Swiss-Prot;Acc:Q8TAP6]	CEP76
ENSG00000129675	1.23313	Rho guanine nucleotide exchange factor 6 (Rac/Cdc42 guanine nucleotide exchange factor 6) (PAK-interacting exchange factor alpha) (Alpha-Pix) (COOL-2) [Source:UniProtKB/Swiss-Prot;Acc:Q15052]	ARHGEF6
ENSG00000164074	1.23312	Uncharacterized protein C4orf29 Precursor [Source:UniProtKB/Swiss-Prot;Acc:Q0P651]	C4orf29
ENSG00000173599	1.23312	Pyruvate carboxylase, mitochondrial Precursor (EC 6.4.1.1) (Pyruvic carboxylase) (PCB) [Source:UniProtKB/Swiss-Prot;Acc:P11498]	PC
ENSG00000130829	1.23295	Dual specificity protein phosphatase 9 (EC 3.1.3.48) (EC 3.1.3.16) (Mitogen-activated protein kinase phosphatase 4) (MAP kinase phosphatase 4) (MKP-4) [Source:UniProtKB/Swiss-Prot;Acc:Q99956]	DUSP9
ENSG00000180660	1.23219	Protein mab-21-like 1 [Source:UniProtKB/Swiss-Prot;Acc:Q13394]	MAB21L1
ENSG00000104886	1.23213	Pleckstrin homology domain-containing family J member 1 (Guanine nucleotide-releasing protein x) [Source:UniProtKB/Swiss-Prot;Acc:Q9NW61]	PLEKHJ1
ENSG00000127780	1.23197	Olfactory receptor 1E2 (Olfactory receptor 17-93/17-135/17-136) (OR17-93) (OR17-135) (OR17-136) [Source:UniProtKB/Swiss-Prot;Acc:P47887]	OR1E2
ENSG00000189011	1.23178	Postmeiotic segregation increased 2-like protein 5 [Source:UniProtKB/Swiss-Prot;Acc:A8MQ11]	PMS2L2
ENSG00000187726	1.23168	DnaJ homolog subfamily B member 13 (Testis spermatocyte apoptosis-related gene 6 protein) (Testis and spermatogenesis cell-related protein 6) (Testis spermatogenesis apoptosis-related gene 6 protein) [Source:UniProtKB/Swiss-Prot;Acc:P59910]	DNAJB13
ENSG00000087191	1.23163	26S protease regulatory subunit 8 (Proteasome 26S subunit ATPase 5) (Proteasome subunit p45) (p45/SUG) (Thyroid hormone receptor-interacting protein 1) (TRIP1) [Source:UniProtKB/Swiss-Prot;Acc:P62195]	PSMC5
ENSG00000197711	1.23155	Haptoglobin-related protein Precursor [Source:UniProtKB/Swiss-Prot;Acc:P00739]	HP
ENSG00000074047	1.23154	Zinc finger protein GLI2 (Tax helper protein) [Source:UniProtKB/Swiss-Prot;Acc:P10070]	GLI2
ENSG00000111321	1.23151	Tumor necrosis factor receptor superfamily member 3 Precursor (Lymphotoxin-beta receptor) (Tumor necrosis factor receptor 2-related protein) (Tumor necrosis factor C receptor) [Source:UniProtKB/Swiss-Prot;Acc:P36941]	LTBR
ENSG00000196694	1.23151		ENSG00000196694
ENSG00000141498	1.23137		ENSG00000141498
ENSG00000106028	1.23126	Single-stranded DNA-binding protein, mitochondrial Precursor (Mt-SSB) (MtSSB) (PWP1-interacting protein 17) [Source:UniProtKB/Swiss-Prot;Acc:Q04837]	SSBP1
ENSG00000178209	1.2312	Plectin-1 (PLTN)(PCN)(Hemidesmosomal protein 1)(HD1)(Plectin-6)(Plectin-11) [Source:UniProtKB/Swiss-Prot;Acc:Q15149]	PLEC1
ENSG00000109047	1.23077	Recoverin (Cancer-associated retinopathy protein) (Protein CAR) [Source:UniProtKB/Swiss-Prot;Acc:P35243]	RCVRN
ENSG00000140090	1.23058	Sodium/potassium/calcium exchanger 4 Precursor (Na(+)/K(+)/Ca(2+)-exchange protein 4) (Solute carrier family 24 member 4) [Source:UniProtKB/Swiss-Prot;Acc:Q8NFF2]	SLC24A4
ENSG00000106772	1.23055	BNIP2 motif-containing molecule at the C-terminal region 1 [Source:UniProtKB/Swiss-Prot;Acc:Q58A63]	KIAA0367
ENSG00000124191	1.23031	TOX high mobility group box family member 2 (Granulosa cell HMG box protein 1) (GCX-1) [Source:UniProtKB/Swiss-Prot;Acc:Q96NM4]	C20orf100
ENSG00000185569	1.23026		ENSG00000185569
ENSG00000008197	1.2302	Transcription factor AP-2 delta (AP2-delta) (Activating enhancer-binding protein 2 delta) (Transcription factor AP-2 beta-like 1) [Source:UniProtKB/Swiss-Prot;Acc:Q7Z6R9]	TFAP2D
ENSG00000062524	1.23009	Leukocyte tyrosine kinase receptor Precursor (EC 2.7.10.1) (Protein tyrosine kinase 1) [Source:UniProtKB/Swiss-Prot;Acc:P29376]	LTK
ENSG00000168002	1.23003	DNA-directed RNA polymerase II subunit RPB7 (RNA polymerase II subunit B7)(DNA-directed RNA polymerase II subunit G)(DNA-directed RNA polymerase II 19 kDa polypeptide) [Source:UniProtKB/Swiss-Prot;Acc:P62487]	POLR2G
ENSG00000080603	1.22994	Helicase SRCAP (EC 3.6.1.-) (Snf2-related CBP activator) (Domino homolog 2) [Source:UniProtKB/Swiss-Prot;Acc:Q6ZRS2]	SRCAP
ENSG00000159335	1.22962	Parathymosin [Source:UniProtKB/Swiss-Prot;Acc:P20962]	PTMS
ENSG00000101109	1.22957	Serine/threonine-protein kinase 4 (EC 2.7.11.1) (STE20-like kinase MST1) (MST-1) (Mammalian STE20-like protein kinase 1) (Serine/threonine-protein kinase Krs-2) [Source:UniProtKB/Swiss-Prot;Acc:Q13043]	STK4
ENSG00000162783	1.22937	Immediate early response gene 5 protein [Source:UniProtKB/Swiss-Prot;Acc:Q5VY09]	IER5
ENSG00000171405	1.2293	G antigen family D member 5 (Protein XAGE-5)(Cancer/testis antigen 12.5)(CT12.5) [Source:UniProtKB/Swiss-Prot;Acc:Q8WWM1]	XAGE5
ENSG00000078725	1.22928	Deleted in bladder cancer protein 1 Precursor (Protein FAM5A) [Source:UniProtKB/Swiss-Prot;Acc:O60477]	DBC1
ENSG00000085276	1.229	Ecotropic virus integration site 1 protein homolog (EVI-1) [Source:UniProtKB/Swiss-Prot;Acc:Q03112]	EVI1
ENSG00000104883	1.22894	Peroxisomal membrane protein 11C (Peroxin-11C)(Peroxisomal biogenesis factor 11C)(PEX11gamma)(Pex11pgamma) [Source:UniProtKB/Swiss-Prot;Acc:Q96HA9]	PEX11G
ENSG00000198513	1.22888	Atlastin-1 (Guanine nucleotide-binding protein 3) (GTP-binding protein 3) (GBP-3) (Brain-specific GTP-binding protein) [Source:UniProtKB/Swiss-Prot;Acc:Q8WXF7]	SPG3A
ENSG00000105261	1.22868	Putative transcription factor Ovo-like 2-like [Source:UniProtKB/Swiss-Prot;Acc:O00110]	LOC 728361
ENSG00000112309	1.22867	Galactosylgalactosylxylosylprotein 3-beta-glucuronosyltransferase 2 (EC 2.4.1.135) (Beta-1,3-glucuronyltransferase 2) (UDP-glucuronosyltransferase-S) (Glucuronosyltransferase-S) (GlcAT-S) [Source:UniProtKB/Swiss-Prot;Acc:Q9NPZ5]	B3GAT2
ENSG00000105928	1.22864	Non-syndromic hearing impairment protein 5 (Inversely correlated with estrogen receptor expression 1) (ICERE-1) [Source:UniProtKB/Swiss-Prot;Acc:O60443]	DFNA5
ENSG00000182586	1.22853	Uncharacterized protein C21orf89 [Source:UniProtKB/Swiss-Prot;Acc:P59042]	C21orf89
ENSG00000180061	1.22845	Uncharacterized protein ENSP00000320757 [Source:UniProtKB/TrEMBL;Acc:A6NC51]	LOC284417
ENSG00000158604	1.22843	Transmembrane emp24 domain-containing protein 4 Precursor [Source:UniProtKB/Swiss-Prot;Acc:Q7Z7H5]	TMED4
ENSG00000198324	1.22836	Protein FAM109A [Source:UniProtKB/Swiss-Prot;Acc:Q8N4B1]	FAM109A
ENSG00000100583	1.2282	SAM domain-containing protein C14orf174 [Source:UniProtKB/Swiss-Prot;Acc:Q9P1V8]	C14orf174
ENSG00000188549	1.22815	Uncharacterized protein C15orf52 [Source:UniProtKB/Swiss-Prot;Acc:Q6ZUT6]	C15orf52
ENSG00000178804	1.22799	Histone H1oo (Oocyte-specific histone H1) (Oocyte-specific linker histone H1) (osH1) [Source:UniProtKB/Swiss-Prot;Acc:Q8IZA3]	H1FOO
ENSG00000107186	1.22793	Multiple PDZ domain protein (Multi-PDZ domain protein 1) [Source:UniProtKB/Swiss-Prot;Acc:O75970]	MPDZ
ENSG00000146267	1.22788	Uncharacterized protein C6orf168 [Source:UniProtKB/Swiss-Prot;Acc:Q5TGI0]	C6orf168
ENSG00000112599	1.22767	Guanylyl cyclase-activating protein 2 (GCAP 2) (Guanylate cyclase activator 1B) [Source:UniProtKB/Swiss-Prot;Acc:Q9UMX6]	GUCA1B
ENSG00000154767	1.22766	DNA-repair protein complementing XP-C cells (Xeroderma pigmentosum group C-complementing protein) (p125) [Source:UniProtKB/Swiss-Prot;Acc:Q01831]	XPC
ENSG00000203864	1.22754	Putative uncharacterized protein C1orf137 [Source:UniProtKB/Swiss-Prot;Acc:Q5JT78]	C1orf137
ENSG00000183760	1.22747	Iron/zinc purple acid phosphatase-like protein Precursor (EC 3.1.3.2) [Source:UniProtKB/Swiss-Prot;Acc:Q6ZNF0]	PALP
ENSG00000149488	1.22746	Transmembrane channel-like protein 2 (Transmembrane cochlear-expressed protein 2) [Source:UniProtKB/Swiss-Prot;Acc:Q8TDI7]	TMC2
ENSG00000052749	1.22714	RRP12-like protein [Source:UniProtKB/Swiss-Prot;Acc:Q5JTH9]	RRP12
ENSG00000188740	1.2271	Neuroblastoma breakpoint family member 5 [Source:UniProtKB/Swiss-Prot;Acc:Q86XG9]	NBPF5
ENSG00000177202	1.22665	Sperm acrosome membrane-associated protein 4 Precursor (Sperm acrosomal membrane-associated protein 14) [Source:UniProtKB/Swiss-Prot;Acc:Q8TDM5]	SPACA4
ENSG00000184371	1.22658	Macrophage colony-stimulating factor 1 Precursor (CSF-1) (MCSF) (M-CSF) (Lanimostim)[Processed macrophage colony-stimulating factor 1] [Source:UniProtKB/Swiss-Prot;Acc:P09603]	CSF1
ENSG00000205443	1.22646		ENSG00000205443
ENSG00000126368	1.22636	Nuclear receptor subfamily 1 group D member 1 (V-erbA-related protein EAR-1) (Rev-erbA-alpha) [Source:UniProtKB/Swiss-Prot;Acc:P20393]	NR1D1
ENSG00000148357	1.22614	Hemicentin-2. Fragment [Source:UniProtKB/TrEMBL;Acc:Q8NDA2]	HMCN2
ENSG00000178035	1.22613	Inosine-5'-monophosphate dehydrogenase 2 (EC 1.1.1.205) (IMP dehydrogenase 2) (IMPDH-II) (IMPD 2) [Source:UniProtKB/Swiss-Prot;Acc:P12268]	IMPDH2
ENSG00000160191	1.22572	High affinity cGMP-specific 3',5'-cyclic phosphodiesterase 9A (EC 3.1.4.35) [Source:UniProtKB/Swiss-Prot;Acc:O76083]	PDE9A
ENSG00000125910	1.22524	Sphingosine 1-phosphate receptor 4 (S1P receptor 4) (S1P4) (Sphingosine 1-phosphate receptor Edg-6) (S1P receptor Edg-6) (Endothelial differentiation G-protein coupled receptor 6) [Source:UniProtKB/Swiss-Prot;Acc:O95977]	S1PR4
ENSG00000204157	1.22519	Uncharacterized protein LOC388610 [Source:UniProtKB/Swiss-Prot;Acc:Q6NT89]	LOC388610
ENSG00000186010	1.22498	YjeF N-terminal domain-containing protein 3 (YjeF_N3)(hYjeF_N3) [Source:UniProtKB/Swiss-Prot;Acc:A6XGL0]	ENSG00000186010
ENSG00000011105	1.22495	Tetraspanin-9 (Tspan-9)(Tetraspan NET-5) [Source:UniProtKB/Swiss-Prot;Acc:O75954]	TSPAN9
ENSG00000106266	1.22492	Sorting nexin-8 [Source:UniProtKB/Swiss-Prot;Acc:Q9Y5X2]	SNX8
ENSG00000132623	1.22483	Ankyrin repeat domain-containing protein 5 [Source:UniProtKB/Swiss-Prot;Acc:Q9NU02]	ANKRD5
ENSG00000167165	1.22445	UDP-glucuronosyltransferase 1-8 Precursor (EC 2.4.1.17) (UDP-glucuronosyltransferase 1A8) (UDPGT) (UGT1*8) (UGT1-08) (UGT1.8) (UGT-1H) (UGT1H) [Source:UniProtKB/Swiss-Prot;Acc:Q9HAW9]	UGT1A8
ENSG00000132975	1.22443	Probable G-protein coupled receptor 12 [Source:UniProtKB/Swiss-Prot;Acc:P47775]	GPR12
ENSG00000108848	1.22407	Cisplatin resistance-associated overexpressed protein (cAMP regulatory element-associated protein 1) (CRE-associated protein 1) (CREAP-1) (Luc7A) [Source:UniProtKB/Swiss-Prot;Acc:O95232]	CROP
ENSG00000100603	1.22306	SNW domain-containing protein 1 (Nuclear protein SkiP) (Ski-interacting protein) (Nuclear receptor coactivator NCoA-62) [Source:UniProtKB/Swiss-Prot;Acc:Q13573]	SNW1
ENSG00000156110	1.2228	Adenosine kinase (EC 2.7.1.20) (AK) (Adenosine 5'-phosphotransferase) [Source:UniProtKB/Swiss-Prot;Acc:P55263]	ADK
ENSG00000026025	1.22232	Vimentin [Source:UniProtKB/Swiss-Prot;Acc:P08670]	VIM
ENSG00000183475	1.22219	Ankyrin repeat and SOCS box protein 7 (ASB-7) [Source:UniProtKB/Swiss-Prot;Acc:Q9H672]	ASB7
ENSG00000157654	1.22212	Paralemmin-2 [Source:UniProtKB/Swiss-Prot;Acc:Q8IXS6]	PALM2
ENSG00000146282	1.22206	Probable arginyl-tRNA synthetase, mitochondrial Precursor (EC 6.1.1.19) (Arginine--tRNA ligase) (ArgRS) (Arginyl-tRNA synthetase-like) [Source:UniProtKB/Swiss-Prot;Acc:Q5T160]	RARS2
ENSG00000183077	1.22204	Probable arylformamidase (EC 3.5.1.9) (Kynurenine formamidase) (KF) [Source:UniProtKB/Swiss-Prot;Acc:Q63HM1]	AFMID
ENSG00000162174	1.222	L-asparaginase (EC 3.5.1.1) (L-asparagine amidohydrolase) (Asparaginase-like protein 1) [Source:UniProtKB/Swiss-Prot;Acc:Q7L266]	ASRGL1
ENSG00000110931	1.2217	Calcium/calmodulin-dependent protein kinase kinase 2 (EC 2.7.11.17) (Calcium/calmodulin-dependent protein kinase kinase beta) (CaM-kinase kinase beta) (CaM-KK beta) (CaMKK beta) [Source:UniProtKB/Swiss-Prot;Acc:Q96RR4]	CAMKK2
ENSG00000105664	1.22169	Cartilage oligomeric matrix protein Precursor (COMP) [Source:UniProtKB/Swiss-Prot;Acc:P49747]	COMP
ENSG00000011021	1.22165	Chloride channel protein 6 (ClC-6) [Source:UniProtKB/Swiss-Prot;Acc:P51797]	CLCN6
ENSG00000185262	1.22163	Protein FAM100B [Source:UniProtKB/Swiss-Prot;Acc:Q8IYN6]	FAM100B
ENSG00000173338	1.22157	Potassium channel subfamily K member 7 [Source:UniProtKB/Swiss-Prot;Acc:Q9Y2U2]	KCNK7
ENSG00000122133	1.22141	Glycodelin (GD) (Pregnancy-associated endometrial alpha-2 globulin) (PAEG) (PEG) (Placental protein 14) (PP14) (Progesterone-associated endometrial protein) [Source:UniProtKB/Swiss-Prot;Acc:P09466]	PAEP
ENSG00000160293	1.22112	Guanine nucleotide exchange factor VAV2 (VAV-2) [Source:UniProtKB/Swiss-Prot;Acc:P52735]	VAV2
ENSG00000167984	1.22076	Protein NLRC3 (Nucleotide-binding oligomerization domain protein 3) (Caterpiller protein 16.2) (CLR16.2) (CARD15-like protein) [Source:UniProtKB/Swiss-Prot;Acc:Q7RTR2]	NLRC3
ENSG00000138083	1.22071	Homeobox protein SIX3 (Sine oculis homeobox homolog 3) [Source:UniProtKB/Swiss-Prot;Acc:O95343]	SIX3
ENSG00000006704	1.22066	General transcription factor II-I repeat domain-containing protein 1 (GTF2I repeat domain-containing protein 1) (Muscle TFII-I repeat domain-containing protein 1) (General transcription factor III) [Source:UniProtKB/Swiss-Prot;Acc:Q9UHL9]	GTF2IRD1
ENSG00000157653	1.22064	Uncharacterized protein C9orf43 [Source:UniProtKB/Swiss-Prot;Acc:Q8TAL5]	C9orf43
ENSG00000108474	1.22012	N-acetylglucosaminyl-phosphatidylinositol de-N-acetylase (EC 3.5.1.89) (Phosphatidylinositol-glycan biosynthesis class L protein) (PIG-L) [Source:UniProtKB/Swiss-Prot;Acc:Q9Y2B2]	PIGL
ENSG00000112818	1.22006	Meprin A subunit alpha Precursor (EC 3.4.24.18) (Endopeptidase-2) (N-benzoyl-L-tyrosyl-P-amino-benzoic acid hydrolase subunit alpha) (PABA peptide hydrolase) (PPH alpha) [Source:UniProtKB/Swiss-Prot;Acc:Q16819]	MEP1A
ENSG00000050030	1.21986	Uncharacterized protein KIAA2022 [Source:UniProtKB/Swiss-Prot;Acc:Q5QGS0]	KIAA2022
ENSG00000137571	1.21983	Solute carrier organic anion transporter family member 5A1 (Solute carrier family 21 member 15) (Organic anion transporter polypeptide-related protein 4) (OATP-RP4) (OATPRP4) [Source:UniProtKB/Swiss-Prot;Acc:Q9H2Y9]	SLCO5A1
ENSG00000146111	1.2193		ENSG00000146111
ENSG00000089050	1.21912	Retinoblastoma-binding protein 9 (RBBP-9) (Retinoblastoma-binding protein 10) (RBBP-10) (B5T overexpressed gene protein) (Bog protein) [Source:UniProtKB/Swiss-Prot;Acc:O75884]	RBBP9
ENSG00000198249	1.2189	Keratin-associated protein 3-1 (Keratin-associated protein 3.1) (High sulfur keratin-associated protein 3.1). [Source:Uniprot/SWISSPROT;Acc:Q9BYR8]	KRTAP3-1
ENSG00000129925	1.21886	Transmembrane protein 8 Precursor (Protein M83) (Transmembrane protein 6) [Source:UniProtKB/Swiss-Prot;Acc:Q9HCN3]	TMEM8
ENSG00000165502	1.21885	60S ribosomal protein L36a-like [Source:UniProtKB/Swiss-Prot;Acc:Q969Q0]	RPL36AL
ENSG00000108641	1.21883	B9 domain-containing protein 1 [Source:UniProtKB/Swiss-Prot;Acc:Q9UPM9]	B9D1
ENSG00000173820	1.21883		ENSG00000173820
ENSG00000154655	1.21872	Lethal(3)malignant brain tumor-like 4 protein (L(3)mbt-like 4 protein) (H-l(3)mbt-like protein) [Source:UniProtKB/Swiss-Prot;Acc:Q8NA19]	L3MBTL4
ENSG00000008283	1.21862	Cytochrome b561 (Cytochrome b-561) [Source:UniProtKB/Swiss-Prot;Acc:P49447]	CYB561
ENSG00000145545	1.21827	3-oxo-5-alpha-steroid 4-dehydrogenase 1 (EC 1.3.99.5) (Steroid 5-alpha-reductase 1) (S5AR) (SR type 1) [Source:UniProtKB/Swiss-Prot;Acc:P18405]	SRD5A1
ENSG00000166377	1.21824	Probable phospholipid-transporting ATPase IIB (EC 3.6.3.1) [Source:UniProtKB/Swiss-Prot;Acc:O43861]	ATP9B
ENSG00000197615	1.21806	Putative uncharacterized protein C8orf49. [Source:Uniprot/SWISSPROT;Acc:Q96NF6]	C8orf49
ENSG00000086991	1.21767	NADPH oxidase 4 (EC 1.6.3.-) (Kidney superoxide-producing NADPH oxidase) (KOX-1) (Renal NAD(P)H-oxidase) [Source:UniProtKB/Swiss-Prot;Acc:Q9NPH5]	NOX4
ENSG00000147586	1.2172	28S ribosomal protein S28, mitochondrial (S28mt) (MRP-S28) (MRP-S35) [Source:UniProtKB/Swiss-Prot;Acc:Q9Y2Q9]	MRPS28
ENSG00000131386	1.21713	Polypeptide N-acetylgalactosaminyltransferase-like protein 2 (EC 2.4.1.41) (Polypeptide GalNAc transferase-like protein 2) (pp-GaNTase-like protein 2) (GalNAc-T-like protein 2) [Source:UniProtKB/Swiss-Prot;Acc:Q8N3T1]	GALNTL2
ENSG00000175334	1.21705	Barrier-to-autointegration factor (Breakpoint cluster region protein 1) [Source:UniProtKB/Swiss-Prot;Acc:O75531]	BANF1
ENSG00000143217	1.21624	Poliovirus receptor-related protein 4 Precursor (Nectin-4) (Ig superfamily receptor LNIR)[Processed poliovirus receptor-related protein 4] [Source:UniProtKB/Swiss-Prot;Acc:Q96NY8]	PVRL4
ENSG00000186975	1.21622	Keratin-associated protein 13-3 [Source:UniProtKB/Swiss-Prot;Acc:Q3SY46]	KRTAP13-3
ENSG00000128016	1.21621	Tristetraproline (TTP) (Zinc finger protein 36 homolog) (Zfp-36) (Protein TIS11A) (TIS11) (Growth factor-inducible nuclear protein NUP475) [Source:UniProtKB/Swiss-Prot;Acc:P26651]	ZFP36
ENSG00000013573	1.21616	Probable ATP-dependent RNA helicase DDX11 (EC 3.6.1.-) (DEAD/H box protein 11) (CHL1-related protein 1) (hCHLR1) (Keratinocyte growth factor-regulated gene 2 protein) (KRG-2) [Source:UniProtKB/Swiss-Prot;Acc:Q96FC9]	DDX11
ENSG00000162688	1.21572	Glycogen debranching enzyme[4-alpha-glucanotransferase][Amylo-alpha-1,6-glucosidase] (EC 2.4.1.25) (Glycogen debrancher) (Oligo-1,4-1,4-glucantransferase) [Source:UniProtKB/Swiss-Prot;Acc:P35573]	AGL
ENSG00000171160	1.21537	MORN repeat-containing protein 4 (Protein 44050) [Source:UniProtKB/Swiss-Prot;Acc:Q8NDC4]	MORN4
ENSG00000142627	1.21509	Ephrin type-A receptor 2 Precursor (EC 2.7.10.1) (Tyrosine-protein kinase receptor ECK) (Epithelial cell kinase) [Source:UniProtKB/Swiss-Prot;Acc:P29317]	EPHA2
ENSG00000073578	1.21507	Succinate dehydrogenase [ubiquinone] flavoprotein subunit, mitochondrial Precursor (EC 1.3.5.1) (Flavoprotein subunit of complex II) (Fp) [Source:UniProtKB/Swiss-Prot;Acc:P31040]	SDHA
ENSG00000198835	1.21496	Gap junction gamma-2 protein (Gap junction alpha-12 protein) (Connexin-47) (Cx47) (Connexin-46.6) (Cx46.6) [Source:UniProtKB/Swiss-Prot;Acc:Q5T442]	GJC2
ENSG00000187809	1.21493	Tetratricopeptide repeat protein GNN (TPR repeat protein GNN) (Grp94-neighboring nucleotidase) [Source:UniProtKB/Swiss-Prot;Acc:Q6P2S7]	ENSG00000187809
ENSG00000207709	1.21489	hsa-mir-197 [Source:miRBase;Acc:MI0000239]	hsa-mir-197
ENSG00000094804	1.21464	Cell division control protein 6 homolog (CDC6-related protein) (p62(cdc6)) (HsCDC6) (HsCDC18) [Source:UniProtKB/Swiss-Prot;Acc:Q99741]	CDC6
ENSG00000185684	1.21438	EP400 N-terminal-like protein [Source:UniProtKB/Swiss-Prot;Acc:Q6ZTU2]	EP400NL
ENSG00000142444	1.21432	Uncharacterized protein C19orf52 [Source:UniProtKB/Swiss-Prot;Acc:Q9BSF4]	C19orf52
ENSG00000153207	1.21423	AT-hook-containing transcription factor 1 (Embryonic large molecule derived from yolk sac) [Source:UniProtKB/Swiss-Prot;Acc:Q8WYP5]	AHCTF1
ENSG00000142661	1.21383	Myomesin-3 (Myomesin family member 3) [Source:UniProtKB/Swiss-Prot;Acc:Q5VTT5]	MYOM3
ENSG00000008710	1.21381	Polycystin-1 Precursor (Autosomal dominant polycystic kidney disease protein 1) [Source:UniProtKB/Swiss-Prot;Acc:P98161]	PKD1
ENSG00000130772	1.21367	Mediator of RNA polymerase II transcription subunit 18 (Mediator complex subunit 18)(p28b) [Source:UniProtKB/Swiss-Prot;Acc:Q9BUE0]	MED18
ENSG00000102678	1.21348	Glia-activating factor Precursor (GAF) (Fibroblast growth factor 9) (FGF-9) (HBGF-9) [Source:UniProtKB/Swiss-Prot;Acc:P31371]	FGF9
ENSG00000198643	1.21322	Protein FAM3D Precursor [Source:UniProtKB/Swiss-Prot;Acc:Q96BQ1]	FAM3D
ENSG00000070047	1.21279	RING and PHD-finger domain-containing protein KIAA1542 [Source:UniProtKB/Swiss-Prot;Acc:Q9P1Y6]	PHRF1
ENSG00000126231	1.21263	Vitamin K-dependent protein Z Precursor [Source:UniProtKB/Swiss-Prot;Acc:P22891]	PROZ
ENSG00000176998	1.21251		ENSG00000176998
ENSG00000142959	1.21208	Bestrophin-4 (Vitelliform macular dystrophy 2-like protein 2) [Source:UniProtKB/Swiss-Prot;Acc:Q8NFU0]	BEST4
ENSG00000184701	1.21201	Acidic leucine-rich nuclear phosphoprotein 32 family member C (Phosphoprotein 32-related protein 1)(Tumorigenic protein pp32r1) [Source:UniProtKB/Swiss-Prot;Acc:O43423]	ANP32C
ENSG00000170959	1.21199	Doublecortin domain-containing protein 5 [Source:UniProtKB/Swiss-Prot;Acc:Q6ZRR9]	DCDC5
ENSG00000167880	1.21191	Envoplakin (210 kDa paraneoplastic pemphigus antigen) (210 kDa cornified envelope precursor protein) (p210) [Source:UniProtKB/Swiss-Prot;Acc:Q92817]	EVPL
ENSG00000171824	1.21148	Exosome component 10 (Polymyositis/scleroderma autoantigen 2) (Autoantigen PM/Scl 2) (Polymyositis/scleroderma autoantigen 100 kDa) (PM/Scl-100) [Source:UniProtKB/Swiss-Prot;Acc:Q01780]	EXOSC10
ENSG00000167505	1.21134	CDNA FLJ30679 fis, clone FCBBF2000105. [Source:Uniprot/SPTREMBL;Acc:Q96NK6]	FLJ30679
ENSG00000129195	1.21121	Protein FAM64A [Source:UniProtKB/Swiss-Prot;Acc:Q9BSJ6]	FAM64A
ENSG00000104998	1.21083	Interleukin-27 receptor subunit alpha Precursor (IL-27R-alpha) (WSX-1) (Type I T-cell cytokine receptor) (TCCR) (Protein CRL1) [Source:UniProtKB/Swiss-Prot;Acc:Q6UWB1]	IL27RA
ENSG00000206437	1.21019	Lymphotoxin-beta (LT-beta) (Tumor necrosis factor C) (TNF-C) (Tumor necrosis factor ligand superfamily member 3) [Source:UniProtKB/Swiss-Prot;Acc:Q06643]	LTB
ENSG00000188910	1.21017	Gap junction beta-3 protein (Connexin-31) (Cx31) [Source:UniProtKB/Swiss-Prot;Acc:O75712]	GJB3
ENSG00000166840	1.21008	Glycine N-acyltransferase-like protein 1 (EC 2.3.1.13) (Acyl-CoA:glycine N-acyltransferase-like protein 1) [Source:UniProtKB/Swiss-Prot;Acc:Q969I3]	GLYATL1
ENSG00000122691	1.20947	Twist-related protein 1 (H-twist) [Source:UniProtKB/Swiss-Prot;Acc:Q15672]	TWIST1
ENSG00000198366	1.20928	Histone H3.1 (H3/a) (H3/b) (H3/c) (H3/d) (H3/f) (H3/h) (H3/i) (H3/j) (H3/k) (H3/l) [Source:UniProtKB/Swiss-Prot;Acc:P68431]	HIST1H3A
ENSG00000169184	1.20894	Probable tumor suppressor protein MN1 [Source:UniProtKB/Swiss-Prot;Acc:Q10571]	MN1
ENSG00000132781	1.20891	A/G-specific adenine DNA glycosylase (EC 3.2.2.-)(MutY homolog)(hMYH) [Source:UniProtKB/Swiss-Prot;Acc:Q9UIF7]	MUTYH
ENSG00000176876	1.20873	Peroxisomal membrane protein 2 (22 kDa peroxisomal membrane protein) [Source:UniProtKB/Swiss-Prot;Acc:Q9NR77]	PXMP2
ENSG00000102007	1.20863	Proteolipid protein 2 (Intestinal membrane A4 protein)(Differentiation-dependent protein A4) [Source:UniProtKB/Swiss-Prot;Acc:Q04941]	PLP2
ENSG00000134369	1.2083	Neuron navigator 1 (Steerin-1)(Pore membrane and/or filament-interacting-like protein 3)(Unc-53 homolog 1)(unc53H1) [Source:UniProtKB/Swiss-Prot;Acc:Q8NEY1]	NAV1
ENSG00000142632	1.20828	Rho guanine nucleotide exchange factor 19 [Source:UniProtKB/Swiss-Prot;Acc:Q8IW93]	ARHGEF19
ENSG00000204016	1.20765		ENSG00000204016
ENSG00000159184	1.20692	Homeobox protein Hox-B13 [Source:UniProtKB/Swiss-Prot;Acc:Q92826]	HOXB13
ENSG00000185674	1.20658	Lysozyme g-like protein 2 Precursor (EC 3.2.1.-) [Source:UniProtKB/Swiss-Prot;Acc:Q86SG7]	LYG2
ENSG00000084070	1.20559	Stromal membrane-associated protein 2 (Stromal membrane-associated protein 1-like) [Source:UniProtKB/Swiss-Prot;Acc:Q8WU79]	SMAP2
ENSG00000187545	1.20556	PRAME family member 10 [Source:UniProtKB/Swiss-Prot;Acc:O60809]	PRAMEF10
ENSG00000186675	1.20517	Melanoma-associated antigen E2 (MAGE-E2 antigen) (Hepatocellular carcinoma-associated protein 3) [Source:UniProtKB/Swiss-Prot;Acc:Q8TD90]	MAGEE2
ENSG00000188171	0.845946	Zinc finger protein 626 [Source:UniProtKB/Swiss-Prot;Acc:Q68DY1]	ZNF626
ENSG00000104147	0.845572	Opa-interacting protein 5 (Cancer/testis antigen 86)(CT86) [Source:UniProtKB/Swiss-Prot;Acc:O43482]	OIP5
ENSG00000154608	0.845545	Cep170-like protein [Source:UniProtKB/Swiss-Prot;Acc:Q96L14]	CEP170L
ENSG00000143106	0.845385	Proteasome subunit alpha type-5 (EC 3.4.25.1)(Proteasome zeta chain)(Macropain zeta chain)(Multicatalytic endopeptidase complex zeta chain) [Source:UniProtKB/Swiss-Prot;Acc:P28066]	PSMA5
ENSG00000184132	0.84334		ENSG00000184132
ENSG00000100883	0.842923	Signal recognition particle 54 kDa protein (SRP54) [Source:UniProtKB/Swiss-Prot;Acc:P61011]	SRP54
ENSG00000132530	0.842114	XIAP-associated factor 1 (BIRC4-binding protein) [Source:UniProtKB/Swiss-Prot;Acc:Q6GPH4]	XAF1
ENSG00000177275	0.842026	Olfactory receptor 2AJ1 [Source:UniProtKB/Swiss-Prot;Acc:Q8NGZ0]	OR2AJ1
ENSG00000100226	0.841347	GTP-binding protein 1 (G-protein 1) (GP-1) (GP1) [Source:UniProtKB/Swiss-Prot;Acc:O00178]	GTPBP1
ENSG00000188850	0.840475		ENSG00000188850
ENSG00000198305	0.840367	Putative WBSCR19-like protein 4 [Source:UniProtKB/Swiss-Prot;Acc:Q3ZCS2]	LOC100132585
ENSG00000005882	0.840347	[Pyruvate dehydrogenase [lipoamide]] kinase isozyme 2, mitochondrial Precursor (EC 2.7.11.2) (Pyruvate dehydrogenase kinase isoform 2) [Source:UniProtKB/Swiss-Prot;Acc:Q15119]	PDK2
ENSG00000205981	0.840334	Mitochondrial import inner membrane translocase subunit TIM14 (DnaJ homolog subfamily C member 19) [Source:UniProtKB/Swiss-Prot;Acc:Q96DA6]	DNAJC19
ENSG00000136891	0.840145	Testis-expressed sequence 10 protein [Source:UniProtKB/Swiss-Prot;Acc:Q9NXF1]	TEX10
ENSG00000168505	0.840123	Homeobox protein GBX-2 (Gastrulation and brain-specific homeobox protein 2) [Source:UniProtKB/Swiss-Prot;Acc:P52951]	GBX2
ENSG00000197650	0.840077		ENSG00000197650
ENSG00000198799	0.839933	Leucine-rich repeats and immunoglobulin-like domains protein 2 Precursor (LIG-2) [Source:UniProtKB/Swiss-Prot;Acc:O94898]	LRIG2
ENSG00000184207	0.83977	Phosphoglycolate phosphatase (PGPase)(PGP)(EC 3.1.3.18) [Source:UniProtKB/Swiss-Prot;Acc:A6NDG6]	PGP
ENSG00000175161	0.839637	Cell adhesion molecule 2 Precursor (Immunoglobulin superfamily member 4D) (Nectin-like protein 3) [Source:UniProtKB/Swiss-Prot;Acc:Q8N3J6]	CADM2
ENSG00000171634	0.8394	Nucleosome-remodeling factor subunit BPTF (Bromodomain and PHD finger-containing transcription factor) (Fetal Alzheimer antigen) (Fetal Alz-50 clone 1 protein) [Source:UniProtKB/Swiss-Prot;Acc:Q12830]	BPTF
ENSG00000089902	0.839234	REST corepressor 1 (Protein CoREST) [Source:UniProtKB/Swiss-Prot;Acc:Q9UKL0]	RCOR1
ENSG00000159210	0.839211	Vacuolar-sorting protein SNF8 (ELL-associated protein of 30 kDa) [Source:UniProtKB/Swiss-Prot;Acc:Q96H20]	SNF8
ENSG00000125899	0.839177	Putative uncharacterized protein C20orf187 [Source:UniProtKB/Swiss-Prot;Acc:Q9UGB4]	C20orf187
ENSG00000100522	0.839002	Glucosamine 6-phosphate N-acetyltransferase (EC 2.3.1.4) (Phosphoglucosamine transacetylase) (Phosphoglucosamine acetylase) [Source:UniProtKB/Swiss-Prot;Acc:Q96EK6]	GNPNAT1
ENSG00000149970	0.838993	Connector enhancer of kinase suppressor of ras 2 (Connector enhancer of KSR2) (CNK2) [Source:UniProtKB/Swiss-Prot;Acc:Q8WXI2]	CNKSR2
ENSG00000080007	0.838846	Probable ATP-dependent RNA helicase DDX43 (EC 3.6.1.-) (DEAD box protein 43) (DEAD box protein HAGE) (Helical antigen) (Cancer/testis antigen 13) (CT13) [Source:UniProtKB/Swiss-Prot;Acc:Q9NXZ2]	DDX43
ENSG00000075035	0.838612	WSC domain-containing protein 2 [Source:UniProtKB/Swiss-Prot;Acc:Q2TBF2]	WSCD2
ENSG00000145700	0.838605	Ankyrin repeat domain-containing protein 31 [Source:UniProtKB/Swiss-Prot;Acc:Q8N7Z5]	ANKRD31
ENSG00000172164	0.83857	Beta-1-syntrophin (59 kDa dystrophin-associated protein A1 basic component 1)(DAPA1B)(Tax interaction protein 43)(TIP-43)(Syntrophin-2)(BSYN2) [Source:UniProtKB/Swiss-Prot;Acc:Q13884]	SNTB1
ENSG00000115896	0.838448	Inactive phospholipase C-like protein 1 (PLC-L1) (Phospholipase C-deleted in lung carcinoma) (Phospholipase C-related but catalytically inactive protein) (PRIP) [Source:UniProtKB/Swiss-Prot;Acc:Q15111]	PLCL1
ENSG00000167360	0.838399	Olfactory receptor 51Q1 [Source:UniProtKB/Swiss-Prot;Acc:Q8NH59]	OR51Q1
ENSG00000198146	0.838257	Zinc finger protein 770 [Source:UniProtKB/Swiss-Prot;Acc:Q6IQ21]	ZNF770
ENSG00000129595	0.838219	Band 4.1-like protein 4A (Protein NBL4) [Source:UniProtKB/Swiss-Prot;Acc:Q9HCS5]	EPB41L4A
ENSG00000180919	0.838057	Olfactory receptor 56B4 [Source:UniProtKB/Swiss-Prot;Acc:Q8NH76]	OR56B4
ENSG00000206225	0.837945	HLA class II histocompatibility antigen, DP alpha chain Precursor (HLA-SB alpha chain) (MHC class II DP3-alpha) (DP(W3)) (DP(W4)) [Source:UniProtKB/Swiss-Prot;Acc:P20036]	ENSG00000206225
ENSG00000152413	0.837746	Homer protein homolog 1 [Source:UniProtKB/Swiss-Prot;Acc:Q86YM7]	HOMER1
ENSG00000198726	0.837557		ENSG00000198726
ENSG00000187141	0.837547		ENSG00000187141
ENSG00000135917	0.837521	Thiamine transporter 2 (ThTr-2) (ThTr2) (Solute carrier family 19 member 3) [Source:UniProtKB/Swiss-Prot;Acc:Q9BZV2]	SLC19A3
ENSG00000204347	0.837489	BTB/POZ and BACK domain-containing protein LOC388419 Precursor [Source:UniProtKB/Swiss-Prot;Acc:A6NE02]	BTBD17
ENSG00000163792	0.83743	Transcription factor 23 [Source:UniProtKB/Swiss-Prot;Acc:Q7RTU1]	TCF23
ENSG00000150667	0.837274	Fibrous sheath-interacting protein 1 [Source:UniProtKB/Swiss-Prot;Acc:Q8NA03]	FSIP1
ENSG00000160296	0.837176	Sialic acid-binding Ig-like lectin 12 Precursor (Siglec-12) (Sialic acid-binding Ig-like lectin-like 1) (Siglec-L1) [Source:UniProtKB/Swiss-Prot;Acc:Q96PQ1]	SIGLEC12
ENSG00000183940	0.837102		ENSG00000183940
ENSG00000160124	0.837035	Coiled-coil domain-containing protein 58 [Source:UniProtKB/Swiss-Prot;Acc:Q4VC31]	CCDC58
ENSG00000114520	0.836992	Sorting nexin-4 [Source:UniProtKB/Swiss-Prot;Acc:O95219]	SNX4
ENSG00000196659	0.836986		ENSG00000196659
ENSG00000104371	0.836969	Dickkopf-related protein 4 Precursor (Dickkopf-4)(Dkk-4)(hDkk-4) [Contains Dickkopf-related protein 4 short form] [Source:UniProtKB/Swiss-Prot;Acc:Q9UBT3]	DKK4
ENSG00000204804	0.836755		FAM27D1
ENSG00000181827	0.836739	Regulatory factor X domain-containing protein 2 [Source:UniProtKB/Swiss-Prot;Acc:Q2KHR2]	RFXDC2
ENSG00000136379	0.836734	Abhydrolase domain-containing protein FAM108C1 (EC 3.-.-.-) [Source:UniProtKB/Swiss-Prot;Acc:Q6PCB6]	FAM108C1
ENSG00000110888	0.836716	Caprin-2 (Cytoplasmic activation/proliferation-associated protein 2) (C1q domain-containing protein 1) (EEG-1) (Gastric cancer multidrug resistance-associated protein) [Source:UniProtKB/Swiss-Prot;Acc:Q6IMN6]	CAPRIN2
ENSG00000206374	0.836703		ENSG00000206374
ENSG00000176692	0.83668	Forkhead box protein C2 (Forkhead-related protein FKHL14)(Transcription factor FKH-14)(Mesenchyme fork head protein 1)(MFH-1 protein) [Source:UniProtKB/Swiss-Prot;Acc:Q99958]	FOXC2
ENSG00000177512	0.836486	CDNA FLJ31887 fis, clone NT2RP7003050. [Source:Uniprot/SPTREMBL;Acc:Q96MU4]	FLJ31887
ENSG00000139718	0.83645	Histone-lysine N-methyltransferase SETD1B (EC 2.1.1.43) (SET domain-containing protein 1B) (hSET1B) (Lysine N-methyltransferase 2G) [Source:UniProtKB/Swiss-Prot;Acc:Q9UPS6]	SETD1B
ENSG00000132429	0.836441	Popeye domain-containing protein 3 (Popeye protein 3) [Source:UniProtKB/Swiss-Prot;Acc:Q9HBV1]	POPDC3
ENSG00000144381	0.836361	60 kDa heat shock protein, mitochondrial (Heat shock protein 60) (HSP-60) (Hsp60) (60 kDa chaperonin) (Chaperonin 60) (CPN60) (Mitochondrial matrix protein P1) [Source:UniProtKB/Swiss-Prot;Acc:P10809]	HSPD1
ENSG00000166145	0.836353	Kunitz-type protease inhibitor 1 Precursor (Hepatocyte growth factor activator inhibitor type 1)(HAI-1) [Source:UniProtKB/Swiss-Prot;Acc:O43278]	SPINT1
ENSG00000185010	0.83612	Coagulation factor VIII Precursor (Procoagulant component)(Antihemophilic factor)(AHF) [Contains Factor VIIIa heavy chain, 200 kDa isoform;Factor VIIIa heavy chain, 92 kDa isoform;Factor VIII B chain;Factor VIIIa light chain] [Source:UniProtKB/Swiss-Prot;Acc:P00451]	F8
ENSG00000204694	0.836079	Olfactory receptor 11A1 (Olfactory receptor OR6-30)(Hs6M1-18) [Source:UniProtKB/Swiss-Prot;Acc:Q9GZK7]	OR11A1
ENSG00000171201	0.835987	Submaxillary gland androgen-regulated protein 3B Precursor (Proline-rich protein 3) (Proline-rich peptide P-B)[Peptide P-A][Peptide D1A] [Source:UniProtKB/Swiss-Prot;Acc:P02814]	SMR3B
ENSG00000189348	0.835986	Putative protein FAM90A-like [Source:UniProtKB/Swiss-Prot;Acc:A6NNH2]	LOC646508
ENSG00000156017	0.835972	UPF0586 protein C9orf41 [Source:UniProtKB/Swiss-Prot;Acc:Q8N4J0]	C9orf41
ENSG00000146067	0.835908	Uncharacterized protein KIAA1931 [Source:UniProtKB/Swiss-Prot;Acc:Q96PV7]	KIAA1931
ENSG00000198637	0.835752	60S ribosomal protein L41 (HG12) [Source:UniProtKB/Swiss-Prot;Acc:P62945]	RPL41
ENSG00000109205	0.835531	Odontogenic ameloblast-associated protein Precursor (Apin) [Source:UniProtKB/Swiss-Prot;Acc:A1E959]	ODAM
ENSG00000165417	0.835455	Transcription initiation factor IIA subunit 1 (General transcription factor IIA subunit 1)(TFIIA-42)(TFIIAL) [Contains Transcription initiation factor IIA alpha chain(TFIIA p35 subunit);Transcription initiation factor IIA beta chain(TFIIA p19 subunit)] [Source:UniProtKB/Swiss-Prot;Acc:P52655]	GTF2A1
ENSG00000197208	0.835339	Solute carrier family 22 member 4 (Organic cation/carnitine transporter 1)(Ergothioneine transporter)(ET transporter) [Source:UniProtKB/Swiss-Prot;Acc:Q9H015]	SLC22A4
ENSG00000064313	0.835227	Transcription initiation factor TFIID subunit 2 (Transcription initiation factor TFIID 150 kDa subunit) (TBP-associated factor 150 kDa) (TAFII-150) (TAFII150) [Source:UniProtKB/Swiss-Prot;Acc:Q6P1X5]	TAF2
ENSG00000148498	0.83473	Partitioning-defective 3 homolog (PARD-3) (PAR-3) (Atypical PKC isotype-specific-interacting protein) (ASIP) (CTCL tumor antigen se2-5) (PAR3-alpha) [Source:UniProtKB/Swiss-Prot;Acc:Q8TEW0]	PARD3
ENSG00000181918	0.834725	CDNA FLJ37013 fis, clone BRACE2010171. [Source:Uniprot/SPTREMBL;Acc:Q8N9J9]	FLJ37013
ENSG00000110917	0.834649	Malectin	MLEC
ENSG00000142961	0.834504	Mps one binder kinase activator-like 2C (Mob1 homolog 2C) (Protein Mob3C) [Source:UniProtKB/Swiss-Prot;Acc:Q70IA8]	MOBKL2C
ENSG00000150787	0.834419	6-pyruvoyl tetrahydrobiopterin synthase (EC 4.2.3.12) (PTP synthase) (PTPS) [Source:UniProtKB/Swiss-Prot;Acc:Q03393]	PTS
ENSG00000163535	0.834413	Shugoshin-like 2 (Tripin) [Source:UniProtKB/Swiss-Prot;Acc:Q562F6]	SGOL2
ENSG00000119333	0.834233	WD repeat-containing protein 34 [Source:UniProtKB/Swiss-Prot;Acc:Q96EX3]	WDR34
ENSG00000170921	0.834216	Protein TANC2 (Tetratricopeptide repeat, ankyrin repeat and coiled-coil domain-containing protein 2) [Source:UniProtKB/Swiss-Prot;Acc:Q9HCD6]	TANC2
ENSG00000139187	0.834119	Killer cell lectin-like receptor subfamily G member 1 (Mast cell function-associated antigen) (MAFA-like receptor) (ITIM-containing receptor MAFA-L) [Source:UniProtKB/Swiss-Prot;Acc:Q96E93]	KLRG1
ENSG00000173914	0.834064	RNA-binding protein 4B (RNA-binding motif protein 4B) (RNA-binding protein 30) (RNA-binding motif protein 30) [Source:UniProtKB/Swiss-Prot;Acc:Q9BQ04]	RBM4B
ENSG00000022567	0.833964	solute carrier family 45, member 4 [Source:RefSeq peptide;Acc:NP_001073900]	SLC45A4
ENSG00000168811	0.833955	Interleukin-12 subunit alpha (IL-12A) (IL-12 subunit p35) (Cytotoxic lymphocyte maturation factor 35 kDa subunit) (CLMF p35) (NK cell stimulatory factor chain 1) (NKSF1) [Source:UniProtKB/Swiss-Prot;Acc:P29459]	IL12A
ENSG00000168004	0.833949	HRAS-like suppressor 5 (H-rev107-like protein 5) [Source:UniProtKB/Swiss-Prot;Acc:Q96KN8]	HRASLS5
ENSG00000113356	0.833876	DNA-directed RNA polymerase III subunit RPC7 (RNA polymerase III subunit C7) (DNA-directed RNA polymerase III subunit G) (DNA-directed RNA polymerase III 32 kDa polypeptide) (RPC32) [Source:UniProtKB/Swiss-Prot;Acc:O15318]	POLR3G
ENSG00000138385	0.833847	Lupus La protein (Sjoegren syndrome type B antigen) (SS-B) (La ribonucleoprotein) (La autoantigen) [Source:UniProtKB/Swiss-Prot;Acc:P05455]	SSB
ENSG00000135763	0.833828	Uncharacterized protein KIAA0133 [Source:UniProtKB/Swiss-Prot;Acc:Q14146]	KIAA0133
ENSG00000060339	0.833814	Cell division cycle and apoptosis regulator protein 1 (Cell cycle and apoptosis regulatory protein 1) (CARP-1) (Death inducer with SAP domain) [Source:UniProtKB/Swiss-Prot;Acc:Q8IX12]	CCAR1
ENSG00000124688	0.833776	MAD2L1-binding protein (Caught by MAD2 protein) [Source:UniProtKB/Swiss-Prot;Acc:Q15013]	MAD2L1BP
ENSG00000205085	0.833764	Protein FAM71F2 (Protein FAM137B) [Source:UniProtKB/Swiss-Prot;Acc:Q6NXP2]	FAM71F2
ENSG00000205021	0.833759	C-C motif chemokine 3-like 1 (Small-inducible cytokine A3-like 1) (Tonsillar lymphocyte LD78 beta protein) (LD78-beta(1-70)) (G0/G1 switch regulatory protein 19-2) (G0S19-2 protein) [Source:UniProtKB/Swiss-Prot;Acc:P16619]	CCL3L3
ENSG00000143772	0.833691	Inositol-trisphosphate 3-kinase B (EC 2.7.1.127) (Inositol 1,4,5-trisphosphate 3-kinase B) (IP3 3-kinase B) (IP3K-B) (IP3K B) [Source:UniProtKB/Swiss-Prot;Acc:P27987]	ITPKB
ENSG00000206385	0.833655	Mediator of DNA damage checkpoint protein 1 (Nuclear factor with BRCT domains 1) [Source:UniProtKB/Swiss-Prot;Acc:Q14676]	NFBD1
ENSG00000171944	0.83356	Olfactory receptor 52A5 (Olfactory receptor OR11-33) (Odorant receptor HOR3'beta5) [Source:UniProtKB/Swiss-Prot;Acc:Q9H2C5]	OR52A5
ENSG00000149212	0.833537	Sestrin-3 [Source:UniProtKB/Swiss-Prot;Acc:P58005]	SESN3
ENSG00000185412	0.833517	CDNA FLJ33157 fis, clone UTERU2000393. [Source:Uniprot/SPTREMBL;Acc:Q96LW6]	FLJ33157
ENSG00000205277	0.833484	Mucin-12 Precursor (MUC-12)(Mucin-11)(MUC-11) [Source:UniProtKB/Swiss-Prot;Acc:Q9UKN1]	MUC12
ENSG00000179698	0.833425	WD repeat-containing protein KIAA1875 [Source:UniProtKB/Swiss-Prot;Acc:A6NE52]	KIAA1875
ENSG00000120279	0.833336	Myc target protein 1 (Myc target in myeloid cells protein 1) [Source:UniProtKB/Swiss-Prot;Acc:Q8N699]	MYCT1
ENSG00000166933	0.833324		ENSG00000166933
ENSG00000130724	0.833249	Charged multivesicular body protein 2a (Chromatin-modifying protein 2a)(CHMP2a)(Vacuolar protein-sorting-associated protein 2-1)(Vps2-1)(hVps2-1)(Putative breast adenocarcinoma marker BC-2) [Source:UniProtKB/Swiss-Prot;Acc:O43633]	CHMP2A
ENSG00000184732	0.833246		ENSG00000184732
ENSG00000141030	0.833103	COP9 signalosome complex subunit 3 (Signalosome subunit 3)(SGN3)(JAB1-containing signalosome subunit 3) [Source:UniProtKB/Swiss-Prot;Acc:Q9UNS2]	COPS3
ENSG00000155903	0.833037	Ras GTPase-activating protein 2 (GAP1m) [Source:UniProtKB/Swiss-Prot;Acc:Q15283]	RASA2
ENSG00000106789	0.833003	Coronin-2A (WD repeat-containing protein 2) (IR10) [Source:UniProtKB/Swiss-Prot;Acc:Q92828]	CORO2A
ENSG00000183862	0.832573	Cyclic nucleotide-gated olfactory channel (Cyclic nucleotide-gated cation channel 2)(CNG channel alpha-2)(CNG-2)(CNG2) [Source:UniProtKB/Swiss-Prot;Acc:Q16280]	CNGA2
ENSG00000165762	0.832563	Olfactory receptor 4K2 (Olfactory receptor OR14-15) [Source:UniProtKB/Swiss-Prot;Acc:Q8NGD2]	OR4K2
ENSG00000167633	0.832503	Killer cell immunoglobulin-like receptor 3DL1 (MHC class I NK cell receptor) (Natural killer-associated transcript 3) (NKAT-3) (p70 natural killer cell receptor clones CL-2/CL-11) [Source:UniProtKB/Swiss-Prot;Acc:P43629]	KIR3DL1
ENSG00000182346	0.832494	D-amino acid oxidase activator (Protein G72) [Source:UniProtKB/Swiss-Prot;Acc:P59103]	DAOA
ENSG00000108798	0.832445	ABI gene family member 3 (New molecule including SH3) (Nesh) [Source:UniProtKB/Swiss-Prot;Acc:Q9P2A4]	ABI3
ENSG00000184260	0.832444	Histone H2A type 2-C (H2A-GL101) (H2A/q) [Source:UniProtKB/Swiss-Prot;Acc:Q16777]	HIST2H2AC
ENSG00000115268	0.832352	40S ribosomal protein S15 (RIG protein) [Source:UniProtKB/Swiss-Prot;Acc:P62841]	RPS15
ENSG00000183539	0.832348		ENSG00000183539
ENSG00000137731	0.832229	Sodium/potassium-transporting ATPase gamma chain (Sodium pump gamma chain) (Na(+)/K(+) ATPase subunit gamma) (FXYD domain-containing ion transport regulator 2) [Source:UniProtKB/Swiss-Prot;Acc:P54710]	FXYD2
ENSG00000108018	0.83209	VPS10 domain-containing receptor SorCS1 Precursor (hSorCS) [Source:UniProtKB/Swiss-Prot;Acc:Q8WY21]	SORCS1
ENSG00000043143	0.831988	Protein Jade-2 (PHD finger protein 15) [Source:UniProtKB/Swiss-Prot;Acc:Q9NQC1]	PHF15
ENSG00000145414	0.831972	H/ACA ribonucleoprotein complex non-core subunit NAF1 (hNAF1) [Source:UniProtKB/Swiss-Prot;Acc:Q96HR8]	NAF1
ENSG00000167461	0.831924	Ras-related protein Rab-8A (Oncogene c-mel) [Source:UniProtKB/Swiss-Prot;Acc:P61006]	RAB8A
ENSG00000168329	0.83187	CX3C chemokine receptor 1 (C-X3-C CKR-1) (CX3CR1) (Fractalkine receptor) (G-protein coupled receptor 13) (V28) (Beta chemokine receptor-like 1) (CMK-BRL-1) [Source:UniProtKB/Swiss-Prot;Acc:P49238]	CX3CR1
ENSG00000128045	0.831834	Ras-like protein family member 11B [Source:UniProtKB/Swiss-Prot;Acc:Q9BPW5]	RASL11B
ENSG00000163295	0.831823	Intestinal alkaline phosphatase Precursor (EC 3.1.3.1) (IAP) [Source:UniProtKB/Swiss-Prot;Acc:P09923]	ALPI
ENSG00000135180	0.831807	Uroplakin-3B Precursor (Uroplakin IIIb)(UPIIIb)(p35) [Source:UniProtKB/Swiss-Prot;Acc:Q9BT76]	UPK3B
ENSG00000162804	0.831806	Sushi, nidogen and EGF-like domain-containing protein 1 Precursor (Insulin-responsive sequence DNA-binding protein 1) (IRE-BP1) [Source:UniProtKB/Swiss-Prot;Acc:Q8TER0]	SNED1
ENSG00000138604	0.831727	D-glucuronyl C5-epimerase (EC 5.1.3.-) (Heparin/heparan sulfate:glucuronic acid C5-epimerase) [Source:UniProtKB/Swiss-Prot;Acc:O94923]	GLCE
ENSG00000179630	0.831706	UPF0124 protein C13orf31 [Source:UniProtKB/Swiss-Prot;Acc:Q8IV20]	C13orf31
ENSG00000156795	0.831641	Uncharacterized protein C8orf32 [Source:UniProtKB/Swiss-Prot;Acc:Q96HA8]	C8orf32
ENSG00000186543	0.831587	cDNA FLJ41343 fis, clone BRAWH2001973 [Source:UniProtKB/TrEMBL;Acc:Q6ZWC0]	FLJ41343
ENSG00000083223	0.831577	Zinc finger CCHC domain-containing protein 6 [Source:UniProtKB/Swiss-Prot;Acc:Q5VYS8]	ZCCHC6
ENSG00000008086	0.831533	Cyclin-dependent kinase-like 5 (EC 2.7.11.22) (Serine/threonine-protein kinase 9) [Source:UniProtKB/Swiss-Prot;Acc:O76039]	CDKL5
ENSG00000176227	0.831408		ENSG00000176227
ENSG00000177212	0.831313	Olfactory receptor 2T33 (Olfactory receptor OR1-56) [Source:UniProtKB/Swiss-Prot;Acc:Q8NG76]	OR2T33
ENSG00000138696	0.831256	Bone morphogenetic protein receptor type-1B Precursor (EC 2.7.11.30) (CDw293 antigen) [Source:UniProtKB/Swiss-Prot;Acc:O00238]	BMPR1B
ENSG00000089048	0.831076	ESF1 homolog (ABT1-associated protein) [Source:UniProtKB/Swiss-Prot;Acc:Q9H501]	ESF1
ENSG00000138182	0.831049	M-phase phosphoprotein 1 (MPP1) (Kinesin-related motor interacting with PIN1) (Cancer/testis antigen 90) (CT90) [Source:UniProtKB/Swiss-Prot;Acc:Q96Q89]	MPHOSPH1
ENSG00000175121	0.831041	WAP four-disulfide core domain protein 5 Precursor (Putative protease inhibitor WAP1)(p53-responsive gene 5 protein) [Source:UniProtKB/Swiss-Prot;Acc:Q8TCV5]	WFDC5
ENSG00000123989	0.83099	Chondroitin sulfate synthase 2 (EC 2.4.1.175) (Glucuronosyl-N-acetylgalactosaminyl-proteoglycan 4-beta-N-acetylgalactosaminyltransferase II) (N-acetylgalactosaminyl-proteoglycan 3-beta-glucuronosyltransferase II) [Source:UniProtKB/Swiss-Prot;Acc:Q8IZ52]	CHPF
ENSG00000117118	0.830878	Succinate dehydrogenase [ubiquinone] iron-sulfur subunit, mitochondrial Precursor (EC 1.3.5.1) (Iron-sulfur subunit of complex II) (Ip) [Source:UniProtKB/Swiss-Prot;Acc:P21912]	SDHB
ENSG00000183578	0.830865	tumor necrosis factor, alpha-induced protein 8-like 3 [Source:RefSeq_peptide;Acc:NP_997264]	TNFAIP8L3
ENSG00000196589	0.830708	Methyl-CpG-binding domain protein 3-like 2 (MBD3-like 2) [Source:UniProtKB/Swiss-Prot;Acc:Q8NHZ7]	LOC729458
ENSG00000171199	0.830566	proline rich, lacrimal 1 [Source:RefSeq_peptide;Acc:NP_067048]	PROL1
ENSG00000186501	0.830481	Transmembrane protein C1orf160 [Source:UniProtKB/Swiss-Prot;Acc:Q9H0R3]	C1orf160
ENSG00000047579	0.830454	Dysbindin (Dystrobrevin-binding protein 1)(Hermansky-Pudlak syndrome 7 protein homolog)(Hps7-like protein) [Source:UniProtKB/Swiss-Prot;Acc:Q96EV8]	DTNBP1
ENSG00000117400	0.830345	Thrombopoietin receptor Precursor (TPO-R) (Myeloproliferative leukemia protein) (C-mpl) (CD110 antigen) [Source:UniProtKB/Swiss-Prot;Acc:P40238]	MPL
ENSG00000188452	0.83027	Ceramide kinase-like protein [Source:UniProtKB/Swiss-Prot;Acc:Q49MI3]	CERKL
ENSG00000198478	0.830268	SH3 domain-binding glutamic acid-rich-like protein 2 (Fovea-associated SH3 domain-binding protein) [Source:UniProtKB/Swiss-Prot;Acc:Q9UJC5]	SH3BGRL2
ENSG00000115194	0.830183	Zinc transporter 3 (ZnT-3)(Solute carrier family 30 member 3) [Source:UniProtKB/Swiss-Prot;Acc:Q99726]	SLC30A3
ENSG00000189350	0.830094	Uncharacterized protein FLJ43249 [Source:UniProtKB/Swiss-Prot;Acc:Q6ZUX3]	FAM179A
ENSG00000188743	0.83003		ENSG00000188743
ENSG00000160075	0.8297	RNA polymerase II subunit A C-terminal domain phosphatase SSU72 (EC 3.1.3.16) (CTD phosphatase SSU72) [Source:UniProtKB/Swiss-Prot;Acc:Q9NP77]	SSU72
ENSG00000181457	0.829668	Olfactory receptor 10G4 (Olfactory receptor OR11-278) [Source:UniProtKB/Swiss-Prot;Acc:Q8NGN3]	OR10G4
ENSG00000175697	0.829613	Probable G-protein coupled receptor 156 (GABAB-related G-protein coupled receptor) (G-protein coupled receptor PGR28) [Source:UniProtKB/Swiss-Prot;Acc:Q8NFN8]	GPR156
ENSG00000112877	0.829514	Centrosomal protein of 72 kDa (Cep72) [Source:UniProtKB/Swiss-Prot;Acc:Q9P209]	CEP72
ENSG00000197887	0.829402	Olfactory receptor 1S2 [Source:UniProtKB/Swiss-Prot;Acc:Q8NGQ3]	OR1S2
ENSG00000170296	0.829385	Gamma-aminobutyric acid receptor-associated protein (GABA(A) receptor-associated protein) (MM46) [Source:UniProtKB/Swiss-Prot;Acc:O95166]	GABARAP
ENSG00000095917	0.82936	Tryptase delta Precursor (EC 3.4.21.59) (Delta-tryptase) (Mast cell mMCP-7-like) (Tryptase-3) (HmMCP-3-like tryptase III) [Source:UniProtKB/Swiss-Prot;Acc:Q9BZJ3]	TPSD1
ENSG00000135116	0.829347	Activator of apoptosis harakiri (Neuronal death protein DP5) (BH3-interacting domain-containing protein 3) [Source:UniProtKB/Swiss-Prot;Acc:O00198]	HRK
ENSG00000203932	0.82933		ENSG00000203932
ENSG00000104129	0.829277	DnaJ homolog subfamily C member 17 [Source:UniProtKB/Swiss-Prot;Acc:Q9NVM6]	DNAJC17
ENSG00000161381	0.829192	Plexin domain-containing protein 1 Precursor (Tumor endothelial marker 7) (Tumor endothelial marker 3) [Source:UniProtKB/Swiss-Prot;Acc:Q8IUK5]	PLXDC1
ENSG00000092208	0.82919	Survival of motor neuron protein-interacting protein 1 (SMN-interacting protein 1) (Component of gems 2) (Gemin-2) [Source:UniProtKB/Swiss-Prot;Acc:O14893]	SIP1
ENSG00000103855	0.829175	CD276 antigen Precursor (Costimulatory molecule) (B7 homolog 3) (B7-H3) (4Ig-B7-H3) (CD276 antigen) [Source:UniProtKB/Swiss-Prot;Acc:Q5ZPR3]	CD276
ENSG00000065609	0.829051	Clathrin coat assembly protein AP180 (Clathrin coat-associated protein AP180) (91 kDa synaptosomal-associated protein) [Source:UniProtKB/Swiss-Prot;Acc:O60641]	SNAP91
ENSG00000162887	0.828971		LOC731364
ENSG00000158525	0.828957	Carboxypeptidase A5 Precursor (EC 3.4.17.1) [Source:UniProtKB/Swiss-Prot;Acc:Q8WXQ8]	CPA5
ENSG00000173706	0.828918	Protein HEG homolog 1 Precursor [Source:UniProtKB/Swiss-Prot;Acc:Q9ULI3]	HEG1
ENSG00000166432	0.828829	Zinc finger matrin-type protein 1 [Source:UniProtKB/Swiss-Prot;Acc:Q5H9K5]	ZMAT1
ENSG00000205926	0.828818		ENSG00000205926
ENSG00000163319	0.828767	28S ribosomal protein S18c, mitochondrial Precursor (MRP-S18-c) (Mrps18c) (MRP-S18-1) [Source:UniProtKB/Swiss-Prot;Acc:Q9Y3D5]	MRPS18C
ENSG00000161149	0.828687	Tubulin, alpha pseudogene [Source:UniProtKB/TrEMBL;Acc:Q96G36]	AC002472.8
ENSG00000162433	0.828665	Adenylate kinase isoenzyme 4, mitochondrial (EC 2.7.4.3)(Adenylate kinase 3-like)(ATP-AMP transphosphorylase) [Source:UniProtKB/Swiss-Prot;Acc:P27144]	AK3L1
ENSG00000122304	0.82862	Protamine-2 (Sperm protamine-P2) (Sperm histone P2)[Basic nuclear protein HPI1][Basic nuclear protein HPI2][Basic nuclear protein HPS1] [Source:UniProtKB/Swiss-Prot;Acc:P04554]	PRM2
ENSG00000198266	0.828536		ENSG00000198266
ENSG00000169760	0.828439	Neuroligin-1 Precursor [Source:UniProtKB/Swiss-Prot;Acc:Q8N2Q7]	NLGN1
ENSG00000183695	0.828373	Mas-related G-protein coupled receptor member X2 [Source:UniProtKB/Swiss-Prot;Acc:Q96LB1]	MRGPRX2
ENSG00000186649	0.828286		ENSG00000186649
ENSG00000130598	0.828232	Troponin I, fast skeletal muscle (Troponin I, fast-twitch isoform) [Source:UniProtKB/Swiss-Prot;Acc:P48788]	TNNI2
ENSG00000198542	0.828222	Integrin beta-like protein 1 Precursor (Ten integrin EGF-like repeat domain-containing protein) (Osteoblast-specific cysteine-rich protein) [Source:UniProtKB/Swiss-Prot;Acc:O95965]	ITGBL1
ENSG00000107290	0.828182	Probable helicase senataxin (EC 3.6.1.-) (SEN1 homolog) (Amyotrophic lateral sclerosis 4 protein) [Source:UniProtKB/Swiss-Prot;Acc:Q7Z333]	SETX
ENSG00000145375	0.828181	Spermatogenesis-associated protein 5 (Spermatogenesis-associated factor protein)(ATPase family protein 2 homolog) [Source:UniProtKB/Swiss-Prot;Acc:Q8NB90]	SPATA5
ENSG00000197928	0.8281	Zinc finger protein 677 [Source:UniProtKB/Swiss-Prot;Acc:Q86XU0]	ZNF677
ENSG00000206482	0.828047	Protein ZNF452. [Source:Uniprot/SWISSPROT;Acc:Q6R2W3]	ZNF452
ENSG00000172466	0.828034	Zinc finger protein 24 (Zinc finger protein 191) (Zinc finger protein KOX17) (Retinoic acid suppression protein A) (RSG-A) (Zinc finger and SCAN domain-containing protein 3) [Source:UniProtKB/Swiss-Prot;Acc:P17028]	ZNF24
ENSG00000168754	0.827952	Uncharacterized protein HSPC234 [Source:UniProtKB/Swiss-Prot;Acc:Q8IXR5]	FAM178B
ENSG00000153037	0.827803	Signal recognition particle 19 kDa protein (SRP19) [Source:UniProtKB/Swiss-Prot;Acc:P09132]	SRP19
ENSG00000108278	0.827586	Zinc finger HIT domain-containing protein 3 (Thyroid receptor-interacting protein 3) (TRIP-3) (Thyroid hormone receptor interactor 3) (HNF-4a coactivator) [Source:UniProtKB/Swiss-Prot;Acc:Q15649]	ZNHIT3
ENSG00000132382	0.827585	Myb-binding protein 1A [Source:UniProtKB/Swiss-Prot;Acc:Q9BQG0]	MYBBP1A
ENSG00000129991	0.82749	Troponin I, cardiac muscle (Cardiac troponin I) [Source:UniProtKB/Swiss-Prot;Acc:P19429]	TNNI3
ENSG00000043822	0.827324	Phosphatidylinositol 4-kinase type 2-alpha (EC 2.7.1.67)(Phosphatidylinositol 4-kinase type II-alpha) [Source:UniProtKB/Swiss-Prot;Acc:Q9BTU6]	PI4K2A
ENSG00000180393	0.827308	Uncharacterized protein C15orf5. [Source:Uniprot/SWISSPROT;Acc:Q9H2U6]	C15orf5
ENSG00000173409	0.827226	Protein ARV1 (hARV1) [Source:UniProtKB/Swiss-Prot;Acc:Q9H2C2]	ARV1
ENSG00000197746	0.827218	Proactivator polypeptide (Protein A) (Sphingolipid activator protein 1) (SAP-1)[Saposin-A][Saposin-B-Val][Saposin-B] [Source:UniProtKB/Swiss-Prot;Acc:P07602]	PSAP
ENSG00000166170	0.827116	BAG family molecular chaperone regulator 5 (BAG-5) (Bcl-2-associated athanogene 5) [Source:UniProtKB/Swiss-Prot;Acc:Q9UL15]	BAG5
ENSG00000132274	0.827085	Tripartite motif-containing protein 22 (RING finger protein 94) (50 kDa-stimulated trans-acting factor) (Staf-50) [Source:UniProtKB/Swiss-Prot;Acc:Q8IYM9]	TRIM22
ENSG00000119314	0.827069	Regulator of differentiation 1 (Rod1) [Source:UniProtKB/Swiss-Prot;Acc:O95758]	ROD1
ENSG00000197148	0.826921		ENSG00000197148
ENSG00000184956	0.826896	Mucin-6 Precursor (MUC-6) (Gastric mucin-6) [Source:UniProtKB/Swiss-Prot;Acc:Q6W4X9]	MUC6
ENSG00000196072	0.826888	Biogenesis of lysosome-related organelles complex 1 subunit 2 (BLOC subunit 2) (Centrosome-associated protein) [Source:UniProtKB/Swiss-Prot;Acc:Q6QNY1]	BLOC1S2
ENSG00000181211	0.826883	cDNA FLJ35943 fis, clone TESTI2011750 [Source:UniProtKB/TrEMBL;Acc:Q8NA17]	FLJ35943
ENSG00000176938	0.826749	BC62940_1 Fragment [Source:UniProtKB/TrEMBL;Acc:O60411]	ENSG00000165650
ENSG00000204914	0.82668	Putative uncharacterized protein FLJ40296/LOC729233/LOC729240/LOC729246/LOC729250 [Source:UniProtKB/Swiss-Prot;Acc:Q8N7V5]	ENSG00000204914
ENSG00000182136	0.826564	CDNA FLJ30820 fis, clone FEBRA2001591 (CDNA FLJ30672 fis, clone FCBBF1000691). [Source:Uniprot/SPTREMBL;Acc:Q969H1]	FLJ30820
ENSG00000130244	0.826531	Protein FAM98C [Source:UniProtKB/Swiss-Prot;Acc:Q17RN3]	FAM98C
ENSG00000114902	0.826312	Signal peptidase complex subunit 1 (EC 3.4.-.-) (Microsomal signal peptidase 12 kDa subunit) (SPase 12 kDa subunit) [Source:UniProtKB/Swiss-Prot;Acc:Q9Y6A9]	SPCS1
ENSG00000184650	0.826261	Outer dense fiber protein 4 (Outer dense fiber of sperm tails protein 4) (Testis-specific protein oppo 1) (hOPPO1) [Source:UniProtKB/Swiss-Prot;Acc:Q2M2E3]	ODF4
ENSG00000128602	0.826255	Smoothened homolog Precursor (SMO) (Gx protein) [Source:UniProtKB/Swiss-Prot;Acc:Q99835]	SMO
ENSG00000184524	0.826121	Cell cycle exit and neuronal differentiation protein 1 (BM88 antigen) [Source:UniProtKB/Swiss-Prot;Acc:Q8N111]	CEND1
ENSG00000153956	0.826004	Voltage-dependent calcium channel subunit alpha-2/delta-1 (Voltage-gated calcium channel subunit alpha-2/delta-1)[Voltage-dependent calcium channel subunit alpha-2-1] [Source:UniProtKB/Swiss-Prot;Acc:P54289]	CACNA2D1
ENSG00000079482	0.825956	Oligophrenin 1 [Source:UniProtKB/Swiss-Prot;Acc:O60890]	OPHN1
ENSG00000101336	0.825956	Tyrosine-protein kinase HCK (EC 2.7.10.2)(Hemopoietic cell kinase)(p59-HCK/p60-HCK) [Source:UniProtKB/Swiss-Prot;Acc:P08631]	HCK
ENSG00000204466	0.825949	Diacylglycerol kinase kappa (DAG kinase kappa)(EC 2.7.1.107)(Diglyceride kinase kappa)(DGK-kappa)(142 kDa diacylglycerol kinase) [Source:UniProtKB/Swiss-Prot;Acc:Q5KSL6]	DGKK
ENSG00000105229	0.825874	E3 SUMO-protein ligase PIAS4 (Protein inhibitor of activated STAT protein 4) (Protein inhibitor of activated STAT protein gamma) (PIAS-gamma) (PIASy) [Source:UniProtKB/Swiss-Prot;Acc:Q8N2W9]	PIAS4
ENSG00000079215	0.825851	Excitatory amino acid transporter 1 (Sodium-dependent glutamate/aspartate transporter 1) (GLAST-1) (Solute carrier family 1 member 3) [Source:UniProtKB/Swiss-Prot;Acc:P43003]	SLC1A3
ENSG00000127588	0.825836	Guanine nucleotide-binding protein G(I)/G(S)/G(O) subunit gamma-13 Precursor [Source:UniProtKB/Swiss-Prot;Acc:Q9P2W3]	GNG13
ENSG00000149932	0.825718	Transmembrane protein 219 [Source:UniProtKB/Swiss-Prot;Acc:Q86XT9]	TMEM219
ENSG00000168653	0.825554	NADH dehydrogenase [ubiquinone] iron-sulfur protein 5 (NADH-ubiquinone oxidoreductase 15 kDa subunit) (Complex I-15 kDa) (CI-15 kDa) [Source:UniProtKB/Swiss-Prot;Acc:O43920]	NDUFS5
ENSG00000188124	0.825401	Olfactory receptor 2AG2 [Source:UniProtKB/Swiss-Prot;Acc:A6NM03]	OR2AG2
ENSG00000064886	0.825385	Chitinase-3-like protein 2 Precursor (Chondrocyte protein 39) (YKL-39) [Source:UniProtKB/Swiss-Prot;Acc:Q15782]	CHI3L2
ENSG00000197010	0.825301		ENSG00000197010
ENSG00000158796	0.825254	Death effector domain-containing protein (DEDPro1) (Death effector domain-containing testicular molecule) (FLDED-1) [Source:UniProtKB/Swiss-Prot;Acc:O75618]	DEDD
ENSG00000110347	0.825235	Macrophage metalloelastase Precursor (EC 3.4.24.65) (HME) (Matrix metalloproteinase-12) (MMP-12) (Macrophage elastase) (ME) [Source:UniProtKB/Swiss-Prot;Acc:P39900]	MMP12
ENSG00000182117	0.825018	H/ACA ribonucleoprotein complex subunit 3 (Nucleolar protein family A member 3)(snoRNP protein NOP10) [Source:UniProtKB/Swiss-Prot;Acc:Q9NPE3]	NOLA3
ENSG00000170577	0.825004	Homeobox protein SIX2 (Sine oculis homeobox homolog 2) [Source:UniProtKB/Swiss-Prot;Acc:Q9NPC8]	SIX2
ENSG00000150048	0.824762	C-type lectin domain family 1 member A (C-type lectin-like receptor 1) (CLEC-1) [Source:UniProtKB/Swiss-Prot;Acc:Q8NC01]	CLEC1A
ENSG00000130201	0.824673	Exocyst complex component 3-like protein 2 (HBV X-transactivated gene 7 protein) [Source:UniProtKB/Swiss-Prot;Acc:Q2M3D2]	EXOC3L2
ENSG00000168175	0.824654	MAPK-interacting and spindle-stabilizing protein-like (Mitogen-activated protein kinase 1-interacting protein 1-like) [Source:UniProtKB/Swiss-Prot;Acc:Q8NDC0]	MAPK1IP1L
ENSG00000186119	0.824645	Olfactory receptor 5D18 (Olfactory receptor OR11-143) [Source:UniProtKB/Swiss-Prot;Acc:Q8NGL1]	OR5D18
ENSG00000205707	0.824634	LYR motif-containing protein 5 [Source:UniProtKB/Swiss-Prot;Acc:Q6IPR1]	LYRM5
ENSG00000126003	0.824622	Zinc finger protein PLAGL2 (Pleiomorphic adenoma-like protein 2) [Source:UniProtKB/Swiss-Prot;Acc:Q9UPG8]	PLAGL2
ENSG00000168653	0.824619	NADH dehydrogenase [ubiquinone] iron-sulfur protein 5 (NADH-ubiquinone oxidoreductase 15 kDa subunit) (Complex I-15 kDa) (CI-15 kDa) [Source:UniProtKB/Swiss-Prot;Acc:O43920]	NDUFS5
ENSG00000186697	0.82455	Full-length cDNA clone CS0DG006YJ19 of B cells (Ramos cell line) of Homo sapiens (human). [Source:Uniprot/SPTREMBL;Acc:Q86T06]	ENSG00000186697
ENSG00000086712	0.824507	Gamma-taxilin (Lipopolysaccharide-specific response protein 5) [Source:UniProtKB/Swiss-Prot;Acc:Q9NUQ3]	CXorf15
ENSG00000124233	0.824448	Semenogelin-1 Precursor (Semenogelin I) (SGI)[Alpha-inhibin-92][Alpha-inhibin-31][Seminal basic protein] [Source:UniProtKB/Swiss-Prot;Acc:P04279]	SEMG1
ENSG00000105401	0.824428	Hsp90 co-chaperone Cdc37 (Hsp90 chaperone protein kinase-targeting subunit) (p50Cdc37) [Source:UniProtKB/Swiss-Prot;Acc:Q16543]	CDC37
ENSG00000124383	0.824427	U3 small nucleolar ribonucleoprotein protein MPP10 (M phase phosphoprotein 10) [Source:UniProtKB/Swiss-Prot;Acc:O00566]	MPHOSPH10
ENSG00000184110	0.824418	Eukaryotic translation initiation factor 3 subunit C (eIF3c) (Eukaryotic translation initiation factor 3 subunit 8) (eIF3 p110) [Source:UniProtKB/Swiss-Prot;Acc:Q99613]	EIF3S8
ENSG00000107651	0.824277	SEC23-interacting protein (p125) [Source:UniProtKB/Swiss-Prot;Acc:Q9Y6Y8]	SEC23IP
ENSG00000174744	0.824217	Breast cancer metastasis-suppressor 1 [Source:UniProtKB/Swiss-Prot;Acc:Q9HCU9]	BRMS1
ENSG00000171227	0.824209	Voltage-dependent calcium channel gamma-like subunit (Neuronal voltage-gated calcium channel gamma-like subunit) (Transmembrane protein 37) [Source:UniProtKB/Swiss-Prot;Acc:Q8WXS4]	TMEM37
ENSG00000130313	0.824094	6-phosphogluconolactonase (EC 3.1.1.31) (6PGL) [Source:UniProtKB/Swiss-Prot;Acc:O95336]	PGLS
ENSG00000164930	0.824022	Frizzled-6 Precursor (Fz-6) (hFz6) [Source:UniProtKB/Swiss-Prot;Acc:O60353]	FZD6
ENSG00000113520	0.824008	Interleukin-4 Precursor (IL-4) (B-cell stimulatory factor 1) (BSF-1) (Lymphocyte stimulatory factor 1) (Binetrakin) (Pitrakinra) [Source:UniProtKB/Swiss-Prot;Acc:P05112]	IL4
ENSG00000133636	0.823925	Neurotensin/neuromedin N (NmN-125) (NmN) (NN) (NT)[Large neuromedin N][Neuromedin N][Neurotensin][Tail peptide] [Source:UniProtKB/Swiss-Prot;Acc:P30990]	NTS
ENSG00000168263	0.823677	Potassium voltage-gated channel subfamily V member 2 (Voltage-gated potassium channel subunit Kv8.2) [Source:UniProtKB/Swiss-Prot;Acc:Q8TDN2]	KCNV2
ENSG00000146083	0.823399	RING finger protein 44 [Source:UniProtKB/Swiss-Prot;Acc:Q7L0R7]	RNF44
ENSG00000109061	0.823338	Myosin-1 (Myosin heavy chain 1) (Myosin heavy chain 2x) (MyHC-2x) (Myosin heavy chain, skeletal muscle, adult 1) (Myosin heavy chain IIx/d) (MyHC-IIx/d) [Source:UniProtKB/Swiss-Prot;Acc:P12882]	MYH1
ENSG00000187140	0.82329	Forkhead box protein D3 (HNF3/FH transcription factor genesis) [Source:UniProtKB/Swiss-Prot;Acc:Q9UJU5]	FOXD3
ENSG00000104691	0.823252	UBX domain-containing protein 6 (Reproduction 8 protein) (Protein Rep-8) [Source:UniProtKB/Swiss-Prot;Acc:O00124]	UBXN8
ENSG00000165495	0.823235	Homeobox protein PKNOX2 (PBX/knotted homeobox 2) (Homeobox protein PREP-2) [Source:UniProtKB/Swiss-Prot;Acc:Q96KN3]	PKNOX2
ENSG00000198034	0.823111	40S ribosomal protein S4, X isoform (Single copy abundant mRNA protein) (SCR10) [Source:UniProtKB/Swiss-Prot;Acc:P62701]	RPS4X
ENSG00000148541	0.823084	Protein FAM13C1 [Source:UniProtKB/Swiss-Prot;Acc:Q8NE31]	FAM13C1
ENSG00000124172	0.822946	ATP synthase subunit epsilon, mitochondrial [Source:UniProtKB/Swiss-Prot;Acc:P56381]	ATP5E
ENSG00000158571	0.822794	6-phosphofructo-2-kinase/fructose-2,6-biphosphatase 1[6-phosphofructo-2-kinase][Fructose-2,6-bisphosphatase] (EC 2.7.1.105) (EC 3.1.3.46) (6PF-2-K/Fru-2,6-P2ASE liver isozyme) [Source:UniProtKB/Swiss-Prot;Acc:P16118]	PFKFB1
ENSG00000127928	0.822741	Guanine nucleotide-binding protein G(T) subunit gamma-T1 Precursor (Transducin gamma chain) [Source:UniProtKB/Swiss-Prot;Acc:P63211]	GNGT1
ENSG00000168101	0.822427	Protein syndesmos (NUDT16-like protein 1) [Source:UniProtKB/Swiss-Prot;Acc:Q9BRJ7]	NUDT16L1
ENSG00000163202	0.822327	Late cornified envelope protein 3D (Late envelope protein 16) (Small proline-rich-like epidermal differentiation complex protein 6A) [Source:UniProtKB/Swiss-Prot;Acc:Q9BYE3]	LCE3D
ENSG00000139343	0.822131	Small nuclear ribonucleoprotein F (snRNP-F)(Sm protein F)(Sm-F)(SmF) [Source:UniProtKB/Swiss-Prot;Acc:P62306]	SNRPF
ENSG00000172058	0.822097	Small EDRK-rich factor 1 (4F5) (h4F5) (SMA modifier 1) [Source:UniProtKB/Swiss-Prot;Acc:O75920]	SERF1A
ENSG00000158473	0.822064	T-cell surface glycoprotein CD1d Precursor (R3G1) (CD1d antigen) [Source:UniProtKB/Swiss-Prot;Acc:P15813]	CD1D
ENSG00000196941	0.821866	Transcript Y 10 protein. [Source:Uniprot/SWISSPROT;Acc:Q9BZA0]	TTTY10
ENSG00000179447	0.821829	cDNA FLJ40178 fis, clone TESTI2017932 [Source:UniProtKB/TrEMBL;Acc:Q8N7Z9]	FLJ40178
ENSG00000176819	0.821825		ENSG00000176819
ENSG00000177744	0.821609		ENSG00000177744
ENSG00000175483	0.821607	Uncharacterized protein KIAA0825 [Source:UniProtKB/Swiss-Prot;Acc:O94914]	KIAA0825
ENSG00000172250	0.821461	Serine hydrolase-like protein (EC 3.1.-.-) [Source:UniProtKB/Swiss-Prot;Acc:Q9NQF3]	SERHL
ENSG00000204815	0.821447	Tetratricopeptide repeat protein 25 (TPR repeat protein 25) [Source:UniProtKB/Swiss-Prot;Acc:Q96NG3]	TTC25
ENSG00000176714	0.821417	Coiled-coil domain-containing protein 121 [Source:UniProtKB/Swiss-Prot;Acc:Q6ZUS5]	CCDC121
ENSG00000151418	0.82124	Vacuolar proton pump subunit G 3 (EC 3.6.3.14) (V-ATPase subunit G 3) (V-ATPase 13 kDa subunit 3) [Source:UniProtKB/Swiss-Prot;Acc:Q96LB4]	ATP6V1G3
ENSG00000174016	0.821139	Protein FAM46D [Source:UniProtKB/Swiss-Prot;Acc:Q8NEK8]	FAM46D
ENSG00000162735	0.821122	Peroxisomal biogenesis factor 19 (Peroxin-19) (Peroxisomal farnesylated protein) (33 kDa housekeeping protein) [Source:UniProtKB/Swiss-Prot;Acc:P40855]	PEX19
ENSG00000042304	0.820993	Chromosome 2 open reading frame 38	C2orf83
ENSG00000173275	0.820961	Zinc finger protein 449 (Zinc finger and SCAN domain-containing protein 19) [Source:UniProtKB/Swiss-Prot;Acc:Q6P9G9]	ZNF449
ENSG00000198684	0.820937		ENSG00000198684
ENSG00000178202	0.820908	KDEL motif-containing protein 2 Precursor [Source:UniProtKB/Swiss-Prot;Acc:Q7Z4H8]	KDELC2
ENSG00000068745	0.820818	Inositol hexakisphosphate kinase 2 (EC 2.7.4.21) (InsP6 kinase 2) (P(i)-uptake stimulator) (PiUS) [Source:UniProtKB/Swiss-Prot;Acc:Q9UHH9]	IHPK2
ENSG00000169181	0.820798	Germ cell-specific gene 1-like protein (GSG1-like protein) [Source:UniProtKB/Swiss-Prot;Acc:Q6UXU4]	GSG1L
ENSG00000107872	0.820748	F-box only protein 37 (F-box/LRR-repeat protein 15) [Source:UniProtKB/Swiss-Prot;Acc:Q9H469]	FBXL15
ENSG00000198075	0.820719	Sulfotransferase 1C4 (EC 2.8.2.-) (SULT1C) (Sulfotransferase 1C2) (SULT1C#2) [Source:UniProtKB/Swiss-Prot;Acc:O75897]	SULT1C2
ENSG00000170477	0.820679	Keratin, type II cytoskeletal 4 (Cytokeratin-4) (CK-4) (Keratin-4) (K4) [Source:UniProtKB/Swiss-Prot;Acc:P19013]	KRT4
ENSG00000197557	0.820522	Tetratricopeptide repeat protein 30A (TPR repeat protein 30A) [Source:UniProtKB/Swiss-Prot;Acc:Q86WT1]	TTC30A
ENSG00000153951	0.820477	Olfactory receptor 4D2 (Olfactory receptor OR17-24) (B-lymphocyte membrane protein BC2009) [Source:UniProtKB/Swiss-Prot;Acc:P58180]	OR4D2
ENSG00000180437	0.820322	Seven transmembrane helix receptor (HCG39951) [Source:UniProtKB/TrEMBL;Acc:Q8NGY4]	ENSG00000180437
ENSG00000070985	0.820297	Transient receptor potential cation channel subfamily M member 5 (Long transient receptor potential channel 5) (LTrpC5) (MLSN1- and TRP-related gene 1 protein) [Source:UniProtKB/Swiss-Prot;Acc:Q9NZQ8]	TRPM5
ENSG00000100316	0.820293	60S ribosomal protein L3 (HIV-1 TAR RNA-binding protein B) (TARBP-B) [Source:UniProtKB/Swiss-Prot;Acc:P39023]	RPL3
ENSG00000179443	0.820156	Putative olfactory receptor ENSP00000348552 [Source:UniProtKB/Swiss-Prot;Acc:Q8NH95]	ENSP00000348552
ENSG00000112175	0.820137	Bone morphogenetic protein 5 Precursor (BMP-5) [Source:UniProtKB/Swiss-Prot;Acc:P22003]	BMP5
ENSG00000002919	0.820025	Sorting nexin-11 [Source:UniProtKB/Swiss-Prot;Acc:Q9Y5W9]	SNX11
ENSG00000134115	0.819992	Contactin-6 Precursor (Neural recognition molecule NB-3) (hNB-3) [Source:UniProtKB/Swiss-Prot;Acc:Q9UQ52]	CNTN6
ENSG00000167524	0.819989	Uncharacterized serine/threonine-protein kinase SgK494 (EC 2.7.11.1) (Sugen kinase 494) [Source:UniProtKB/Swiss-Prot;Acc:Q96LW2]	FLJ25006
ENSG00000197381	0.819939	Double-stranded RNA-specific editase 1 (EC 3.5.-.-) (dsRNA adenosine deaminase) (RNA-editing deaminase 1) (RNA-editing enzyme 1) [Source:UniProtKB/Swiss-Prot;Acc:P78563]	ADARB1
ENSG00000138892	0.819833	tubulin tyrosine ligase-like family, member 8 [Source:RefSeq_peptide;Acc:NP_001073916]	TTLL8
ENSG00000133742	0.81982	Carbonic anhydrase 1 (EC 4.2.1.1) (Carbonic anhydrase I) (CA-I) (Carbonate dehydratase I) (Carbonic anhydrase B) (CAB) [Source:UniProtKB/Swiss-Prot;Acc:P00915]	CA1
ENSG00000102837	0.819808	Olfactomedin-4 Precursor (OLM4) (G-CSF-stimulated clone 1 protein) (hGC-1) (hOLfD) (Antiapoptotic protein GW112) [Source:UniProtKB/Swiss-Prot;Acc:Q6UX06]	OLFM4
ENSG00000177762	0.819734	FIS (Chromosome 5 open reading frame 27). [Source:Uniprot/SPTREMBL;Acc:Q86YS4]	C5orf27
ENSG00000180628	0.819727	Polycomb group RING finger protein 5 (RING finger protein 159) [Source:UniProtKB/Swiss-Prot;Acc:Q86SE9]	PCGF5
ENSG00000104885	0.81964	Histone-lysine N-methyltransferase, H3 lysine-79 specific (EC 2.1.1.43) (Histone H3-K79 methyltransferase) (H3-K79-HMTase) (DOT1-like protein) (Lysine N-methyltransferase 4) [Source:UniProtKB/Swiss-Prot;Acc:Q8TEK3]	DOT1L
ENSG00000177839	0.819594		ENSG00000177839
ENSG00000121270	0.819584	ATP-binding cassette transporter sub-family C member 11 (Multidrug resistance-associated protein 8) [Source:UniProtKB/Swiss-Prot;Acc:Q96J66]	ABCC11
ENSG00000126261	0.819578	SUMO-activating enzyme subunit 2 (EC 6.3.2.-) (Ubiquitin-like 1-activating enzyme E1B) (Anthracycline-associated resistance ARX) [Source:UniProtKB/Swiss-Prot;Acc:Q9UBT2]	UBA2
ENSG00000189377	0.819503	VEGF co-regulated chemokine 1 Precursor (C-X-C motif chemokine 17) (Dendritic cell and monocyte chemokine-like protein) (DMC) [Source:UniProtKB/Swiss-Prot;Acc:Q6UXB2]	CXCL17
ENSG00000143891	0.819466	Aldose 1-epimerase (EC 5.1.3.3) (Galactose mutarotase) [Source:UniProtKB/Swiss-Prot;Acc:Q96C23]	GALM
ENSG00000008735	0.819268	C-jun-amino-terminal kinase-interacting protein 2 (JNK-interacting protein 2)(JIP-2)(JNK MAP kinase scaffold protein 2)(Islet-brain-2)(IB-2)(Mitogen-activated protein kinase 8-interacting protein 2) [Source:UniProtKB/Swiss-Prot;Acc:Q13387]	MAPK8IP2
ENSG00000136931	0.819178	Steroidogenic factor 1 (STF-1) (SF-1) (Nuclear receptor subfamily 5 group A member 1) (Adrenal 4-binding protein) (Steroid hormone receptor Ad4BP) (Fushi tarazu factor homolog 1) [Source:UniProtKB/Swiss-Prot;Acc:Q13285]	NR5A1
ENSG00000134278	0.819021	Protein spire homolog 1 (Spir-1) [Source:UniProtKB/Swiss-Prot;Acc:Q08AE8]	SPIRE1
ENSG00000174827	0.818969	PDZ domain-containing protein 1 (CFTR-associated protein of 70 kDa) (Na/Pi cotransporter C-terminal-associated protein) (NaPi-Cap1) (Sodium-hydrogen exchanger regulatory factor 3) [Source:UniProtKB/Swiss-Prot;Acc:Q5T2W1]	PDZK1
ENSG00000065833	0.818928	NADP-dependent malic enzyme (NADP-ME)(EC 1.1.1.40)(Malic enzyme 1) [Source:UniProtKB/Swiss-Prot;Acc:P48163]	ME1
ENSG00000187068	0.81849	UPF0524 protein [Source:UniProtKB/Swiss-Prot;Acc:A6NLC5]	C3orf70
ENSG00000163207	0.818443	Involucrin [Source:UniProtKB/Swiss-Prot;Acc:P07476]	IVL
ENSG00000168827	0.818375	Elongation factor G 1, mitochondrial Precursor (mEF-G 1) (Elongation factor G1) [Source:UniProtKB/Swiss-Prot;Acc:Q96RP9]	GFM1
ENSG00000187690	0.81833	Uncharacterized protein LOC340602 [Source:UniProtKB/Swiss-Prot;Acc:Q86X51]	LOC340602
ENSG00000141668	0.818301	Cerebellin-2 [Source:UniProtKB/Swiss-Prot;Acc:Q8IUK8]	CBLN2
ENSG00000111275	0.818283	Aldehyde dehydrogenase, mitochondrial Precursor (EC 1.2.1.3) (ALDH class 2) (ALDHI) (ALDH-E2) [Source:UniProtKB/Swiss-Prot;Acc:P05091]	ALDH2
ENSG00000124783	0.818169	Translocon-associated protein subunit alpha Precursor (TRAP-alpha) (Signal sequence receptor subunit alpha) (SSR-alpha) [Source:UniProtKB/Swiss-Prot;Acc:P43307]	SSR1
ENSG00000180882	0.818115		ENSG00000180882
ENSG00000180532	0.818083	Zinc finger and SCAN domain-containing protein 4 (Zinc finger protein 494) [Source:UniProtKB/Swiss-Prot;Acc:Q8NAM6]	ZSCAN4
ENSG00000137720	0.817947	Uncharacterized protein C11orf1 [Source:UniProtKB/Swiss-Prot;Acc:Q9H5F2]	C11orf1
ENSG00000170684	0.817946	Zinc finger protein 342 (Zinc finger protein 296) [Source:UniProtKB/Swiss-Prot;Acc:Q8WUU4]	ZNF296
ENSG00000164434	0.817918	Fatty acid-binding protein, brain (B-FABP) (Fatty acid-binding protein 7) (Brain lipid-binding protein) (BLBP) (Mammary-derived growth inhibitor related) [Source:UniProtKB/Swiss-Prot;Acc:O15540]	FABP7
ENSG00000211895	0.817908	Immunoglobulin heavy chain C gene segment [Source:IMGT/GENE_DB;Acc:IGHA1]	IGHA1
ENSG00000114554	0.817859	Plexin-A1 Precursor (Semaphorin receptor NOV) [Source:UniProtKB/Swiss-Prot;Acc:Q9UIW2]	PLXNA1
ENSG00000099994	0.817814	Sushi domain-containing protein 2 Precursor [Source:UniProtKB/Swiss-Prot;Acc:Q9UGT4]	SUSD2
ENSG00000113552	0.817807	Glucosamine-6-phosphate isomerase 1 (EC 3.5.99.6) (Glucosamine-6-phosphate deaminase 1) (GlcN6P deaminase 1) (GNPDA 1) (Oscillin) [Source:UniProtKB/Swiss-Prot;Acc:P46926]	GNPDA1
ENSG00000183722	0.817787	Lipoma HMGIC fusion partner Precursor [Source:UniProtKB/Swiss-Prot;Acc:Q9Y693]	LHFP
ENSG00000171014	0.817748	Olfactory receptor 4D5 (Olfactory receptor OR11-276) [Source:UniProtKB/Swiss-Prot;Acc:Q8NGN0]	OR4D5
ENSG00000164104	0.817645	High mobility group protein B2 (High mobility group protein 2) (HMG-2) [Source:UniProtKB/Swiss-Prot;Acc:P26583]	HMGB2
ENSG00000100813	0.81762	Apoptotic chromatin condensation inducer in the nucleus (Acinus) [Source:UniProtKB/Swiss-Prot;Acc:Q9UKV3]	ACIN1
ENSG00000174669	0.817487	Equilibrative nucleoside transporter 2 (Equilibrative nitrobenzylmercaptopurine riboside-insensitive nucleoside transporter) (Equilibrative NBMPR-insensitive nucleoside transporter) [Source:UniProtKB/Swiss-Prot;Acc:Q14542]	SLC29A2
ENSG00000132561	0.817459	Matrilin-2 Precursor [Source:UniProtKB/Swiss-Prot;Acc:O00339]	MATN2
ENSG00000124732	0.817432	Olfactory receptor 2W1 (Olfactory receptor OR6-13) (Hs6M1-15) [Source:UniProtKB/Swiss-Prot;Acc:Q9Y3N9]	OR2W1
ENSG00000189241	0.817176	Testis-specific Y-encoded-like protein 1 (TSPY-like protein 1) [Source:UniProtKB/Swiss-Prot;Acc:Q9H0U9]	TSPYL1
ENSG00000053900	0.817064	Anaphase-promoting complex subunit 4 (APC4) (Cyclosome subunit 4) [Source:UniProtKB/Swiss-Prot;Acc:Q9UJX5]	ANAPC4
ENSG00000163807	0.817035	Uncharacterized protein KIAA1143 [Source:UniProtKB/Swiss-Prot;Acc:Q96AT1]	KIAA1143
ENSG00000198330	0.816963		ENSG00000198330
ENSG00000116786	0.816901	Pleckstrin homology domain-containing family M member 2 (Salmonella-induced filaments A and kinesin-interacting protein) (SifA and kinesin-interacting protein) [Source:UniProtKB/Swiss-Prot;Acc:Q8IWE5]	PLEKHM2
ENSG00000067221	0.816829	Stomatin-like protein 1 (SLP-1) (Stomatin-related protein) (STORP) (EPB72-like 1) (UNC24 homolog) [Source:UniProtKB/Swiss-Prot;Acc:Q9UBI4]	STOML1
ENSG00000138286	0.816621	Protein FAM149B1 [Source:UniProtKB/Swiss-Prot;Acc:Q96BN6]	FAM149B1
ENSG00000112293	0.816549	Phosphatidylinositol-glycan-specific phospholipase D Precursor (EC 3.1.4.50) (PI-G PLD) (Glycoprotein phospholipase D) (Glycosyl-phosphatidylinositol-specific phospholipase D) [Source:UniProtKB/Swiss-Prot;Acc:P80108]	GPLD1
ENSG00000184414	0.816475	Insulin receptor substrate like protein Fragment [Source:UniProtKB/TrEMBL;Acc:O75428]	ENSG00000184414
ENSG00000121335	0.816438	Basic salivary proline-rich protein 1 Precursor (Salivary proline-rich protein)[Basic peptide IB-6][Peptide P-H] [Source:UniProtKB/Swiss-Prot;Acc:P04280]	PRB1
ENSG00000176256	0.816343	High mobility group protein B4 [Source:UniProtKB/Swiss-Prot;Acc:Q8WW32]	HMGB4
ENSG00000140522	0.816313	Retinaldehyde-binding protein 1 (Cellular retinaldehyde-binding protein) [Source:UniProtKB/Swiss-Prot;Acc:P12271]	RLBP1
ENSG00000140598	0.816283	Elongation factor Tu GTP-binding domain-containing protein 1 [Source:UniProtKB/Swiss-Prot;Acc:Q7Z2Z2]	EFTUD1
ENSG00000066427	0.816155	ataxin 3 isoform 1 [Source:RefSeq_peptide;Acc:NP_004984]	ATXN3
ENSG00000114279	0.816151	Fibroblast growth factor 12 (FGF-12) (Fibroblast growth factor homologous factor 1) (FHF-1) (Myocyte-activating factor) [Source:UniProtKB/Swiss-Prot;Acc:P61328]	FGF12
ENSG00000188831	0.816145	Uncharacterized protein ENSP00000343802 [Source:UniProtKB/TrEMBL;Acc:A6NMT3]	ENSP00000343802
ENSG00000168515	0.816078	Secretoglobin family 1D member 1 Precursor (Lipophilin-A) [Source:UniProtKB/Swiss-Prot;Acc:O95968]	SCGB1D1
ENSG00000143373	0.816014	Zinc finger protein 687 [Source:UniProtKB/Swiss-Prot;Acc:Q8N1G0]	ZNF687
ENSG00000111432	0.81595	Frizzled-10 Precursor (Fz-10) (hFz10) (FzE7) (CD350 antigen) [Source:UniProtKB/Swiss-Prot;Acc:Q9ULW2]	FZD10
ENSG00000126890	0.815696	Cancer/testis antigen 2 (CT2)(L antigen family member 1)(LAGE-1)(Autoimmunogenic cancer/testis antigen NY-ESO-2)(Cancer/testis antigen 6.2)(CT6.2) [Source:UniProtKB/Swiss-Prot;Acc:O75638]	CTAG2
ENSG00000169607	0.815664	Cytoskeleton-associated protein 2-like [Source:UniProtKB/Swiss-Prot;Acc:Q8IYA6]	CKAP2L
ENSG00000109475	0.815648	60S ribosomal protein L34 [Source:UniProtKB/Swiss-Prot;Acc:P49207]	RPL34
ENSG00000102879	0.815573	Coronin-1A (Coronin-like protein p57) (Coronin-like protein A) (Clipin-A) (Tryptophan aspartate-containing coat protein) (TACO) [Source:UniProtKB/Swiss-Prot;Acc:P31146]	CORO1A
ENSG00000162373	0.815485	Coiled-coil domain-containing protein C1orf165 [Source:UniProtKB/Swiss-Prot;Acc:Q7L4P6]	C1orf165
ENSG00000180066	0.815425	Uncharacterized protein C10orf91 [Source:UniProtKB/Swiss-Prot;Acc:Q5T1B1]	C10orf91
ENSG00000149476	0.815373	Dihydroxyacetone kinase (EC 2.7.1.29) (DHA kinase) (Glycerone kinase) [Source:UniProtKB/Swiss-Prot;Acc:Q3LXA3]	DAK
ENSG00000006327	0.815005	Tumor necrosis factor receptor superfamily member 12A (Fibroblast growth factor-inducible immediate-early response protein 14) (FGF-inducible 14) (Tweak-receptor) (TweakR) (CD266 antigen) [Source:UniProtKB/Swiss-Prot;Acc:Q9NP84]	TNFRSF12A
ENSG00000096087	0.815001	Glutathione S-transferase A2 (EC 2.5.1.18) (GTH2) (HA subunit 2) (GST-gamma) (GSTA2-2) (GST class-alpha member 2) [Source:UniProtKB/Swiss-Prot;Acc:P09210]	GSTA2
ENSG00000183726	0.814509	Transmembrane protein 50A (Small membrane protein 1) [Source:UniProtKB/Swiss-Prot;Acc:O95807]	TMEM50A
ENSG00000188500	0.814483		ENSG00000188500
ENSG00000203485	0.814397	Inverted formin-2 (HBEBP2-binding protein C) [Source:UniProtKB/Swiss-Prot;Acc:Q27J81]	INF2
ENSG00000126107	0.81433	Probable E3 ubiquitin-protein ligase HECTD3 (EC 6.3.2.-) (HECT domain-containing protein 3) [Source:UniProtKB/Swiss-Prot;Acc:Q5T447]	HECTD3
ENSG00000211789	0.814317	T-cell receptor alpha V gene segment [Source:IMGT/GENE_DB;Acc:TRAV12-2]	TRAV12-2
ENSG00000140285	0.81428	Keratinocyte growth factor Precursor (KGF) (Fibroblast growth factor 7) (FGF-7) (Heparin-binding growth factor 7) (HBGF-7) [Source:UniProtKB/Swiss-Prot;Acc:P21781]	FGF7
ENSG00000186815	0.814164	Two pore calcium channel protein 1 (Voltage-dependent calcium channel protein TPC1) [Source:UniProtKB/Swiss-Prot;Acc:Q9ULQ1]	TPCN1
ENSG00000165684	0.814144	snRNA-activating protein complex subunit 4 (SNAPc subunit 4) (snRNA-activating protein complex 190 kDa subunit) (SNAPc 190 kDa subunit) [Source:UniProtKB/Swiss-Prot;Acc:Q5SXM2]	SNAPC4
ENSG00000075643	0.814132	Molybdenum cofactor sulfurase (EC 4.4.-.-) (MoCo sulfurase) (HMCS) (MOS) [Source:UniProtKB/Swiss-Prot;Acc:Q96EN8]	MOCOS
ENSG00000068971	0.814132	Serine/threonine-protein phosphatase 2A 56 kDa regulatory subunit beta isoform (PP2A, B subunit, B' beta isoform)(PP2A, B subunit, B56 beta isoform)(PP2A, B subunit, PR61 beta isoform)(PP2A, B subunit, R5 beta isoform) [Source:UniProtKB/Swiss-Prot;Acc:Q15173]	PPP2R5B
ENSG00000135334	0.814056	Uncharacterized protein C6orf166 [Source:UniProtKB/Swiss-Prot;Acc:Q53H80]	AKIRIN2
ENSG00000143228	0.81403	Kinetochore protein Nuf2 (hsNuf2) (hNuf2) (hNuf2R) (Cell division cycle-associated protein 1) [Source:UniProtKB/Swiss-Prot;Acc:Q9BZD4]	NUF2
ENSG00000126945	0.813982	Heterogeneous nuclear ribonucleoprotein H2 (hnRNP H2) (Heterogeneous nuclear ribonucleoprotein H') (hnRNP H') (FTP-3) [Source:UniProtKB/Swiss-Prot;Acc:P55795]	HNRPH2
ENSG00000174238	0.813972	Phosphatidylinositol transfer protein alpha isoform (PtdIns transfer protein alpha) (PtdInsTP) (PI-TP-alpha) [Source:UniProtKB/Swiss-Prot;Acc:Q00169]	PITPNA
ENSG00000164385	0.813892	Uncharacterized protein C6orf195 [Source:UniProtKB/Swiss-Prot;Acc:Q96MT4]	C6orf195
ENSG00000181690	0.81385	Zinc finger protein PLAG1 (Pleiomorphic adenoma gene 1 protein) [Source:UniProtKB/Swiss-Prot;Acc:Q6DJT9]	PLAG1
ENSG00000171648	0.813777		ENSG00000171648
ENSG00000179148	0.813749	Epidermis-type lipoxygenase 3 (EC 1.13.11.-) (e-LOX-3) [Source:UniProtKB/Swiss-Prot;Acc:Q9BYJ1]	ALOXE3
ENSG00000146147	0.813699	Uncharacterized protein C6orf142 [Source:UniProtKB/Swiss-Prot;Acc:Q5VWP3]	C6orf142
ENSG00000105290	0.81364	Amyloid-like protein 1 Precursor (APLP-1) (APLP)[C30] [Source:UniProtKB/Swiss-Prot;Acc:P51693]	APLP1
ENSG00000167281	0.813637	Uncharacterized protein ENSP00000344726 [Source:UniProtKB/TrEMBL;Acc:A6NEW5]	ENSG00000167281
ENSG00000134049	0.813553	Immediate early response 3-interacting protein 1 [Source:UniProtKB/Swiss-Prot;Acc:Q9Y5U9]	IER3IP1
ENSG00000170817	0.813517		ENSG00000170817
ENSG00000157542	0.81349	G protein-activated inward rectifier potassium channel 2 (GIRK2) (Potassium channel, inwardly rectifying subfamily J member 6) (Inward rectifier K(+) channel Kir3.2) (KATP-2) [Source:UniProtKB/Swiss-Prot;Acc:P48051]	KCNJ6
ENSG00000145975	0.813307	Uncharacterized protein C6orf146 [Source:UniProtKB/Swiss-Prot;Acc:Q8IXS0]	C6orf146
ENSG00000206335	0.813266	Mitochondrial coiled-coil domain protein 1 Precursor [Source:UniProtKB/Swiss-Prot;Acc:P59942]	ENSG00000206335
ENSG00000087245	0.813208	72 kDa type IV collagenase Precursor (EC 3.4.24.24)(72 kDa gelatinase)(Matrix metalloproteinase-2)(MMP-2)(Gelatinase A)(TBE-1) [Source:UniProtKB/Swiss-Prot;Acc:P08253]	MMP2
ENSG00000137996	0.813005	RNA 3'-terminal phosphate cyclase (EC 6.5.1.4) (RNA-3'-phosphate cyclase) (RNA cyclase) (RNA terminal phosphate cyclase domain-containing protein 1) (RTC domain-containing protein 1) [Source:UniProtKB/Swiss-Prot;Acc:O00442]	RTCD1
ENSG00000187105	0.812975	HEAT repeat-containing protein 4 [Source:UniProtKB/Swiss-Prot;Acc:Q86WZ0]	HEATR4
ENSG00000151838	0.81285	Uncharacterized protein C14orf38 [Source:UniProtKB/Swiss-Prot;Acc:P0C221]	C14orf38
ENSG00000059758	0.81262	Serine/threonine-protein kinase PCTAIRE-2 (EC 2.7.11.22) (PCTAIRE-motif protein kinase 2) [Source:UniProtKB/Swiss-Prot;Acc:Q00537]	PCTK2
ENSG00000152591	0.812532	Dentin sialophosphoprotein Precursor (Dentin phosphophoryn) (DPP) (DSP)[Dentin phosphoprotein][Dentin sialoprotein] [Source:UniProtKB/Swiss-Prot;Acc:Q9NZW4]	DSPP
ENSG00000124493	0.812495	Metabotropic glutamate receptor 4 Precursor (mGluR4) [Source:UniProtKB/Swiss-Prot;Acc:Q14833]	GRM4
ENSG00000198453	0.812445	Zinc finger protein 568 [Source:UniProtKB/Swiss-Prot;Acc:Q3ZCX4]	ZNF568
ENSG00000182916	0.812443	Transcription elongation factor A protein-like 7 (TCEA-like protein 7) (Transcription elongation factor S-II protein-like 7) [Source:UniProtKB/Swiss-Prot;Acc:Q9BRU2]	TCEAL7
ENSG00000160113	0.812424	Nuclear receptor subfamily 2 group F member 6 (Orphan nuclear receptor EAR-2) (V-erbA-related protein EAR-2) [Source:UniProtKB/Swiss-Prot;Acc:P10588]	NR2F6
ENSG00000102109	0.812409	ProSAAS (pro-SAAS) (Proprotein convertase subtilisin/kexin type 1 inhibitor) (Proprotein convertase 1 inhibitor) (b-SAAS)[KEP][Big SAAS] [Source:UniProtKB/Swiss-Prot;Acc:Q9UHG2]	PCSK1N
ENSG00000118434	0.812394	Sperm acrosome membrane-associated protein 1 Precursor (Sperm acrosomal membrane-associated protein 32) [Source:UniProtKB/Swiss-Prot;Acc:Q9HBV2]	SPACA1
ENSG00000103066	0.812371	1-O-acylceramide synthase Precursor (EC 2.3.1.-) (ACS) (Lysosomal phospholipase A2) (Lysophospholipase 3) (LPLA2) (LCAT-like lysophospholipase) (LLPL) [Source:UniProtKB/Swiss-Prot;Acc:Q8NCC3]	LYPLA3
ENSG00000197246	0.812232		ENSG00000197246
ENSG00000170606	0.812225	Heat shock 70 kDa protein 4 (Heat shock 70-related protein APG-2) (HSP70RY) [Source:UniProtKB/Swiss-Prot;Acc:P34932]	HSPA4
ENSG00000111536	0.812201	Interleukin-26 Precursor (AK155 protein) [Source:UniProtKB/Swiss-Prot;Acc:Q9NPH9]	IL26
ENSG00000106333	0.812137	Procollagen C-endopeptidase enhancer 1 (Procollagen COOH-terminal proteinase enhancer 1) (Procollagen C-proteinase enhancer 1) (PCPE-1) (Type I procollagen COOH-terminal proteinase enhancer) [Source:UniProtKB/Swiss-Prot;Acc:Q15113]	PCOLCE
ENSG00000126773	0.812107	Pecanex-like protein C14orf135 (Hepatitis C virus F protein-binding protein 2)(HCV F protein-binding protein 2) [Source:UniProtKB/Swiss-Prot;Acc:Q63HM2]	C14orf135
ENSG00000113732	0.812034	Vacuolar ATP synthase subunit e 1 (EC 3.6.3.14) (V-ATPase subunit e 1) (Vacuolar proton pump subunit e 1) (V-ATPase 9.2 kDa membrane accessory protein) (V-ATPase M9.2 subunit) [Source:UniProtKB/Swiss-Prot;Acc:O15342]	ATP6V0E
ENSG00000111832	0.81203	RWD domain-containing protein 1 (DRG family-regulatory protein 2) [Source:UniProtKB/Swiss-Prot;Acc:Q9H446]	RWDD1
ENSG00000165240	0.811956	Copper-transporting ATPase 1 (EC 3.6.3.4) (Copper pump 1) (Menkes disease-associated protein) [Source:UniProtKB/Swiss-Prot;Acc:Q04656]	ATP7A
ENSG00000166831	0.811929	RNA-binding protein with multiple splicing 2 [Source:UniProtKB/Swiss-Prot;Acc:Q6ZRY4]	RBPMS2
ENSG00000204924	0.811901		ENSG00000204924
ENSG00000203667	0.811775	Protein FAM36A [Source:UniProtKB/Swiss-Prot;Acc:Q5RI15]	FAM36A
ENSG00000167264	0.811668	tRNA-dihydrouridine synthase 2-like (EC 1.-.-.-) (hDUS2) (Up-regulated in lung cancer) (URLC8) [Source:UniProtKB/Swiss-Prot;Acc:Q9NX74]	DUS2L
ENSG00000102931	0.811658	ADP-ribosylation factor-like protein 2-binding protein (ARF-like 2-binding protein) (Binder of ARF2 protein 1) [Source:UniProtKB/Swiss-Prot;Acc:Q9Y2Y0]	ARL2BP
ENSG00000088325	0.81144	Targeting protein for Xklp2 (Restricted expression proliferation-associated protein 100) (p100) (Differentially expressed in cancerous and non-cancerous lung cells 2) (DIL-2) (Protein fls353) [Source:UniProtKB/Swiss-Prot;Acc:Q9ULW0]	TPX2
ENSG00000168334	0.811167	Xin actin-binding repeat-containing protein 1 (Cardiomyopathy-associated protein 1) [Source:UniProtKB/Swiss-Prot;Acc:Q702N8]	CMYA1
ENSG00000182329	0.811139	Uncharacterized protein KIAA2012 [Source:UniProtKB/Swiss-Prot;Acc:Q0VF49]	KIAA2012
ENSG00000169764	0.811007	UTP--glucose-1-phosphate uridylyltransferase (EC 2.7.7.9) (UDP-glucose pyrophosphorylase) (UDPGP) (UGPase) [Source:UniProtKB/Swiss-Prot;Acc:Q16851]	UGP2
ENSG00000101361	0.810836	Nucleolar protein 5A (Nucleolar protein Nop56) [Source:UniProtKB/Swiss-Prot;Acc:O00567]	NOL5A
ENSG00000174944	0.810629	P2Y purinoceptor 14 (P2Y14) (UDP-glucose receptor) (G-protein coupled receptor 105) [Source:UniProtKB/Swiss-Prot;Acc:Q15391]	P2RY14
ENSG00000117395	0.810498	Probable rRNA-processing protein EBP2 (EBNA1-binding protein 2) (Nucleolar protein p40) [Source:UniProtKB/Swiss-Prot;Acc:Q99848]	EBNA1BP2
ENSG00000139697	0.810433	Protein strawberry notch homolog 1 (Monocyte protein 3) (MOP-3) [Source:UniProtKB/Swiss-Prot;Acc:A3KN83]	SBNO1
ENSG00000172465	0.810426	transcription elongation factor A (SII)-like 1 [Source:RefSeq_peptide;Acc:NP_001006641]	TCEAL1
ENSG00000078304	0.810125	Serine/threonine-protein phosphatase 2A 56 kDa regulatory subunit gamma isoform (PP2A, B subunit, B' gamma isoform) (PP2A, B subunit, B56 gamma isoform) (PP2A, B subunit, PR61 gamma isoform) [Source:UniProtKB/Swiss-Prot;Acc:Q13362]	PPP2R5C
ENSG00000198709	0.809821		ENSG00000198709
ENSG00000120093	0.809565	Homeobox protein Hox-B3 (Hox-2G) (Hox-2.7) [Source:UniProtKB/Swiss-Prot;Acc:P14651]	HOXB3
ENSG00000167186	0.809387	Ubiquinone biosynthesis protein COQ7 homolog (Coenzyme Q biosynthesis protein 7 homolog) (Timing protein clk-1 homolog) [Source:UniProtKB/Swiss-Prot;Acc:Q99807]	COQ7
ENSG00000131095	0.809325	Glial fibrillary acidic protein (GFAP) [Source:UniProtKB/Swiss-Prot;Acc:P14136]	GFAP
ENSG00000154611	0.809306	Proteasome subunit alpha type-7-like (EC 3.4.25.1) [Source:UniProtKB/Swiss-Prot;Acc:Q8TAA3]	PSMA8
ENSG00000159753	0.809272	Leucine-rich repeat-containing protein 16C (RGD, leucine-rich repeat, tropomodulin and proline-rich containing protein) [Source:UniProtKB/Swiss-Prot;Acc:Q6F5E8]	RLTPR
ENSG00000061492	0.809111	Protein Wnt-8a Precursor (Wnt-8d) [Source:UniProtKB/Swiss-Prot;Acc:Q9H1J5]	WNT8A
ENSG00000186150	0.809054	Ubiquitin-like protein 4B [Source:UniProtKB/Swiss-Prot;Acc:Q8N7F7]	UBL4B
ENSG00000130508	0.808932	Peroxidasin homolog Precursor (EC 1.11.1.7) (Vascular peroxidase 1) (Melanoma-associated antigen MG50) (p53-responsive gene 2 protein) [Source:UniProtKB/Swiss-Prot;Acc:Q92626]	PXDN
ENSG00000161835	0.808811	General receptor for phosphoinositides 1-associated scaffold protein (GRP1-associated scaffold protein) [Source:UniProtKB/Swiss-Prot;Acc:Q7Z6J2]	GRASP
ENSG00000130164	0.808786	Low-density lipoprotein receptor Precursor (LDL receptor) [Source:UniProtKB/Swiss-Prot;Acc:P01130]	LDLR
ENSG00000104081	0.808638	Bcl-2-modifying factor [Source:UniProtKB/Swiss-Prot;Acc:Q96LC9]	BMF
ENSG00000152217	0.80846	SET-binding protein (SEB) [Source:UniProtKB/Swiss-Prot;Acc:Q9Y6X0]	SETBP1
ENSG00000088205	0.808308	ATP-dependent RNA helicase DDX18 (EC 3.6.1.-) (DEAD box protein 18) (Myc-regulated DEAD box protein) (MrDb) [Source:UniProtKB/Swiss-Prot;Acc:Q9NVP1]	DDX18
ENSG00000198121	0.808262	Lysophosphatidic acid receptor 1 (LPA receptor 1) (LPA-1) (Lysophosphatidic acid receptor Edg-2) [Source:UniProtKB/Swiss-Prot;Acc:Q92633]	EDG2
ENSG00000165621	0.808163	2-oxoglutarate receptor 1 (Alpha-ketoglutarate receptor 1) (G-protein coupled receptor 80) (G-protein coupled receptor 99) (P2Y purinoceptor 15) (P2Y-like nucleotide receptor) [Source:UniProtKB/Swiss-Prot;Acc:Q96P68]	OXGR1
ENSG00000165966	0.808156	PDZ domain-containing RING finger protein 4 (Ligand of Numb protein X 4) (SEMACAP3-like protein) [Source:UniProtKB/Swiss-Prot;Acc:Q6ZMN7]	PDZRN4
ENSG00000103671	0.808052	Activating signal cointegrator 1 (ASC-1) (Thyroid receptor-interacting protein 4) (TRIP-4) [Source:UniProtKB/Swiss-Prot;Acc:Q15650]	TRIP4
ENSG00000211701	0.808019	T-cell receptor gamma V gene segment [Source:IMGT/GENE-DB;Acc:TRGV1]	ENSG00000211701
ENSG00000204246	0.807906	Olfactory receptor 13C3 [Source:UniProtKB/Swiss-Prot;Acc:Q8NGS6]	OR13C3
ENSG00000206303	0.807771		ENSG00000206303
ENSG00000165646	0.807768	Synaptic vesicular amine transporter (Vesicular amine transporter 2)(VAT2)(Monoamine transporter)(Solute carrier family 18 member 2) [Source:UniProtKB/Swiss-Prot;Acc:Q05940]	SLC18A2
ENSG00000161654	0.807765	Protein LSM12 homolog [Source:UniProtKB/Swiss-Prot;Acc:Q3MHD2]	LSM12
ENSG00000151881	0.807765	Transmembrane protein C5orf28 [Source:UniProtKB/Swiss-Prot;Acc:Q0VDI3]	C5orf28
ENSG00000182952	0.807654	High mobility group nucleosome-binding domain-containing protein 4 (Non-histone chromosomal protein HMG-17-like 3) (Non-histone chromosomal protein) [Source:UniProtKB/Swiss-Prot;Acc:O00479]	HMGN4
ENSG00000206026	0.807639	Putative uncharacterized protein C18orf62 [Source:UniProtKB/Swiss-Prot;Acc:Q3B7S5]	C18orf62
ENSG00000021300	0.807629	Pleckstrin homology domain-containing family B member 1 (Pleckstrin homology domain retinal protein 1) (PH domain-containing protein in retina 1) (PHRET1) [Source:UniProtKB/Swiss-Prot;Acc:Q9UF11]	PLEKHB1
ENSG00000140718	0.807519	Protein fto (Fat mass and obesity-associated protein) [Source:UniProtKB/Swiss-Prot;Acc:Q9C0B1]	FTO
ENSG00000130731	0.807445	CP013_HUMAN Isoform 3 of Q96S19 - Homo sapiens (Human) [Source:UniprotKB/SpliceVariant;Acc:Q96S19-3]	C16orf13
ENSG00000165660	0.807173	UPF0411 protein KIAA0157 [Source:UniProtKB/Swiss-Prot;Acc:Q15018]	KIAA0157
ENSG00000129625	0.807086	Receptor expression-enhancing protein 5 (Polyposis locus protein 1) (TB2 protein) [Source:UniProtKB/Swiss-Prot;Acc:Q00765]	REEP5
ENSG00000172261	0.806945		ENSG00000172261
ENSG00000184571	0.806829	Piwi-like protein 3 [Source:UniProtKB/Swiss-Prot;Acc:Q7Z3Z3]	PIWIL3
ENSG00000132075	0.806788	CTG26 alternate open reading frame (Fragment). [Source:Uniprot/SPTREMBL;Acc:O15421]	ENSG00000132075
ENSG00000169474	0.806454	Cornifin-A (Small proline-rich protein IA) (SPR-IA) (SPRK) (19 kDa pancornulin) [Source:UniProtKB/Swiss-Prot;Acc:P35321]	SPRR1A
ENSG00000056277	0.806413	Zinc finger protein 280C (Suppressor of hairy wing homolog 3) [Source:UniProtKB/Swiss-Prot;Acc:Q8ND82]	ZNF280C
ENSG00000177770	0.806392	Uncharacterized protein ENSP00000383736 Fragment [Source:UniProtKB/TrEMBL;Acc:A8MV35]	ENSP00000383736
ENSG00000100075	0.806385	Tricarboxylate transport protein, mitochondrial Precursor (Citrate transport protein) (CTP) (Tricarboxylate carrier protein) (Solute carrier family 25 member 1) [Source:UniProtKB/Swiss-Prot;Acc:P53007]	SLC25A1
ENSG00000185641	0.806344		ENSG00000185641
ENSG00000130764	0.806335	Leucine-rich repeat-containing protein 47 [Source:UniProtKB/Swiss-Prot;Acc:Q8N1G4]	LRRC47
ENSG00000112459	0.806243	Olfactory receptor 14J1 (Olfactory receptor 5U1) (Olfactory receptor OR6-25) (Hs6M1-28) [Source:UniProtKB/Swiss-Prot;Acc:Q9UGF5]	OR14J1
ENSG00000164253	0.80606	WD repeat-containing protein 41 [Source:UniProtKB/Swiss-Prot;Acc:Q9HAD4]	WDR41
ENSG00000089022	0.805971	MAP kinase-activated protein kinase 5 (EC 2.7.11.1) (MAPK-activated protein kinase 5) (MAPKAP kinase 5) (p38-regulated/activated protein kinase) [Source:UniProtKB/Swiss-Prot;Acc:Q8IW41]	MAPKAPK5
ENSG00000175898	0.805881	Sphingosine 1-phosphate receptor 2 (S1P receptor 2) (S1P2) (Sphingosine 1-phosphate receptor Edg-5) (S1P receptor Edg-5) (Endothelial differentiation G-protein coupled receptor 5) [Source:UniProtKB/Swiss-Prot;Acc:O95136]	S1PR2
ENSG00000182357	0.805754	MGC27345 protein. [Source:Uniprot/SPTREMBL;Acc:Q8TAC0]	MGC27345
ENSG00000122643	0.805668	Cytosolic 5'-nucleotidase 3 (EC 3.1.3.5) (Cytosolic 5'-nucleotidase III) (cN-III) (Pyrimidine 5'-nucleotidase 1) (P5'N-1) (P5N-1) (PN-I) (Uridine 5'-monophosphate hydrolase 1) [Source:UniProtKB/Swiss-Prot;Acc:Q9H0P0]	NT5C3
ENSG00000197910	0.805549	Protein FAM25 [Source:UniProtKB/Swiss-Prot;Acc:Q5VTM1]	FAM25
ENSG00000133020	0.805534	Myosin-8 (Myosin heavy chain 8) (Myosin heavy chain, skeletal muscle, perinatal) (MyHC-perinatal) [Source:UniProtKB/Swiss-Prot;Acc:P13535]	MYH8
ENSG00000095539	0.805474	Semaphorin-4G Precursor [Source:UniProtKB/Swiss-Prot;Acc:Q9NTN9]	SEMA4G
ENSG00000175395	0.805388	Zinc finger protein 25 (Zinc finger protein KOX19) [Source:UniProtKB/Swiss-Prot;Acc:P17030]	ZNF25
ENSG00000152266	0.805373	Parathyroid hormone Precursor (PTH) (Parathyrin) (Parathormone) [Source:UniProtKB/Swiss-Prot;Acc:P01270]	PTH
ENSG00000185909	0.805359	Kelch domain-containing protein 8B [Source:UniProtKB/Swiss-Prot;Acc:Q8IXV7]	KLHDC8B
ENSG00000182281	0.805194		ENSG00000182281
ENSG00000105738	0.80466	Signal-induced proliferation-associated 1-like protein 3 (SPA-1-like protein 3) [Source:UniProtKB/Swiss-Prot;Acc:O60292]	SIPA1L3
ENSG00000131398	0.804654	Potassium voltage-gated channel subfamily C member 3 (Voltage-gated potassium channel subunit Kv3.3) (KSHIIID) [Source:UniProtKB/Swiss-Prot;Acc:Q14003]	KCNC3
ENSG00000003249	0.804616	Dysbindin domain-containing protein 1 [Source:UniProtKB/Swiss-Prot;Acc:Q9H9R9]	DBNDD1
ENSG00000119599	0.804498	WD repeat-containing protein 21A [Source:UniProtKB/Swiss-Prot;Acc:Q8WV16]	WDR21A
ENSG00000186871	0.80436	DNA excision repair protein ERCC-6-like (EC 3.6.1.-) (ATP-dependent helicase ERCC6-like) (PLK1-interacting checkpoint helicase) (Tumor antigen BJ-HCC-15) [Source:UniProtKB/Swiss-Prot;Acc:Q2NKX8]	ERCC6L
ENSG00000053108	0.804315	Follistatin-related protein 4 Precursor (Follistatin-like 4) [Source:UniProtKB/Swiss-Prot;Acc:Q6MZW2]	FSTL4
ENSG00000165650	0.804297	PDZ domain-containing protein 8 (Sarcoma antigen NY-SAR-84/NY-SAR-104) [Source:UniProtKB/Swiss-Prot;Acc:Q8NEN9]	PDZD8
ENSG00000083635	0.803865	Nuclear fragile X mental retardation-interacting protein 1 (Nuclear FMRP-interacting protein 1) [Source:UniProtKB/Swiss-Prot;Acc:Q9UHK0]	NUFIP1
ENSG00000163071	0.803629	Spermatogenesis-associated protein 18 [Source:UniProtKB/Swiss-Prot;Acc:Q8TC71]	SPATA18
ENSG00000178279	0.80348	Nuclear transition protein 2 (TP-2) (TP2) [Source:UniProtKB/Swiss-Prot;Acc:Q05952]	TNP2
ENSG00000180065	0.803385		ENSG00000180065
ENSG00000144006	0.803353	Uncharacterized protein ENSP00000295246 Fragment [Source:UniProtKB/TrEMBL;Acc:A6NFG3]	ENSP00000295246
ENSG00000165583	0.803328	Protein SSX5 [Source:UniProtKB/Swiss-Prot;Acc:O60225]	SSX5
ENSG00000083896	0.803228	YTH domain-containing protein 1 (Putative splicing factor YT521) [Source:UniProtKB/Swiss-Prot;Acc:Q96MU7]	YTHDC1
ENSG00000121335	0.803219	proline-rich protein BstNI subfamily 4	PRB4
ENSG00000138185	0.803138	Ectonucleoside triphosphate diphosphohydrolase 1 (EC 3.6.1.5) (NTPDase 1) (Ecto-ATP diphosphohydrolase) (ATPDase) (Lymphoid cell activation antigen) (Ecto-apyrase) (CD39 antigen) [Source:UniProtKB/Swiss-Prot;Acc:P49961]	ENTPD1
ENSG00000163072	0.803127	Nostrin (eNOS trafficking inducer) (Nitric oxide synthase trafficker) (Nitric oxide synthase traffic inducer) (BM247 homolog) [Source:UniProtKB/Swiss-Prot;Acc:Q8IVI9]	NOSTRIN
ENSG00000103197	0.803116	Tuberin (Tuberous sclerosis 2 protein) [Source:UniProtKB/Swiss-Prot;Acc:P49815]	TSC2
ENSG00000198810	0.802974		ENSG00000198810
ENSG00000180758	0.80296	Probable G-protein coupled receptor 157 [Source:UniProtKB/Swiss-Prot;Acc:Q5UAW9]	GPR157
ENSG00000137193	0.802888	Proto-oncogene serine/threonine-protein kinase Pim-1 (EC 2.7.11.1) [Source:UniProtKB/Swiss-Prot;Acc:P11309]	PIM1
ENSG00000035141	0.802792	Protein FAM136A [Source:UniProtKB/Swiss-Prot;Acc:Q96C01]	FAM136A
ENSG00000178772	0.802778	Carboxypeptidase N subunit 2 Precursor (Carboxypeptidase N polypeptide 2)(Carboxypeptidase N 83 kDa chain)(Carboxypeptidase N regulatory subunit)(Carboxypeptidase N large subunit) [Source:UniProtKB/Swiss-Prot;Acc:P22792]	CPN2
ENSG00000175086	0.802775		ENSG00000175086
ENSG00000144674	0.802658	Golgin subfamily A member 4 (Trans-Golgi p230) (256 kDa golgin) (Golgin-245) (Protein 72.1) [Source:UniProtKB/Swiss-Prot;Acc:Q13439]	GOLGA4
ENSG00000007952	0.802568	NADPH oxidase 1 (NOX-1) (NOH-1) (NADH/NADPH mitogenic oxidase subunit P65-MOX) (Mitogenic oxidase 1) (MOX1) [Source:UniProtKB/Swiss-Prot;Acc:Q9Y5S8]	NOX1
ENSG00000204164	0.802559	BMS1P5 protein [Source:UniProtKB/TrEMBL;Acc:Q6P095]	BMS1P5
ENSG00000131548	0.802531	Putative transcript Y 6 protein (Testis-specific Y-linked 6) [Source:UniProtKB/Swiss-Prot;Acc:Q9BXH5]	TTTY6
ENSG00000181877	0.802467	cDNA FLJ34460 fis, clone HLUNG2002942 [Source:UniProtKB/TrEMBL;Acc:Q8NAZ9]	FLJ34460
ENSG00000165059	0.802334	cAMP-dependent protein kinase catalytic subunit gamma (EC 2.7.11.11) (PKA C-gamma) [Source:UniProtKB/Swiss-Prot;Acc:P22612]	PRKACG
ENSG00000111875	0.80219	Histone chaperone ASF1A (Anti-silencing function protein 1 homolog A) (hAsf1) (hAsf1a) (CCG1-interacting factor A) (CIA) (hCIA) [Source:UniProtKB/Swiss-Prot;Acc:Q9Y294]	ASF1A
ENSG00000121579	0.802078	N-acetyltransferase 13 (EC 2.3.1.-) (hNAT5) (hSAN) [Source:UniProtKB/Swiss-Prot;Acc:Q9GZZ1]	NAT13
ENSG00000119820	0.801928	Protein YIPF4 (YIP1 family member 4) [Source:UniProtKB/Swiss-Prot;Acc:Q9BSR8]	YIPF4
ENSG00000120509	0.80186	PDZ domain-containing protein 11 [Source:UniProtKB/Swiss-Prot;Acc:Q5EBL8]	PDZD11
ENSG00000167771	0.801705	REST corepressor 2 [Source:UniProtKB/Swiss-Prot;Acc:Q8IZ40]	RCOR2
ENSG00000148655	0.801689	Leucine-rich repeat-containing protein C10orf11 [Source:UniProtKB/Swiss-Prot;Acc:Q9H2I8]	C10orf11
ENSG00000165171	0.801516	Williams-Beuren syndrome chromosomal region 27 protein [Source:UniProtKB/Swiss-Prot;Acc:Q8N6F8]	WBSCR27
ENSG00000104714	0.801312	Glutamate-rich protein 1 [Source:UniProtKB/Swiss-Prot;Acc:Q86X53]	ERICH1
ENSG00000160058	0.801224	BSD domain-containing protein 1 [Source:UniProtKB/Swiss-Prot;Acc:Q9NW68]	BSDC1
ENSG00000174514	0.801202	Major facilitator superfamily domain-containing protein 4 [Source:UniProtKB/Swiss-Prot;Acc:Q8N468]	MFSD4
ENSG00000152147	0.801059	Gem-associated protein 6 (Gemin-6) (SIP2) [Source:UniProtKB/Swiss-Prot;Acc:Q8WXD5]	GEMIN6
ENSG00000143870	0.800644	Protein disulfide-isomerase A6 Precursor (EC 5.3.4.1)(Protein disulfide isomerase P5)(Thioredoxin domain-containing protein 7) [Source:UniProtKB/Swiss-Prot;Acc:Q15084]	PDIA6
ENSG00000184827	0.80049		ENSG00000184827
ENSG00000172543	0.800395	Cathepsin W Precursor (EC 3.4.22.-)(Lymphopain) [Source:UniProtKB/Swiss-Prot;Acc:P56202]	CTSW
ENSG00000135387	0.80021	Caprin-1 (Cytoplasmic activation- and proliferation-associated protein 1) (GPI-anchored membrane protein 1) (GPI-anchored protein p137) (GPI-p137) (p137GPI) [Source:UniProtKB/Swiss-Prot;Acc:Q14444]	CAPRIN1
ENSG00000090661	0.800099	LAG1 longevity assurance homolog 4 [Source:UniProtKB/Swiss-Prot;Acc:Q9HA82]	LASS4
ENSG00000101752	0.799776	E3 ubiquitin-protein ligase MIB1 (EC 6.3.2.-) (Mind bomb homolog 1) (DAPK-interacting protein 1) (DIP-1) (Zinc finger ZZ type with ankyrin repeat domain protein 2) [Source:UniProtKB/Swiss-Prot;Acc:Q86YT6]	MIB1
ENSG00000124102	0.799613	Elafin (Elastase-specific inhibitor) (ESI) (Skin-derived antileukoproteinase) (SKALP) (Peptidase inhibitor 3) (WAP four-disulfide core domain protein 14) [Source:UniProtKB/Swiss-Prot;Acc:P19957]	PI3
ENSG00000130037	0.799348	Potassium voltage-gated channel subfamily A member 5 (Voltage-gated potassium channel subunit Kv1.5)(HK2)(HPCN1) [Source:UniProtKB/Swiss-Prot;Acc:P22460]	KCNA5
ENSG00000122687	0.799343	Putative ribosomal RNA methyltransferase 2 (EC 2.1.1.-) (rRNA (uridine-2'-O-)-methyltransferase) [Source:UniProtKB/Swiss-Prot;Acc:Q9UI43]	FTSJ2
ENSG00000131966	0.799235	Actin-related protein 10 (hARP11) [Source:UniProtKB/Swiss-Prot;Acc:Q9NZ32]	ACTR10
ENSG00000118308	0.799036	Lymphoid-restricted membrane protein (Protein Jaw1)[Processed lymphoid-restricted membrane protein] [Source:UniProtKB/Swiss-Prot;Acc:Q12912]	LRMP
ENSG00000163683	0.798911	Uncharacterized protein C4orf34 [Source:UniProtKB/Swiss-Prot;Acc:Q96QK8]	C4orf34
ENSG00000140470	0.798891	ADAMTS-17 Precursor (EC 3.4.24.-) (A disintegrin and metalloproteinase with thrombospondin motifs 17) (ADAM-TS 17) (ADAM-TS17) [Source:UniProtKB/Swiss-Prot;Acc:Q8TE56]	ADAMTS17
ENSG00000148660	0.798816	Calcium/calmodulin-dependent protein kinase type II gamma chain (EC 2.7.11.17) (CaM-kinase II gamma chain) (CaM kinase II subunit gamma) (CaMK-II subunit gamma) [Source:UniProtKB/Swiss-Prot;Acc:Q13555]	CAMK2G
ENSG00000141371	0.798709	Uncharacterized protein C17orf64 [Source:UniProtKB/Swiss-Prot;Acc:Q86WR6]	C17orf64
ENSG00000180819	0.798355		ENSG00000180819
ENSG00000205155	0.798306	Gamma-secretase subunit PEN-2 (Presenilin enhancer protein 2) [Source:UniProtKB/Swiss-Prot;Acc:Q9NZ42]	PSENEN
ENSG00000162367	0.798142	T-cell acute lymphocytic leukemia protein 1 (TAL-1) (Stem cell protein) (T-cell leukemia/lymphoma protein 5) [Source:UniProtKB/Swiss-Prot;Acc:P17542]	TAL1
ENSG00000174092	0.798022		ENSG00000174092
ENSG00000172850	0.797869	U6 snRNA-associated Sm-like protein LSm2 (snRNP core Sm-like protein Sm-x5) (Small nuclear ribonuclear protein D homolog) (Protein G7b) [Source:UniProtKB/Swiss-Prot;Acc:Q9Y333]	LSM2
ENSG00000179168	0.797674	Gametogenetin [Source:UniProtKB/Swiss-Prot;Acc:Q86UU5]	GGN
ENSG00000173699	0.797637	Spermatogenesis-associated protein 3 (Testis spermatocyte apoptosis-related protein 1) (Testis and spermatogenesis cell-related protein 1) [Source:UniProtKB/Swiss-Prot;Acc:Q8NHX4]	SPATA3
ENSG00000121594	0.797472	T-lymphocyte activation antigen CD80 Precursor (Activation B7-1 antigen) (CTLA-4 counter-receptor B7.1) (B7) (BB1) (CD80 antigen) [Source:UniProtKB/Swiss-Prot;Acc:P33681]	CD80
ENSG00000108389	0.797299	Myotubularin-related protein 4 (EC 3.1.3.48) (FYVE domain-containing dual specificity protein phosphatase 2) (FYVE-DSP2) (Zinc finger FYVE domain-containing protein 11) [Source:UniProtKB/Swiss-Prot;Acc:Q9NYA4]	MTMR4
ENSG00000165030	0.797295	Nuclear factor interleukin-3-regulated protein (E4 promoter binding-protein 4) (Interleukin-3 promoter transcriptional activator) (Transcriptional activator NF-IL3A) [Source:UniProtKB/Swiss-Prot;Acc:Q16649]	NFIL3
ENSG00000140459	0.796923	Cytochrome P450 11A1, mitochondrial Precursor (EC 1.14.15.6) (CYPXIA1) (Cholesterol side-chain cleavage enzyme) (P450(scc)) (Cholesterol desmolase) [Source:UniProtKB/Swiss-Prot;Acc:P05108]	CYP11A1
ENSG00000109101	0.796886	Forkhead box protein N1 (Winged-helix transcription factor nude) [Source:UniProtKB/Swiss-Prot;Acc:O15353]	FOXN1
ENSG00000137831	0.796469	Uveal autoantigen with coiled-coil domains and ankyrin repeats [Source:UniProtKB/Swiss-Prot;Acc:Q9BZF9]	UACA
ENSG00000197789	0.79646	CDNA FLJ36000 fis, clone TESTI2015180. [Source:Uniprot/SPTREMBL;Acc:Q8NA00]	FLJ36000
ENSG00000023228	0.796253	NADH-ubiquinone oxidoreductase 75 kDa subunit, mitochondrial Precursor (EC 1.6.5.3) (EC 1.6.99.3) (Complex I-75kD) (CI-75kD) [Source:UniProtKB/Swiss-Prot;Acc:P28331]	NDUFS1
ENSG00000149443	0.796047	Putative uncharacterized protein C20orf78 [Source:UniProtKB/Swiss-Prot;Acc:Q9BR46]	C20orf78
ENSG00000047849	0.795998	Microtubule-associated protein 4 (MAP-4) [Source:UniProtKB/Swiss-Prot;Acc:P27816]	MAP4
ENSG00000135521	0.795929	Protein LTV1 homolog [Source:UniProtKB/Swiss-Prot;Acc:Q96GA3]	LTV1
ENSG00000176402	0.795743	Gap junction gamma-3 protein (Gap junction epsilon-1 protein) (Connexin-31.3) (Cx31.3) [Source:UniProtKB/Swiss-Prot;Acc:Q8NFK1]	GJC3
ENSG00000177106	0.795684	Epidermal growth factor receptor kinase substrate 8-like protein 2 (Epidermal growth factor receptor pathway substrate 8-related protein 2)(EPS8-like protein 2) [Source:UniProtKB/Swiss-Prot;Acc:Q9H6S3]	EPS8L2
ENSG00000138785	0.795671	Integrator complex subunit 12 (Int12) (PHD finger protein 22) [Source:UniProtKB/Swiss-Prot;Acc:Q96CB8]	INTS12
ENSG00000145348	0.795347	TBC domain-containing protein kinase-like protein [Source:UniProtKB/Swiss-Prot;Acc:Q8TEA7]	MGC16169
ENSG00000148702	0.795343	Hyaluronan-binding protein 2 (EC 3.4.21.-) (Plasma hyaluronan-binding protein) (Hepatocyte growth factor activator-like protein) (Factor VII-activating protease) [Source:UniProtKB/Swiss-Prot;Acc:Q14520]	HABP2
ENSG00000006606	0.7951	C-C motif chemokine 26 (Small-inducible cytokine A26) (Eotaxin-3) (Macrophage inflammatory protein 4-alpha) (MIP-4-alpha) (Thymic stroma chemokine-1) (TSC-1) [Source:UniProtKB/Swiss-Prot;Acc:Q9Y258]	CCL26
ENSG00000183837	0.795051	Paraneoplastic antigen Ma3 [Source:UniProtKB/Swiss-Prot;Acc:Q9UL41]	PNMA3
ENSG00000179087	0.794767	Maltase-glucoamylase, intestinal[Maltase][Glucoamylase] (EC 3.2.1.20) (EC 3.2.1.3) (Alpha-glucosidase) (Glucan 1,4-alpha-glucosidase) [Source:UniProtKB/Swiss-Prot;Acc:O43451]	MGAM
ENSG00000179709	0.794756	NACHT, LRR and PYD domains-containing protein 8 (Nucleotide-binding oligomerization domain protein 16) (PYRIN and NACHT-containing protein 4) [Source:UniProtKB/Swiss-Prot;Acc:Q86W28]	NLRP8
ENSG00000197583	0.794676	Seven transmembrane helix receptor. [Source:Uniprot/SPTREMBL;Acc:Q8NHA3]	ENSG00000197583
ENSG00000171533	0.794652	Microtubule-associated protein 6 (MAP-6) (Stable tubule-only polypeptide) (STOP) [Source:UniProtKB/Swiss-Prot;Acc:Q96JE9]	MAP6
ENSG00000075568	0.794561	Transmembrane protein 131 (Protein RW1) [Source:UniProtKB/Swiss-Prot;Acc:Q92545]	TMEM131
ENSG00000104970	0.794354	killer cell immunoglobulin-like receptor, three domains, X1 [Source:RefSeq_peptide;Acc:NP_001041070]	KIR3DX1
ENSG00000116703	0.794177	Phosducin (PHD) (33 kDa phototransducing protein) (MEKA protein) [Source:UniProtKB/Swiss-Prot;Acc:P20941]	PDC
ENSG00000113396	0.793764	Long-chain fatty acid transport protein 6 (Fatty acid transport protein 6) (FATP-6) (Very long-chain acyl-CoA synthetase homolog 1) (hVLCS-H1) (VLCSH1) [Source:UniProtKB/Swiss-Prot;Acc:Q9Y2P4]	SLC27A6
ENSG00000086065	0.793704	Charged multivesicular body protein 5 (Chromatin-modifying protein 5) (Vacuolar protein-sorting-associated protein 60) (Vps60) (hVps60) (SNF7 domain-containing protein 2) [Source:UniProtKB/Swiss-Prot;Acc:Q9NZZ3]	CHMP5
ENSG00000180071	0.793155	Ankyrin repeat domain-containing protein 18A [Source:UniProtKB/Swiss-Prot;Acc:Q8IVF6]	ANKRD18A
ENSG00000053438	0.79297	Neuronatin [Source:UniProtKB/Swiss-Prot;Acc:Q16517]	NNAT
ENSG00000143222	0.792817	Ufm1-conjugating enzyme 1 (Ubiquitin-fold modifier-conjugating enzyme 1) [Source:UniProtKB/Swiss-Prot;Acc:Q9Y3C8]	UFC1
ENSG00000164500	0.792776		ENSG00000164500
ENSG00000126603	0.792737	Zinc finger protein GLIS2 (GLI-similar 2)(Neuronal Krueppel-like protein) [Source:UniProtKB/Swiss-Prot;Acc:Q9BZE0]	GLIS2
ENSG00000090924	0.792575	Pleckstrin homology domain-containing family G member 2 [Source:UniProtKB/Swiss-Prot;Acc:Q9H7P9]	PLEKHG2
ENSG00000189008	0.792257	CDNA FLJ43879 fis, clone TESTI4008993. [Source:Uniprot/SPTREMBL;Acc:Q6ZUA0]	FLJ43879
ENSG00000176927	0.791931	EF-hand calcium-binding domain-containing protein 5 [Source:UniProtKB/Swiss-Prot;Acc:A4FU69]	EFCAB5
ENSG00000117595	0.791888	Interferon regulatory factor 6 (IRF-6) [Source:UniProtKB/Swiss-Prot;Acc:O14896]	IRF6
ENSG00000171738	0.791834	OTTHUMP00000031602 (Fragment). [Source:Uniprot/SPTREMBL;Acc:Q9H1S0]	OTTHUMP00000031602
ENSG00000102901	0.79152	Centromere protein T (CENP-T) (Interphase centromere complex protein 22) [Source:UniProtKB/Swiss-Prot;Acc:Q96BT3]	CENPT
ENSG00000183783	0.791424	BTB/POZ domain-containing protein KCTD8 [Source:UniProtKB/Swiss-Prot;Acc:Q6ZWB6]	KCTD8
ENSG00000110315	0.791375	RING finger protein 141 (Zinc finger protein 230) [Source:UniProtKB/Swiss-Prot;Acc:Q8WVD5]	RNF141
ENSG00000183528	0.791078		ENSG00000183528
ENSG00000085552	0.79084	Protein turtle homolog A Precursor (Immunoglobulin superfamily member 9A) [Source:UniProtKB/Swiss-Prot;Acc:Q9P2J2]	IGSF9
ENSG00000177200	0.790838	Chromodomain-helicase-DNA-binding protein 9 (CHD-9)(EC 3.6.1.-)(ATP-dependent helicase CHD9)(Chromatin-related mesenchymal modulator)(CReMM)(Chromatin-remodeling factor CHROM1)(Peroxisomal proliferator-activated receptor A-interacting complex 320 kDa protein)(PPAR-alpha-interacting complex protein 320 kDa)(Kismet homolog 2) [Source:UniProtKB/Swiss-Prot;Acc:Q3L8U1]	CHD9
ENSG00000176377	0.790634		ENSG00000176377
ENSG00000133226	0.790481	Serine/arginine repetitive matrix protein 1 (Ser/Arg-related nuclear matrix protein) (SR-related nuclear matrix protein of 160 kDa) (SRm160) [Source:UniProtKB/Swiss-Prot;Acc:Q8IYB3]	SRRM1
ENSG00000141194	0.790455	Olfactory receptor 4D1 (Olfactory receptor TPCR16) [Source:UniProtKB/Swiss-Prot;Acc:Q15615]	OR4D1
ENSG00000160447	0.790121	Serine/threonine-protein kinase N3 (EC 2.7.11.13)(Protein kinase PKN-beta)(Protein-kinase C-related kinase 3) [Source:UniProtKB/Swiss-Prot;Acc:Q6P5Z2]	PKN3
ENSG00000135720	0.790086	Cytoplasmic dynein 1 light intermediate chain 2 (Dynein light intermediate chain 2, cytosolic) (LIC-2) (LIC53/55) [Source:UniProtKB/Swiss-Prot;Acc:O43237]	DYNC1LI2
ENSG00000174501	0.789708	Uncharacterized protein ENSP00000312008 Fragment [Source:UniProtKB/TrEMBL;Acc:A8MSV5]	ENSP00000312008
ENSG00000203742	0.789501		ENSG00000203742
ENSG00000186400	0.789325	Olfactory receptor 10X1 (Olfactory receptor OR1-14) [Source:UniProtKB/Swiss-Prot;Acc:Q8NGY0]	OR10X1
ENSG00000116962	0.78917	Nidogen-1 Precursor (Entactin) [Source:UniProtKB/Swiss-Prot;Acc:P14543]	NID1
ENSG00000173210	0.789155	Actin-binding LIM protein 3 (Actin-binding LIM protein family member 3) (abLIM-3) [Source:UniProtKB/Swiss-Prot;Acc:O94929]	ABLIM3
ENSG00000196832	0.788738	Olfactory receptor 11G2 [Source:UniProtKB/Swiss-Prot;Acc:Q8NGC1]	OR11G2
ENSG00000129988	0.788593	Lipopolysaccharide-binding protein Precursor (LBP) [Source:UniProtKB/Swiss-Prot;Acc:P18428]	LBP
ENSG00000100442	0.788578	FK506-binding protein 3 (EC 5.2.1.8) (Peptidyl-prolyl cis-trans isomerase) (PPIase) (Rotamase) (25 kDa FKBP) (FKBP-25) (Rapamycin-selective 25 kDa immunophilin) [Source:UniProtKB/Swiss-Prot;Acc:Q00688]	FKBP3
ENSG00000183610	0.788461	Putative uncharacterized protein C8orf51. [Source:Uniprot/SWISSPROT;Acc:Q9BWJ2]	C8orf51
ENSG00000171033	0.788397	cAMP-dependent protein kinase inhibitor alpha (cAMP-dependent protein kinase inhibitor, muscle/brain isoform) (PKI-alpha) [Source:UniProtKB/Swiss-Prot;Acc:P61925]	PKIA
ENSG00000163568	0.788131	Interferon-inducible protein AIM2 (Absent in melanoma 2) [Source:UniProtKB/Swiss-Prot;Acc:O14862]	AIM2
ENSG00000189252	0.787843	Sperm protein associated with the nucleus on the X chromosome N3 (SPANX-N3) (SPANX family member N3) [Source:UniProtKB/Swiss-Prot;Acc:Q5MJ09]	SPANXN3
ENSG00000203784	0.787594	Late cornified envelope-like proline-rich protein 1 (Novel small proline-rich protein) [Source:UniProtKB/Swiss-Prot;Acc:Q5T871]	LELP1
ENSG00000176555	0.78723	Olfactory receptor 4S1 (Olfactory receptor OR11-100) [Source:UniProtKB/Swiss-Prot;Acc:Q8NGB4]	OR4S1
ENSG00000162396	0.787155	Probable prolyl-tRNA synthetase, mitochondrial Precursor (EC 6.1.1.15) (Proline--tRNA ligase) (ProRS) [Source:UniProtKB/Swiss-Prot;Acc:Q7L3T8]	PARS2
ENSG00000128313	0.787024	Apolipoprotein-L5 (Apolipoprotein L-V) (ApoL-V) [Source:UniProtKB/Swiss-Prot;Acc:Q9BWW9]	APOL5
ENSG00000179988	0.78699	L-seryl-tRNA(Sec) kinase (EC 2.7.1.-) (O-phosphoseryl-tRNA(Sec) kinase) [Source:UniProtKB/Swiss-Prot;Acc:Q8IV42]	PSTK
ENSG00000165851	0.78687		ENSG00000165851
ENSG00000178233	0.786747	Transmembrane protein 151B (Transmembrane protein 193) [Source:UniProtKB/Swiss-Prot;Acc:Q8IW70]	TMEM151B
ENSG00000169239	0.786695	Carbonic anhydrase 5B, mitochondrial Precursor (EC 4.2.1.1) (Carbonic anhydrase VB) (CA-VB) (Carbonate dehydratase VB) [Source:UniProtKB/Swiss-Prot;Acc:Q9Y2D0]	CA5B
ENSG00000198844	0.786649	Rho guanine nucleotide exchange factor 15 (Vsm-RhoGEF) [Source:UniProtKB/Swiss-Prot;Acc:O94989]	ARHGEF15
ENSG00000127948	0.786548	NADPH--cytochrome P450 reductase (EC 1.6.2.4) (CPR) (P450R) [Source:UniProtKB/Swiss-Prot;Acc:P16435]	POR
ENSG00000143776	0.786416	Serine/threonine-protein kinase MRCK alpha (EC 2.7.11.1) (Myotonic dystrophy kinase-related CDC42-binding kinase alpha) (Myotonic dystrophy protein kinase-like alpha) (MRCK alpha) [Source:UniProtKB/Swiss-Prot;Acc:Q5VT25]	CDC42BPA
ENSG00000169991	0.78627	intermediate filament family orphan 2	IFFO2
ENSG00000091732	0.786196	Nuclear-interacting partner of ALK (Nuclear-interacting partner of anaplastic lymphoma kinase) (hNIPA) (Zinc finger C3HC-type protein 1) [Source:UniProtKB/Swiss-Prot;Acc:Q86WB0]	ZC3HC1
ENSG00000179702	0.785998		ENSG00000179702
ENSG00000089723	0.78582	Ubiquitin thioesterase OTUB2 (EC 3.1.2.-)(Otubain-2)(OTU domain-containing ubiquitin aldehyde-binding protein 2)(Ubiquitin-specific-processing protease OTUB2)(Deubiquitinating enzyme OTUB2) [Source:UniProtKB/Swiss-Prot;Acc:Q96DC9]	OTUB2
ENSG00000165509	0.785634	Melanoma-associated antigen C3 (MAGE-C3 antigen) (Hepatocellular carcinoma-associated antigen 2) (Cancer/testis antigen 7.2) (CT7.2) [Source:UniProtKB/Swiss-Prot;Acc:Q8TD91]	MAGEC3
ENSG00000188817	0.78553	Protein S100-A1-like (S100 calcium-binding protein A1-like) [Source:UniProtKB/Swiss-Prot;Acc:A6NMZ2]	S100A1L
ENSG00000183055	0.785343	Protein FAM133B [Source:UniProtKB/Swiss-Prot;Acc:Q5BKY9]	FAM133B
ENSG00000196391	0.785126	Zinc finger protein 774 [Source:UniProtKB/Swiss-Prot;Acc:Q6NX45]	ZNF774
ENSG00000075292	0.784848	Zinc finger protein 638 (Zinc finger matrin-like protein) (Nuclear protein 220) (Cutaneous T-cell lymphoma-associated antigen se33-1) (CTCL tumor antigen se33-1) [Source:UniProtKB/Swiss-Prot;Acc:Q14966]	ZNF638
ENSG00000156049	0.784653	Guanine nucleotide-binding protein alpha-14 subunit (G-protein alpha subunit 14) [Source:UniProtKB/Swiss-Prot;Acc:O95837]	GNA14
ENSG00000087008	0.784395	Peroxisomal acyl-coenzyme A oxidase 3 (EC 1.3.3.6) (Pristanoyl-CoA oxidase) (Branched-chain acyl-CoA oxidase) (BRCACox) [Source:UniProtKB/Swiss-Prot;Acc:O15254]	ACOX3
ENSG00000141434	0.784204	Meprin A subunit beta Precursor (EC 3.4.24.18) (Endopeptidase-2) (N-benzoyl-L-tyrosyl-P-amino-benzoic acid hydrolase subunit beta) (PABA peptide hydrolase) (PPH beta) [Source:UniProtKB/Swiss-Prot;Acc:Q16820]	MEP1B
ENSG00000115486	0.784189	Vitamin K-dependent gamma-carboxylase (EC 6.4.-.-)(Gamma-glutamyl carboxylase)(Vitamin K gamma glutamyl carboxylase) [Source:UniProtKB/Swiss-Prot;Acc:P38435]	GGCX
ENSG00000179339	0.784154		ENSG00000179339
ENSG00000176018	0.784136	LysM and putative peptidoglycan-binding domain-containing protein 3 [Source:UniProtKB/Swiss-Prot;Acc:Q7Z3D4]	LYSMD3
ENSG00000150637	0.784071	CD226 antigen Precursor (DNAX accessory molecule 1) (DNAM-1) (CD226 antigen) [Source:UniProtKB/Swiss-Prot;Acc:Q15762]	CD226
ENSG00000179241	0.783667	Low-density lipoprotein receptor class A domain-containing protein 3 Precursor [Source:UniProtKB/Swiss-Prot;Acc:Q86YD5]	LDLRAD3
ENSG00000096264	0.783648	Natural cytotoxicity triggering receptor 2 (Natural killer cell p44-related protein) (NK-p44) (NKp44) (NK cell-activating receptor) (Lymphocyte antigen 95 homolog) (CD336 antigen) [Source:UniProtKB/Swiss-Prot;Acc:O95944]	NCR2
ENSG00000163104	0.783296	SWI/SNF-related matrix-associated actin-dependent regulator of chromatin subfamily A containing DEAD/H box 1 (EC 3.6.1.-) (ATP-dependent helicase 1) (hHEL1) [Source:UniProtKB/Swiss-Prot;Acc:Q9H4L7]	SMARCAD1
ENSG00000135205	0.783244	Coiled-coil domain-containing protein 146 [Source:UniProtKB/Swiss-Prot;Acc:Q8IYE0]	CCDC146
ENSG00000108255	0.782415	Beta-crystallin A3[Beta-crystallin A3, isoform A1, Delta4 form][Beta-crystallin A3, isoform A1, Delta7 form][Beta-crystallin A3, isoform A1, Delta8 form] [Source:UniProtKB/Swiss-Prot;Acc:P05813]	CRYBA1
ENSG00000187398	0.782378	Leucine zipper protein 2 Precursor [Source:UniProtKB/Swiss-Prot;Acc:Q86TE4]	LUZP2
ENSG00000188167	0.781781	Putative metallophosphoesterase FLJ45032 (EC 3.1.-.-) [Source:UniProtKB/Swiss-Prot;Acc:Q6ZT21]	FLJ45032
ENSG00000166454	0.781598	ATM interactor [Source:UniProtKB/Swiss-Prot;Acc:O43313]	ATMIN
ENSG00000136738	0.78148	Signal transducing adapter molecule 1 (STAM-1) [Source:UniProtKB/Swiss-Prot;Acc:Q92783]	STAM
ENSG00000088899	0.781429	Uncharacterized protein KIAA0552 [Source:UniProtKB/Swiss-Prot;Acc:O60299]	KIAA0552
ENSG00000181798	0.78139	Uncharacterized protein C2orf52 [Source:UniProtKB/Swiss-Prot;Acc:Q8N535]	C2orf52
ENSG00000196985	0.781234		ENSG00000196985
ENSG00000180929	0.780969	Probable G-protein coupled receptor 62 (hGPCR8) [Source:UniProtKB/Swiss-Prot;Acc:Q9BZJ7]	GPR62
ENSG00000178951	0.780942	Zinc finger and BTB domain-containing protein 7A (Leukemia/lymphoma-related factor) (Factor that binds to inducer of short transcripts protein 1) (Factor binding IST protein 1) (FBI-1) [Source:UniProtKB/Swiss-Prot;Acc:O95365]	ZBTB7A
ENSG00000137171	0.780838	Kinesin light chain 4 (KLC 4) (Kinesin-like protein 8) [Source:UniProtKB/Swiss-Prot;Acc:Q9NSK0]	KLC4
ENSG00000177835	0.780737		ENSG00000177835
ENSG00000176276	0.780571	Ras-related protein Rap-1b-like protein Precursor [Source:UniProtKB/Swiss-Prot;Acc:A6NIZ1]	hCG_1757335
ENSG00000211720	0.780522	T-cell receptor beta V gene segment [Source:IMGT/GENE_DB;Acc:TRBV11-2]	TRBV11-2
ENSG00000106123	0.779823	Ephrin type-B receptor 6 Precursor (Tyrosine-protein kinase-defective receptor EPH-6) (HEP) [Source:UniProtKB/Swiss-Prot;Acc:O15197]	EPHB6
ENSG00000198700	0.779648	Importin-9 (Imp9) (Ran-binding protein 9) (RanbP9) [Source:UniProtKB/Swiss-Prot;Acc:Q96P70]	IPO9
ENSG00000176840	0.779558	Pituitary gland-specific factor 1 [Source:UniProtKB/Swiss-Prot;Acc:Q8N6C7]	C19orf30
ENSG00000130669	0.779526	Serine/threonine-protein kinase PAK 4 (EC 2.7.11.1) (p21-activated kinase 4) (PAK-4) [Source:UniProtKB/Swiss-Prot;Acc:O96013]	PAK4
ENSG00000073150	0.779479	Pannexin-2 [Source:UniProtKB/Swiss-Prot;Acc:Q96RD6]	PANX2
ENSG00000175619	0.779384	Olfactory receptor 4B1 (Olfactory receptor OR11-106) (OST208) [Source:UniProtKB/Swiss-Prot;Acc:Q8NGF8]	OR4B1
ENSG00000119922	0.779362	Interferon-induced protein with tetratricopeptide repeats 2 (IFIT-2) (Interferon-induced 54 kDa protein) (IFI-54K) (ISG-54 K) [Source:UniProtKB/Swiss-Prot;Acc:P09913]	IFIT2
ENSG00000178980	0.778892	Selenoprotein W (SelW) [Source:UniProtKB/Swiss-Prot;Acc:P63302]	SEPW1
ENSG00000186485	0.778698	Gilles de la Tourette syndrome chromosome region candidate gene 1 protein. [Source:Uniprot/SWISSPROT;Acc:Q86UQ5]	GTSCR1
ENSG00000145495	0.778581	E3 ubiquitin-protein ligase MARCH6 (EC 6.3.2.-) (Membrane-associated RING finger protein 6) (Membrane-associated RING-CH protein VI) (MARCH-VI) (RING finger protein 176) [Source:UniProtKB/Swiss-Prot;Acc:O60337]	MARCH6
ENSG00000116221	0.778041	39S ribosomal protein L37, mitochondrial Precursor (L37mt) (MRP-L37) [Source:UniProtKB/Swiss-Prot;Acc:Q9BZE1]	MRPL37
ENSG00000044459	0.778014	Centlein (Centrosomal protein) [Source:UniProtKB/Swiss-Prot;Acc:Q9NXG0]	CNTLN
ENSG00000198218	0.778005	Glutamine-rich protein 1 [Source:UniProtKB/Swiss-Prot;Acc:Q2TAL8]	QRICH1
ENSG00000075711	0.777702	Disks large homolog 1 (Synapse-associated protein 97) (SAP-97) (hDlg) [Source:UniProtKB/Swiss-Prot;Acc:Q12959]	DLG1
ENSG00000131459	0.777556	Glucosamine--fructose-6-phosphate aminotransferase [isomerizing] 2 (EC 2.6.1.16) (Glutamine:fructose 6 phosphate amidotransferase 2) (GFAT 2) (GFAT2) (D-fructose-6-phosphate amidotransferase 2) [Source:UniProtKB/Swiss-Prot;Acc:O94808]	GFPT2
ENSG00000122786	0.777303	Caldesmon (CDM) [Source:UniProtKB/Swiss-Prot;Acc:Q05682]	CALD1
ENSG00000198050	0.776855		ENSG00000198050
ENSG00000099260	0.776825	Palmdelphin (Paralemnin-like protein) [Source:UniProtKB/Swiss-Prot;Acc:Q9NP74]	PALMD
ENSG00000130561	0.77671	S-arrestin (Retinal S-antigen) (S-AG) (48 kDa protein) (Rod photoreceptor arrestin) [Source:UniProtKB/Swiss-Prot;Acc:P10523]	SAG
ENSG00000088930	0.776596	5'-3' exoribonuclease 2 (EC 3.1.13.-) (DHM1-like protein) (DHP protein) [Source:UniProtKB/Swiss-Prot;Acc:Q9H0D6]	XRN2
ENSG00000196447	0.776038		ENSG00000196447
ENSG00000179362	0.775011	Dresden prostate carcinoma protein 2 (D-PCa-2) [Source:UniProtKB/Swiss-Prot;Acc:Q86SG4]	C15orf21
ENSG00000115155	0.774962	Otoferlin (Fer-1-like protein 2) [Source:UniProtKB/Swiss-Prot;Acc:Q9HC10]	OTOF
ENSG00000182112	0.774876		ENSG00000182112
ENSG00000197309	0.774577	Seven transmembrane helix receptor (Olfactory receptor OR11-293) [Source:UniProtKB/TrEMBL;Acc:Q8NH80]	ENSG00000197309
ENSG00000085514	0.773905	Paired immunoglobulin-like type 2 receptor alpha Precursor (Inhibitory receptor PILR-alpha)(Cell surface receptor FDF03) [Source:UniProtKB/Swiss-Prot;Acc:Q9UKJ1]	PILRA
ENSG00000197881	0.773875		ENSG00000197881
ENSG00000130876	0.773019	Asc-type amino acid transporter 1 (Asc-1) (Solute carrier family 7 member 10) [Source:UniProtKB/Swiss-Prot;Acc:Q9NS82]	SLC7A10
ENSG00000172673	0.772972	Uncharacterized protein C6orf190 [Source:UniProtKB/Swiss-Prot;Acc:Q8N1K5]	C6orf190
ENSG00000184150	0.772708	Putative uncharacterized protein PRO1716 [Source:UniProtKB/Swiss-Prot;Acc:Q9UHU1]	LOC100132853
ENSG00000181031	0.772282	Rab effector Noc2 (Rabphilin-3A-like protein) (No C2 domains protein) [Source:UniProtKB/Swiss-Prot;Acc:Q9UNE2]	RPH3AL
ENSG00000136305	0.772281	Cell death activator CIDE-B (Cell death-inducing DFFA-like effector B) [Source:UniProtKB/Swiss-Prot;Acc:Q9UHD4]	CIDEB
ENSG00000114166	0.772143	Histone acetyltransferase PCAF (EC 2.3.1.48) (Histone acetylase PCAF) (P300/CBP-associated factor) (P/CAF) [Source:UniProtKB/Swiss-Prot;Acc:Q92831]	PCAF
ENSG00000182139	0.772073	Putative uncharacterized protein [Source:UniProtKB/TrEMBL;Acc:Q96FU4]	ENSG00000182139
ENSG00000137702	0.771917	Ferredoxin-fold anticodon-binding domain-containing protein LOC91893 [Source:UniProtKB/Swiss-Prot;Acc:Q9BRP7]	FDXACB1
ENSG00000180376	0.771701	Coiled-coil domain-containing protein 66 [Source:UniProtKB/Swiss-Prot;Acc:A2RUB6]	CCDC66
ENSG00000178338	0.771539	Zinc finger protein 354B [Source:UniProtKB/Swiss-Prot;Acc:Q96LW1]	ZNF354B
ENSG00000139445	0.771501	Forkhead box protein N4 [Source:UniProtKB/Swiss-Prot;Acc:Q96NZ1]	FOXN4
ENSG00000152592	0.771359	Dentin matrix acidic phosphoprotein 1 Precursor (Dentin matrix protein 1) (DMP-1) [Source:UniProtKB/Swiss-Prot;Acc:Q13316]	DMP1
ENSG00000204038	0.771244	cDNA FLJ46261 fis, clone TESTI4025062 [Source:UniProtKB/TrEMBL;Acc:Q6ZRL6]	FLJ46261
ENSG00000206368	0.771097		ENSG00000206368
ENSG00000205566	0.77037		ENSG00000205566
ENSG00000160007	0.770356	Glucocorticoid receptor DNA-binding factor 1 (Glucocorticoid receptor repression factor 1) (GRF-1) (Rho GAP p190A) (p190-A) [Source:UniProtKB/Swiss-Prot;Acc:Q9NRY4]	GRLF1
ENSG00000108684	0.770026	Amiloride-sensitive cation channel 1, neuronal (Amiloride-sensitive brain sodium channel) (Amiloride-sensitive cation channel neuronal 1) (Acid-sensing ion channel 2) (ASIC2) [Source:UniProtKB/Swiss-Prot;Acc:Q16515]	ACCN1
ENSG00000163463	0.769341	Keratinocytes-associated protein 2 (KCP-2) [Source:UniProtKB/Swiss-Prot;Acc:Q8N6L1]	KRTCAP2
ENSG00000099940	0.769041	Synaptosomal-associated protein 29 (SNAP-29) (Vesicle-membrane fusion protein SNAP-29) (Soluble 29 kDa NSF attachment protein) [Source:UniProtKB/Swiss-Prot;Acc:O95721]	SNAP29
ENSG00000132664	0.768832	DNA-directed RNA polymerase III subunit RPC6 (RNA polymerase III subunit C6) (DNA-directed RNA polymerase III subunit F) (DNA-directed RNA polymerase III 39 kDa polypeptide) (RPC39) [Source:UniProtKB/Swiss-Prot;Acc:Q9H1D9]	POLR3F
ENSG00000139915	0.767986	MAM domain-containing glycosylphosphatidylinositol anchor protein 2 Precursor (MAM domain-containing protein 1) [Source:UniProtKB/Swiss-Prot;Acc:Q7Z553]	MAMDC1
ENSG00000161849	0.767878	Keratin type II cuticular Hb4 (Type II hair keratin Hb4) (Keratin-84) (K84) [Source:UniProtKB/Swiss-Prot;Acc:Q9NSB2]	KRT84
ENSG00000166509	0.767531	C-type lectin domain family 3 member A Precursor (C-type lectin superfamily member 1) (Cartilage-derived C-type lectin) [Source:UniProtKB/Swiss-Prot;Acc:O75596]	CLEC3A
ENSG00000126945	0.767475	Heterogeneous nuclear ribonucleoprotein H' (hnRNP H') (FTP-3). [Source:Uniprot/SWISSPROT;Acc:P55795]	HNRPH2
ENSG00000107736	0.767443	Cadherin-23 Precursor (Otocadherin) [Source:UniProtKB/Swiss-Prot;Acc:Q9H251]	CDH23
ENSG00000204688	0.766706	Olfactory receptor 2H1 (Olfactory receptor OR6-32) (Olfactory receptor 6-2) (OR6-2) (Hs6M1-16) (OLFR42A-9004.14/9026.2) [Source:UniProtKB/Swiss-Prot;Acc:Q9GZK4]	OR2H1
ENSG00000198720	0.766416	Ankyrin repeat domain-containing protein 13B [Source:UniProtKB/Swiss-Prot;Acc:Q86YJ7]	ANKRD13B
ENSG00000183637	0.766371	Putative uncharacterized protein C21orf30. [Source:Uniprot/SWISSPROT;Acc:Q9UFM2]	C21orf30
ENSG00000181381	0.765891	Probable ATP-dependent RNA helicase DDX60-like (EC 3.6.1.-) (DEAD box protein 60-like) [Source:UniProtKB/Swiss-Prot;Acc:Q5H9U9]	DDX60L
ENSG00000183822	0.765719		ENSG00000183822
ENSG00000125755	0.765689	Symplekin [Source:UniProtKB/Swiss-Prot;Acc:Q92797]	SYMPK
ENSG00000085719	0.765675	Copine-3 (Copine III) [Source:UniProtKB/Swiss-Prot;Acc:O75131]	CPNE3
ENSG00000131462	0.765663	Tubulin gamma-1 chain (Gamma-1-tubulin) (Gamma-tubulin complex component 1) (GCP-1) [Source:UniProtKB/Swiss-Prot;Acc:P23258]	TUBG1
ENSG00000172764	0.765516		ENSG00000172764
ENSG00000197879	0.765429	Myosin-Ic (Myosin I beta) (MMI-beta) (MMIb) [Source:UniProtKB/Swiss-Prot;Acc:O00159]	MYO1C
ENSG00000066923	0.765171	Cohesin subunit SA-3 (Stromal antigen 3) (Stromalin 3) (SCC3 homolog 3) [Source:UniProtKB/Swiss-Prot;Acc:Q9UJ98]	STAG3
ENSG00000198807	0.765009	Paired box protein Pax-9 [Source:UniProtKB/Swiss-Prot;Acc:P55771]	PAX9
ENSG00000136541	0.764912	Ermin (Juxtanodin) (JN) [Source:UniProtKB/Swiss-Prot;Acc:Q8TAM6]	ERMN
ENSG00000205252	0.764811	CDNA FLJ40432 fis, clone TESTI2039227 (Hypothetical protein FLJ40432). [Source:Uniprot/SPTREMBL;Acc:Q8N7R7]	FLJ40432
ENSG00000088367	0.764617	Band 4.1-like protein 1 (Neuronal protein 4.1) (4.1N) [Source:UniProtKB/Swiss-Prot;Acc:Q9H4G0]	EPB41L1
ENSG00000137033	0.764266	Interleukin-33 Precursor (IL-33) (Interleukin-1 family member 11) (IL-1F11) (Nuclear factor from high endothelial venules) (NF-HEV) [Source:UniProtKB/Swiss-Prot;Acc:O95760]	IL33
ENSG00000206530	0.764175	WD repeat-containing protein 52 [Source:UniProtKB/Swiss-Prot;Acc:Q96MT7]	WDR52
ENSG00000176762	0.76377	CDNA FLJ39107 fis, clone NTONG2005062. [Source:Uniprot/SPTREMBL;Acc:Q8N1N1]	FLJ39107
ENSG00000188712	0.7634	Seven transmembrane helix receptor [Source:UniProtKB/TrEMBL;Acc:Q8NHB3]	ENSG00000188712
ENSG00000197818	0.763395	Sodium/hydrogen exchanger 8 (Na(+)/H(+) exchanger 8) (NHE-8) (Solute carrier family 9 member 8) [Source:UniProtKB/Swiss-Prot;Acc:Q9Y2E8]	SLC9A8
ENSG00000112232	0.763144	KH domain-containing, RNA-binding, signal transduction-associated protein 2 (Sam68-like mammalian protein 1) (hSLM-1) (SLM-1) [Source:UniProtKB/Swiss-Prot;Acc:Q5VWX1]	KHDRBS2
ENSG00000181271	0.762582		ENSG00000181271
ENSG00000109943	0.762573	Cytotoxic and regulatory T-cell molecule Precursor (Class-I MHC-restricted T-cell-associated molecule) [Source:UniProtKB/Swiss-Prot;Acc:O95727]	CRTAM
ENSG00000171931	0.761394	F-box/WD repeat-containing protein 10 (F-box and WD-40 domain-containing protein 10) (Ubiquitin ligase-specificity factor) [Source:UniProtKB/Swiss-Prot;Acc:Q5XX13]	FBXW10
ENSG00000176395	0.761231	Carcinoembryonic antigen-related cell adhesion molecule 20 Precursor [Source:UniProtKB/Swiss-Prot;Acc:Q6UY09]	CEACAM20
ENSG00000204532	0.759461	Zinc finger and SCAN domain-containing protein 5C [Source:UniProtKB/Swiss-Prot;Acc:A6NGD5]	ZSCAN5C
ENSG00000051596	0.758443	THO complex subunit 3 (Tho3) (TEX1 homolog) [Source:UniProtKB/Swiss-Prot;Acc:Q96J01]	THOC3
ENSG00000169992	0.758298	Neuroligin-2 Precursor [Source:UniProtKB/Swiss-Prot;Acc:Q8NFZ4]	NLGN2
ENSG00000181214	0.758193	Seven transmembrane helix receptor [Source:UniProtKB/TrEMBL;Acc:Q8NH11]	ENSG00000181214
ENSG00000178028	0.758057	DNA methyltransferase 1-associated protein 1 (DNMT1-associated protein 1)(DNMAP1) [Source:UniProtKB/Swiss-Prot;Acc:Q9NPF5]	DMAP1
ENSG00000185117	0.757964		ENSG00000185117
ENSG00000164749	0.757682	Hepatocyte nuclear factor 4-gamma (HNF-4-gamma) (Nuclear receptor subfamily 2 group A member 2) [Source:UniProtKB/Swiss-Prot;Acc:Q14541]	HNF4G
ENSG00000185950	0.757609	Insulin receptor substrate 2 (IRS-2) [Source:UniProtKB/Swiss-Prot;Acc:Q9Y4H2]	IRS2
ENSG00000112701	0.75735	Sentrin-specific protease 6 (EC 3.4.22.-) (Sentrin/SUMO-specific protease SENP6) (SUMO-1-specific protease 1) [Source:UniProtKB/Swiss-Prot;Acc:Q9GZR1]	SENP6
ENSG00000064300	0.75696	Tumor necrosis factor receptor superfamily member 16 (Low-affinity nerve growth factor receptor) (NGF receptor) (Gp80-LNGFR) (p75 ICD) (Low affinity neurotrophin receptor p75NTR) [Source:UniProtKB/Swiss-Prot;Acc:P08138]	NGFR
ENSG00000180547	0.756624		ENSG00000180547
ENSG00000141295	0.755147	Secernin-2 [Source:UniProtKB/Swiss-Prot;Acc:Q96FV2]	SCRN2
ENSG00000146731	0.754657	T-complex protein 1 subunit zeta (TCP-1-zeta) (CCT-zeta) (CCT-zeta-1) (Tcp20) (HTR3) (Acute morphine dependence-related protein 2) [Source:UniProtKB/Swiss-Prot;Acc:P40227]	CCT6A
ENSG00000157828	0.754644	40S ribosomal protein S4, Y isoform 2 [Source:UniProtKB/Swiss-Prot;Acc:Q8TD47]	RPS4Y2
ENSG00000196465	0.754208	Myosin light chain 6B (Smooth muscle and nonmuscle myosin light chain alkali 6B) (Myosin light chain 1 slow-twitch muscle A isoform) (MLC1sa) [Source:UniProtKB/Swiss-Prot;Acc:P14649]	MYL6B
ENSG00000174417	0.753536	Thyrotropin-releasing hormone receptor (TRH-R) (Thyroliberin receptor) [Source:UniProtKB/Swiss-Prot;Acc:P34981]	TRHR
ENSG00000211749	0.75329	T-cell receptor beta V gene segment [Source:IMGT/GENE_DB;Acc:TRBV23-1]	TRBV23-1
ENSG00000197813	0.752216	cDNA FLJ40032 fis, clone STOMA2009256 [Source:UniProtKB/TrEMBL;Acc:Q8N843]	FLJ40032
ENSG00000148737	0.75198	Transcription factor 7-like 2 (HMG box transcription factor 4) (T-cell-specific transcription factor 4) (TCF-4) (hTCF-4) [Source:UniProtKB/Swiss-Prot;Acc:Q9NQB0]	TCF7L2
ENSG00000100034	0.750638	Protein phosphatase 1F (EC 3.1.3.16)(Ca(2+)/calmodulin-dependent protein kinase phosphatase)(CaM-kinase phosphatase)(CaMKPase)(Partner of PIX 2)(hFEM-2) [Source:UniProtKB/Swiss-Prot;Acc:P49593]	PPM1F
ENSG00000129635	0.75054		ENSG00000129635
ENSG00000168547	0.750416		ENSG00000168547
ENSG00000147533	0.750081	Golgin subfamily A member 7 (Golgi complex-associated protein of 16 kDa) [Source:UniProtKB/Swiss-Prot;Acc:Q7Z5G4]	GOLGA7
ENSG00000155495	0.749892	Melanoma-associated antigen C1 (MAGE-C1 antigen) (Cancer/testis antigen 7.1) (CT7.1) [Source:UniProtKB/Swiss-Prot;Acc:O60732]	MAGEC1
ENSG00000174206	0.749663	UPF0536 protein [Source:UniProtKB/Swiss-Prot;Acc:Q96MD2]	C12orf66
ENSG00000176933	0.749312	Putative uncharacterized protein pp14762 (LOC222699 protein) (HCG1643759, isoform CRA_a) (cDNA FLJ75558) [Source:UniProtKB/TrEMBL;Acc:Q8WYV3]	FLJ75558
ENSG00000141096	0.74865	Dipeptidase 3 Precursor (EC 3.4.13.19) [Source:UniProtKB/Swiss-Prot;Acc:Q9H4B8]	DPEP3
ENSG00000189324	0.748153	CDNA FLJ43917 fis, clone TESTI4011505. [Source:Uniprot/SPTREMBL;Acc:Q6ZU88]	FLJ43917
ENSG00000167700	0.747741	Major facilitator superfamily domain-containing protein 3 [Source:UniProtKB/Swiss-Prot;Acc:Q96ES6]	MFSD3
ENSG00000203785	0.747732	Small proline-rich protein 2E (SPR-2E) (Small proline-rich protein II) (SPR-II) [Source:UniProtKB/Swiss-Prot;Acc:P22531]	SPRR2E
ENSG00000167797	0.747194	Cyclin-dependent kinase 2-associated protein 2 (CDK2-associated protein 2) (DOC-1-related protein) (DOC-1R) [Source:UniProtKB/Swiss-Prot;Acc:O75956]	CDK2AP2
ENSG00000138074	0.746702	Sodium-dependent multivitamin transporter (Na(+)-dependent multivitamin transporter) (Solute carrier family 5 member 6) [Source:UniProtKB/Swiss-Prot;Acc:Q9Y289]	SLC5A6
ENSG00000134072	0.746019	Calcium/calmodulin-dependent protein kinase type 1 (EC 2.7.11.17) (CaM kinase I) (CaM-KI) (CaM kinase I alpha) (CaMKI-alpha) [Source:UniProtKB/Swiss-Prot;Acc:Q14012]	CAMK1
ENSG00000182108	0.745205	Protein MYLE (Dexamethasone-induced protein) [Source:UniProtKB/Swiss-Prot;Acc:O95424]	DEXI
ENSG00000140682	0.743817	Transforming growth factor beta-1-induced transcript 1 protein (Hydrogen peroxide-inducible clone 5 protein) (Hic-5) (Androgen receptor-associated protein of 55 kDa) [Source:UniProtKB/Swiss-Prot;Acc:O43294]	TGFB1I1
ENSG00000138433	0.741864	CBF1-interacting corepressor (Recepin) [Source:UniProtKB/Swiss-Prot;Acc:Q86X95]	CIR
ENSG00000149571	0.741703	Kin of IRRE-like protein 3 Precursor (Kin of irregular chiasm-like protein 3) (Nephrin-like 2) [Source:UniProtKB/Swiss-Prot;Acc:Q8IZU9]	KIRREL3
ENSG00000166426	0.738875	Cellular retinoic acid-binding protein 1 (Cellular retinoic acid-binding protein I) (CRABP-I) (Retinoic acid-binding protein I, cellular) [Source:UniProtKB/Swiss-Prot;Acc:P29762]	CRABP1
ENSG00000198672	0.738446		ENSG00000198672
ENSG00000180769	0.736468	C4orf12 protein Fragment [Source:UniProtKB/TrEMBL;Acc:Q8N507]	C4orf12
ENSG00000171163	0.736189	Zinc finger protein 692 [Source:UniProtKB/Swiss-Prot;Acc:Q9BU19]	ZNF692
ENSG00000187092	0.736013	KIR3DX1 protein. [Source:Uniprot/SPTREMBL;Acc:Q8N0S4]	ENSG00000187092
ENSG00000142951	0.734168		ENSG00000142951
ENSG00000206500	0.733915	Uncharacterized protein ENSP00000373106 [Source:UniProtKB/TrEMBL;Acc:A6NE67]	ENSP00000373106
ENSG00000145075	0.732826	Coiled-coil domain-containing protein 39 [Source:UniProtKB/Swiss-Prot;Acc:Q9UFE4]	CCDC39
ENSG00000197537	0.732244		ENSG00000197537
ENSG00000100325	0.730713	Activating signal cointegrator 1 complex subunit 2 (ASC-1 complex subunit p100) (Trip4 complex subunit p100) [Source:UniProtKB/Swiss-Prot;Acc:Q9H1I8]	ASCC2
ENSG00000109743	0.727831	ADP-ribosyl cyclase 2 Precursor (EC 3.2.2.5) (Cyclic ADP-ribose hydrolase 2) (cADPr hydrolase 2) (Bone marrow stromal antigen 1) (BST-1) (CD157 antigen) [Source:UniProtKB/Swiss-Prot;Acc:Q10588]	BST1
ENSG00000198420	0.725736	Protein FAM115A [Source:UniProtKB/Swiss-Prot;Acc:Q9Y4C2]	FAM115A
ENSG00000164713	0.725258	Brain protein I3 (pRGR2) [Source:UniProtKB/Swiss-Prot;Acc:O95415]	BRI3
ENSG00000146007	0.722951	Zinc finger matrin-type protein 2 [Source:UniProtKB/Swiss-Prot;Acc:Q96NC0]	ZMAT2
ENSG00000083782	0.722655	Epiphycan Precursor (Dermatan sulfate proteoglycan 3) (Small chondroitin/dermatan sulfate proteoglycan) (Proteoglycan-Lb) (PG-Lb) [Source:UniProtKB/Swiss-Prot;Acc:Q99645]	EPYC
ENSG00000168143	0.712191	Protein FAM83B [Source:UniProtKB/Swiss-Prot;Acc:Q5T0W9]	FAM83B
ENSG00000155026	0.711743	Radial spoke head 10 homolog B [Source:UniProtKB/Swiss-Prot;Acc:A6NMW7]	RSPH10B
ENSG00000173156	0.709936	Rho-related GTP-binding protein RhoD Precursor (Rho-related protein HP1) (RhoHP1) [Source:UniProtKB/Swiss-Prot;Acc:O00212]	RHOD
ENSG00000198247	0.709861		ENSG00000198247
ENSG00000116985	0.709357	Bone morphogenetic protein 8B Precursor (BMP-8B) (BMP-8) (Osteogenic protein 2) (OP-2) [Source:UniProtKB/Swiss-Prot;Acc:P34820]	BMP8B
ENSG00000074211	0.709343	Serine/threonine-protein phosphatase 2A 55 kDa regulatory subunit B gamma isoform (PP2A, subunit B, B-gamma isoform) (PP2A, subunit B, B55-gamma isoform) (PP2A, subunit B, PR55-gamma isoform) [Source:UniProtKB/Swiss-Prot;Acc:Q9Y2T4]	PPP2R2C
ENSG00000120656	0.709133	Transcription initiation factor TFIID subunit 12 (Transcription initiation factor TFIID 20/15 kDa subunits) (TAFII-20/TAFII-15) (TAFII20/TAFII15) [Source:UniProtKB/Swiss-Prot;Acc:Q16514]	TAF12
ENSG00000104899	0.706061	Muellerian-inhibiting factor Precursor (MIS) (Anti-Muellerian hormone) (AMH) (Muellerian-inhibiting substance) [Source:UniProtKB/Swiss-Prot;Acc:P03971]	AMH
ENSG00000134184	0.704942	Glutathione S-transferase Mu 1 (EC 2.5.1.18) (GSTM1-1) (GST class-mu 1) (GSTM1a-1a) (GSTM1b-1b) (HB subunit 4) (GTH4) [Source:UniProtKB/Swiss-Prot;Acc:P09488]	GSTM1
ENSG00000179349	0.703925		ENSG00000179349
ENSG00000130193	0.696162	Uncharacterized protein C8orf55 Precursor (Mesenchymal stem cell protein DSCD75) [Source:UniProtKB/Swiss-Prot;Acc:Q8WUY1]	C8orf55
ENSG00000130741	0.692687	Eukaryotic translation initiation factor 2 subunit 3 (Eukaryotic translation initiation factor 2 subunit gamma) (eIF-2-gamma) [Source:UniProtKB/Swiss-Prot;Acc:P41091]	EIF2S3
ENSG00000172257	0.681079		ENSG00000172257
ENSG00000105605	0.671897	Voltage-dependent calcium channel gamma-7 subunit (Neuronal voltage-gated calcium channel gamma-7 subunit) [Source:UniProtKB/Swiss-Prot;Acc:P62955]	CACNG7
ENSG00000112796	0.667888	Ectonucleotide pyrophosphatase/phosphodiesterase family member 5 Precursor (EC 3.1.-.-) (E-NPP5) (NPP-5) [Source:UniProtKB/Swiss-Prot;Acc:Q9UJA9]	ENPP5
ENSG00000198695	0.661712	NADH-ubiquinone oxidoreductase chain 6 (EC 1.6.5.3) (NADH dehydrogenase subunit 6) [Source:UniProtKB/Swiss-Prot;Acc:P03923]	MT-ND6
ENSG00000163191	0.655992	Protein S100-A11 (S100 calcium-binding protein A11) (Protein S100C) (Calgizzarin) (MLN 70) [Source:UniProtKB/Swiss-Prot;Acc:P31949]	S100A11
ENSG00000163815	0.650924	Tetranectin Precursor (TN) (C-type lectin domain family 3 member B) (Plasminogen kringle 4-binding protein) [Source:UniProtKB/Swiss-Prot;Acc:P05452]	CLEC3B
ENSG00000178351	0.604485	Putative uncharacterized protein Fragment [Source:UniProtKB/TrEMBL;Acc:Q8N345]	ENSG00000178351
